# Supplementary material for: RNA Sequencing-Based Genome Reannotation of the Dermatophyte Arthroderma benhamiae and Characterization of Its Secretome and Whole Gene Expression Profile during Infection
Source: mSystems. 2016 Aug 2;1(4):e00036-16. doi: 10.1128/mSystems.00036-16 (PMC5069957; doi:10.1128/mSystems.00036-16)
Supplement: Table S1 [file sys004162042st7.xlsx]

## Sheet: Sheet1
New ORF1	Status2	Original ORFs3	Name in literature4	UniProt AC5	Signal/GPI6	Mass spectrometry pH7	Predicted function8	Close homolog allergens9	Module10	Regulation in vivo11	Expression trend12	TPM Gp813	TPM Gp1413	TPM K13	TPM S13	TPM Sa13
ARB_00035	No changes	ARB_00035		D4AV26	SIG+GPI	pH4 & pH7	Mannosidase (glycoside hydrolase, family 47)		pink			31.6	48	125.34	61.14	28.25
ARB_00047	SIG at N-terminus manually restored	ARB_00047		D4AV38	SIG	pH4 & pH7	Alpha/Beta hydrolase fold-containing protein		green			21.66	21.79	26.56	38.78	23.21
ARB_00075	No changes	ARB_00075		D4AV66	SIG	pH4 & pH7	Cell wall protein	Asp f 34	blue	down	induced in vitro	5.9	0	157.34	323.27	164.3
ARB_00087	No changes	ARB_00087		D4AV78	SIG+GPI		SUN domain-containing protein		blue	down		24.28	15.1	352.82	173.22	212
ARB_00107	No changes	ARB_00107		D4AV98	SIG	pH7	DUF4360 family protein		purple		induced in keratin	3.94	8.01	1277.05	3.6	0.47
ARB_00120	No changes	ARB_00120		D4AVB1	SIG		Mannosyltransferase		blue			18.21	9.21	5.54	7.48	8.99
ARB_00127	No changes	ARB_00127		D4AVB8	SIG		Aminoglycoside 3-phosphotransferase		darkorange			13.47	24.18	21.39	15.96	9.22
ARB_00131	No changes	ARB_00131	KexB	D4AVC2	SIG		Pheromone processing endoprotease (KexB)		brown			29.1	35.2	37.11	38.09	35.23
ARB_00147	No changes	ARB_00147		D4AVD4	SIG		Calnexin	Pen ch 31	orange			146.43	180.98	137.63	254.65	241.4
ARB_00163	C-terminus modified	ARB_00163		D4AVF0	SIG		Carboxylesterase, type B		red			0.29	0	6.7	5.96	3.25
ARB_00194	No changes	ARB_00194		D4AVI0	SIG	pH4 & pH7	Guanine-specific ribonuclease		darkturquoise			19.12	36.21	26.36	12.54	8.69
ARB_00204	Internal intron/exon prediction changes	ARB_00204		D4AVJ0	SIG	pH4 & pH7	Glycoside hydrolase, family 18		turquoise	up	induced in vivo	117.86	96.52	6.37	0.44	0.27
ARB_00230	No changes	ARB_00230		D4AVL6	SIG		Glutamyl-peptide cyclotransferase (peptidase M28 family)		green			58.52	42.95	32.58	44.25	53.38
ARB_00233	Internal intron/exon prediction changes	ARB_00233		D4AVL9	SIG		Alkaline phosphatase D-related protein		magenta			14.69	9.36	32.31	12.34	29.11
ARB_00277	N-terminus shortened	ARB_00277		D4AVR3	SIG		Uncharacterized protein		turquoise			2.73	2.14	1.21	1.8	1
ARB_00287	No changes	ARB_00287		D4AVS3	SIG		Extracellular proline-rich protein		blue	down		19.38	16.72	4151.91	2129.67	634.51
ARB_00311	No changes	ARB_00311		D4AVU7	SIG		Glycoside hydrolase, family 76		steelblue			46.57	35.48	54.36	54.07	23.76
ARB_00313	No changes	ARB_00313		D4AVU9	SIG		Cutinase		royalblue			85.39	49.58	19.62	5.96	2.6
ARB_00322	N-terminus shortened	ARB_00322		D4AVV8	SIG		Uncharacterized protein		tan			72.7	86.59	56.13	169.4	117.77
ARB_00327	C-terminus modified and extended	ARB_00327		D4AVW3	SIG		LysM domain-containing protein		salmon			3.81	13.43	0.64	1.07	1.21
ARB_00328	N-terminus modified and extended	ARB_00328		D4AVW4	SIG		Chitinase (glycoside hydrolase, family 18)		purple			13.3	11.03	16.43	13.47	9.12
ARB_00449	No changes	ARB_00449		D4AW84	SIG+GPI		Uncharacterized protein		blue	down		112.57	70.9	2360.49	1119.05	1029.48
ARB_00454	No changes	ARB_00454		D4AW89	SIG		Uncharacterized protein		greenyellow			1.39	0	6.57	3.19	6.45
ARB_00481	No changes	ARB_00481		D4AWB6	SIG		Ribosomal protein		midnightblue			123.01	93.04	195.61	102.49	232.63
ARB_00494	No changes	ARB_00494	Lap2	D4AWC9	SIG	pH4 & pH7	Aminopeptidase (peptidase M28 family)		red			37.5	32.86	1792.08	2387.84	36.43
ARB_00532	N-terminus extended	ARB_00532		D4AWG7	SIG	pH7	Tyrosinase		darkgrey		induced in Sabouraud	2.39	0.66	3.14	10.85	98.27
ARB_00556-2	ORF split in 2 ORFs	ARB_00556		D4AWJ1	SIG		Beta-lactamase/transpeptidase-like protein		magenta			0.47	0.73	4.01	1.61	5.78
ARB_00566	C-terminus modified	ARB_00566		D4AWK0	SIG		Uncharacterized protein		salmon			4.56	16.5	2.04	0.38	0
ARB_00576	No changes	ARB_00576		D4AWL0	SIG+GPI		Leucine aminopeptidase (peptidase M28 family)		turquoise			19.28	14.53	8.86	15.19	9.53
ARB_00582	N-terminus extended	ARB_00582		D4AWL6	SIG		Legume-like lectin		salmon			94.8	131.48	63.07	83.73	75.66
ARB_00595	No changes	ARB_00595		D4AWM9	SIG	pH4 & pH7	Uncharacterized protein		red			33.75	27.84	643.16	448.35	128.16
ARB_00603	N-terminus extended	ARB_00603		D4AWN7	SIG		Uncharacterized protein		red			35.76	26.13	94.04	85.23	66.26
ARB_00641	No changes	ARB_00641		D4AWS5	SIG		Histidine phosphatase superfamily		yellow			186.79	119.75	304.55	118.77	257.86
ARB_00650	No changes	ARB_00650		D4AWT4	SIG+GPI		Uncharacterized protein		turquoise	down	induced in vitro	5.95	0	109.48	163.81	110.02
ARB_00653	N-terminus shortened	ARB_00653		D4AWT7	SIG		NAD-dependent malate dehydrogenase		lightgreen			615.04	591.45	499.85	820.57	1216.75
ARB_00691	Internal intron/exon prediction changes	ARB_00691		D4AWX5	SIG		Uncharacterized protein		blue			9.16	3.81	13.65	14.5	9.98
ARB_00701	No changes	ARB_00701	Sub3	D4AWY5	SIG	pH4 & pH7	Subtilisin-like protease (peptidase S8 family)		grey60		induced in keratin and soy	3.14	1.06	14610.9	480.52	6.78
ARB_00755	C-terminus shortened	ARB_00755		D4AX28	SIG		Cbb3-type cytochrome oxidase component		blue	up		335.47	244.67	55.69	113.61	107.31
ARB_00762	No changes	ARB_00762	Mep4	D4AX35	SIG	pH7	Extracellular metalloprotease/fungalysin (peptidase M36 family)		red		induced in vitro	5.11	8.94	327.63	736.04	42.03
ARB_00766	Internal intron/exon prediction changes	ARB_00766		D4AX39	SIG+GPI		Endo-chitosanase (glycoside hydrolase family 75)		green			54.72	22.78	371.72	163.47	80.05
ARB_00777	No changes	ARB_00777	Sub8	D4AX50	SIG	pH4 & pH7	Subtilisin-like protease (peptidase S8 family)	Asp f 18/Asp n 18/Pen c 2/Cla h 9/Cur l 4/Pen n 18/Rho m 1	yellow			642.2	682.55	188.06	669.86	437.99
ARB_00781	No changes	ARB_00781		D4AX54	SIG		Alpha/beta hydrolase		turquoise			4.35	0.87	3.17	6.31	6.38
ARB_00790	No changes	ARB_00790		D4AX63	SIG		Alpha/Beta hydrolase fold-containing lipase		white			2.38	1.62	1.84	1.8	0.84
ARB_00805	N-terminus shortened	ARB_00805		D4AX78	SIG+GPI		Uncharacterized protein		darkturquoise			0	0	4.89	0.36	0.44
ARB_00806	N-terminus extended	ARB_00806		D4AX79	SIG		Uncharacterized protein		royalblue			0	0	3.65	0.2	0.42
ARB_00807	No changes	ARB_00807		D4AX80	SIG		Uncharacterized protein		turquoise			0	0	2.98	0.21	0
ARB_00824	C-terminus modified	ARB_00824		D4AX97	SIG+GPI		Uncharacterized protein		darkgreen			0	0	0.35	1.06	11.66
ARB_00842	C-terminus modified	ARB_00842		D4AXB4	SIG		Acid phosphatase		skyblue			47.76	60.69	53.17	100.63	41.43
ARB_00849	C-terminus modified	ARB_00849		D4AXC1	SIG		Metalloproteinase (peptidase M35 family)		royalblue			2.23	0	2.1	4.99	3.94
ARB_00890	Internal intron/exon prediction changes	ARB_00890		D4AXG2	SIG+GPI		Gamma-glutamyltranspeptidase		turquoise			2.66	0.62	3.23	5.43	5.57
ARB_00892	No changes	ARB_00892		D4AXG4	SIG		Uncharacterized protein		salmon			0	0	0	0	0
ARB_00912	N-terminus shortened	ARB_00912		D4AXJ3	SIG+GPI		Uncharacterized protein		blue	down		320.62	218.33	734.72	713.58	695
ARB_00915	Internal intron/exon prediction changes	ARB_00915		D4AXJ6	SIG		Glycosyl transferase, family 20		saddlebrown			88.28	95.11	65.8	147.67	63.9
ARB_00926	C-terminus shortened	ARB_00926		D4AXK7	SIG	pH4	Uncharacterized protein		royalblue		induced in soy and Sabouraud	2.16	4.06	78.97	921.99	863.33
ARB_00930	No changes	ARB_00930		D4AXL1	SIG	pH4 & pH7	Beta-lactamase		brown			3.92	1.29	12.5	7.47	5.92
ARB_00933	Internal intron/exon prediction changes	ARB_00933		D4AXL4	SIG+GPI		Carboxylesterase, type B		green			5.06	4.17	0.51	1.51	3.07
ARB_00998	No changes	ARB_00998		D4AXS9	SIG		Lipase		darkturquoise			126.84	147.13	122.53	80.11	72.57
ARB_01017	No changes	ARB_01017		D4AXU8	SIG+GPI		CFEM domain protein		red			53.35	45.61	252.72	306.61	92.01
ARB_01032	Internal intron/exon prediction changes	ARB_01032	Sub4	D4AXW3	SIG	pH4 & pH7	Subtilisin-like protease (peptidase S8 family)		red		induced in vitro	13.79	2.88	8947.14	2202.73	49.24
ARB_01041	No changes	ARB_01041		D4AXX2	SIG		Peptidase M20 family protein		skyblue			15.47	24.9	15.38	46.62	20.29
ARB_01050	No changes	ARB_01050		D4AXY1	SIG		Uncharacterized protein		steelblue			1.96	7.23	2.91	3.36	12.15
ARB_01071	N-terminus shortened	ARB_01071		D4AY02	SIG	pH7	Peptidyl-prolyl cis-trans isomerase		blue			459.38	482.6	507.37	871.41	617.14
ARB_01072	Internal intron/exon prediction changes	ARB_01072		D4AY03	SIG		Carboxylesterase, type B		paleturquoise			12.43	14.27	7.81	13.45	16.13
ARB_01122	Internal intron/exon prediction changes	ARB_01122		D4AY53	SIG		Lipopolysaccharide-modifying protein		yellow			20.54	19.24	28.42	14.47	20.8
ARB_01125	Internal intron/exon prediction changes	ARB_01125		D4AY56	SIG+GPI		Uncharacterized protein		brown			149.77	113.52	183.44	157.54	176.5
ARB_01131	Internal intron/exon prediction changes	ARB_01131		D4AY62	SIG		Cytochrome P450 alkane hydroxylase		blue	down		26.85	21.88	178.14	229.95	114.61
ARB_01140	Internal intron/exon prediction changes	ARB_01140		D4AY71	SIG+GPI		1,3-beta-glucanosyltransferase (glycoside hydrolase family 72)		turquoise			9.26	5.56	1.44	2.05	1.25
ARB_01153	N-terminus modified	ARB_01153		D4AY84	SIG		Prenylcysteine oxidase		turquoise			28.84	20.73	25.32	48.18	37.25
ARB_01155_01156	ORFs merged	ARB_01155 and ARB_01156		D4AY86/D4AY87	SIG+GPI		LysM domain-containing protein		red			11.23	10.08	95.82	53.28	23.13
ARB_01183	No changes	ARB_01183		D4AYB4	SIG		Antigenic thaumatin domain protein		blue	up		6131.2	7203.45	30.04	34.6	257.26
ARB_01187	N- and C-termini extended	ARB_01187		D4AYB8	SIG		Uncharacterized protein		green			1.63	0.82	16.33	8.69	4.91
ARB_01220	N-terminus modified	ARB_01220		D4AYF1	SIG		Uncharacterized protein		turquoise			7.98	12.55	18.44	33.08	31.78
ARB_01230	SIG at N-terminus manually restored	ARB_01230		D4AYG1	SIG	pH4	Kelch repeat protein-containing protein		green			42.6	39.84	130.56	119.43	76.5
ARB_01233	No changes	ARB_01233		D4AYG4	SIG+GPI		Uncharacterized protein		blue			0.68	0	4.53	3.08	2.82
ARB_01325	No changes	ARB_01325		D4AYQ6	SIG	pH4 & pH7	MD-2-related lipid-recognition domain-containing protein		green			231.6	276.28	316.23	440.26	251.26
ARB_01333	C-terminus modified	ARB_01333		D4AYR4	SIG		Uncharacterized protein		black			4.49	7.21	2.17	5.11	5.36
ARB_01338	Internal intron/exon prediction changes	ARB_01338		D4AYR9	SIG		Thioredoxin domain-containing protein		midnightblue			108.97	99.08	94.9	100.05	130.75
ARB_01345	C-terminus modified and shortened	ARB_01345	S28B	D4AYS6	SIG+GPI	pH4	Serine peptidase (peptidase S28 family)		red			33.94	30.89	240.46	214.15	82.2
ARB_01347	Internal intron/exon prediction changes	ARB_01347		D4AYS8	SIG	pH4 & pH7	Ribonuclease		yellow			36.29	38.95	25.71	49.39	29.05
ARB_01353	No changes	ARB_01353		D4AYT4	SIG	pH7	β-N-acetylhexosaminidase (glycoside hydrolase, family 20)	Pen ch 20	grey60			341.15	227.35	476.57	454.72	163.29
ARB_01369	C-terminus shortened	ARB_01369		D4AYV0	SIG		Uncharacterized protein		blue			1.59	9.03	0.66	1.21	3.73
ARB_01382	No changes	ARB_01382	Mep2	D4AYW3	SIG+GPI		Extracellular metalloprotease/fungalysin (peptidase M36 family)		lightyellow			17.65	15.03	13.27	16.32	17.4
ARB_01443	Internal intron/exon prediction changes	ARB_01443		D4AZ23	SIG		Leucine aminopeptidase (family M28)		blue			5.91	0	10.86	13.35	10.18
ARB_01444	C-terminus modified	ARB_01444		D4AZ24	SIG	pH4 & pH7	Endo-1,3(4)-beta-glucanase (glycoside hydrolase, family 81)		royalblue			142.07	103.09	69.32	30.42	22.74
ARB_01488	Internal intron/exon prediction changes	ARB_01488		D4AZ68	SIG		LysM domain-containing protein		blue			5.09	1.87	1	1.27	2.03
ARB_01491	No changes	ARB_01491		D4AZ71	SIG		Serine carboxypeptidase (peptidase S10 family)		cyan			528.34	449.42	231.2	514.89	358.4
ARB_01495	No changes	ARB_01495	Sub2	D4AZ75	SIG	pH7	Subtilisin-like protease (peptidase S8 family)	Asp fl 13/Asp o 13/Asp v 13	salmon			0	0	0.09	0.48	0.21
ARB_01498	Internal intron/exon prediction changes	ARB_01498		D4AZ78	SIG	pH4	Carboxylesterase, type B		blue			6.84	3.73	19.66	14.02	15.58
ARB_01545	N-terminus shortened	ARB_01545		D4AZC5	SIG+GPI	pH4	CFEM-domain containing extracelular proline-glycine rich protein		brown			1229.73	1192.05	41.93	331.29	352.46
ARB_01551	Internal intron/exon prediction changes	ARB_01551		D4AZD1	SIG		Glycosyltransferase, family 4		brown			25.33	17.94	5.44	15.14	15.68
ARB_01584	No changes	ARB_01584		D4AZG6	SIG		Uncharacterized protein		magenta			462.27	335.24	1112.33	774.73	1292.54
ARB_01587	No changes	ARB_01587		D4AZG9	SIG		Serine carboxypeptidase (peptidase S10 family)		red			18.49	11.59	3.31	7.83	11.45
ARB_01595	N-terminus extended	ARB_01595		D4AZH7	SIG		Cupredoxin		steelblue			3.03	1.84	2	2.74	5.33
ARB_01619	Internal intron/exon prediction changes	ARB_01619	CtsD	D4AZK1	SIG+GPI		Aspartic-type endopeptidase (peptidase A1 family)		turquoise			22.65	16.66	35.56	49.03	45.86
ARB_01627	No changes	ARB_01627		D4AZK9	SIG+GPI	pH4 & pH7	GPI-anchored cell wall protein		tan			2663.98	2756.38	2548.84	1539.09	2111.72
ARB_01633	No changes	ARB_01633		D4AZL5	SIG		Serine endopeptidase (peptidase S1 family)		salmon			0	0	0.55	1.32	0.78
ARB_01650	N-terminus shortened	ARB_01650		D4AZN2	SIG		Uncharacterized protein		lightgreen			6.02	4.45	29.83	269.51	2128.53
ARB_01687	No changes	ARB_01687		D4AZR9	SIG		Uncharacterized protein		darkgreen			1.94	0	4.03	6.8	2.22
ARB_01705	N-terminus modified	ARB_01705		D4AZT5	SIG		Amine oxidase		purple			9.11	3.57	9.88	8.32	2.83
ARB_01712	C-terminus extended, intron manually modified	ARB_01712		D4AZU2	SIG		Uncharacterized protein		purple			4.38	4.01	2.7	5.77	5.79
ARB_01713	N-terminus modified	ARB_01713		D4AZU3	SIG+GPI		1,3-beta-glucanosyltransferase (glycoside hydrolase family 72)		turquoise			458.47	424.27	282.94	399.2	293.83
ARB_01728	No changes	ARB_01728		D4AZV8	SIG+GPI		PLC-like phosphodiesterase		turquoise			0.41	0	0.06	0.06	0.14
ARB_01751	No changes	ARB_01751		D4AZY1	SIG	pH4 & pH7	Alpha/Beta hydrolase fold-containing PAF acetylhydrolase		blue			2.85	0.99	10.07	8.82	8.07
ARB_01786	No changes	ARB_01786		D4B015	SIG		Uncharacterized protein		turquoise	up		9.91	22.39	0.82	1.33	1.32
ARB_01793	No changes	ARB_01793		D4B022	SIG+GPI		Uncharacterized protein		darkmagenta			273.5	149.65	119.96	187.32	1515.29
ARB_01815	No changes	ARB_01815		D4B044	SIG		DUF3455 family protein		turquoise		induced in vitro	1.13	7.85	68.58	50.61	81.08
ARB_01832	No changes	ARB_01832		D4B061	SIG		Uncharacterized protein		lightcyan			0	0	17.91	29.96	3.37
ARB_01844	No changes	ARB_01844		D4B073	SIG		Heat shock protein 70-like		red			43.47	42.78	94.54	130.04	63.72
ARB_01845	No changes	ARB_01845		D4B074	SIG+GPI		Uncharacterized protein		turquoise			7.14	4.14	21.94	35.29	38.59
ARB_01857	SIG at N-terminus manually restored	ARB_01857		D4B086	SIG	pH7	Autophagy protein Atg27-like protein		darkolivegreen			123.15	127.17	111.72	194.32	142.76
ARB_01864	No changes	ARB_01864		D4B093	SIG	pH4 & pH7	Ser/Thr protein phosphatase family protein		turquoise	down		16.79	12.77	111.74	126.56	178.47
ARB_01872	No changes	ARB_01872		D4B0A0	SIG		Alpha carbonic anhydrase		violet			24.09	22.49	37.25	12.56	13.1
ARB_01932	N-terminus extended	ARB_01932		D4B0F8	SIG	pH4 & pH7	BYS1 domain-containing protein		turquoise		induced in vitro	6.82	4.77	178.85	1332.13	263.04
ARB_02001	No changes	ARB_02001		D4B0M5	SIG	pH7	phospholipase A2		brown			9.26	0	115.1	28.68	29.66
ARB_02015	No changes	ARB_02015		D4B0N9	SIG	pH4	Uncharacterized protein		turquoise			5.94	8.21	11.03	16.3	16.25
ARB_02032	N-terminus extended	ARB_02032	CpS4	D4B0Q6	SIG		Serine carboxypeptidase (peptidase S10 family)		magenta			10.81	5.6	3.86	8.75	4.13
ARB_02077	No changes	ARB_02077		D4B0V1	SIG	pH4 & pH7	Exo-beta-1,3-glucanase		pink			50.07	45.42	386	62.34	36.09
ARB_02081	Internal intron/exon prediction changes, manually corrected	ARB_02081		D4B0V4	SIG		polynucleotide adenylyltransferase		turquoise	down		8.65	5.68	28.58	74.33	57.09
ARB_02084	No changes	ARB_02084		D4B0V6	SIG+GPI		Uncharacterized protein		turquoise		induced in vitro	0.95	0	96.07	123.49	1225.41
ARB_02097	Internal intron/exon prediction changes	ARB_02097		D4B0W9	SIG		Alpha-1,2-mannosidase (glycoside hydrolase family 92)		turquoise			2.59	0.51	0.66	1.35	0.64
ARB_02099	No changes	ARB_02099		D4B0X1	SIG		Aspartic-type endopeptidase (peptidase A1 family)		blue			15.72	9.23	6.1	7.59	8.61
ARB_02101	Internal intron/exon prediction changes	ARB_02101		D4B0X3	SIG	pH4 & pH7	Alpha-glucosidase (glycoside hydrolase, family 31)		lightgreen			34.41	26.06	15.14	20.77	7.86
ARB_02127	No changes	ARB_02127		D4B0Z9	SIG		Multicopper oxidase		red			499.73	469.08	7.63	7.81	111.85
ARB_02135	Internal intron/exon prediction changes	ARB_02135		D4B107	SIG		3-Isopropylmalate dehydrogenase		brown			453.04	357.32	22.29	132.85	253.5
ARB_02148_02149	ORFs merged	ARB_02148 and ARB_02149		D4B119/D4B120	SIG		feruloyl esterase		blue			3.04	3.24	2.79	4.26	3.94
ARB_02157	C-terminus modified	ARB_02157		D4B128	SIG		Ribonuclease H-like domain-containing protein		turquoise	up		9.97	5.05	1.2	1.41	1.61
ARB_02186	No changes	ARB_02186		D4B157	SIG		Metallopeptidase		blue			1.19	2.19	0.42	0.74	1.72
ARB_02187	N-terminus modified and extended	ARB_02187		D4B158	SIG		Chitinase (glycoside hydrolase, family 18)		orange			0.79	0	1.04	2.83	3.47
ARB_02189	C-terminus modified	ARB_02189		D4B160	SIG		Uncharacterized protein		turquoise	up		52.11	31.05	0.45	0.72	0.71
ARB_02206	N-terminus shortened	ARB_02206		D4B177	SIG		Sialidase		turquoise	up		692.21	1026.03	10.2	5.39	5.24
ARB_02208	Internal intron/exon prediction changes	ARB_02208		D4B179	SIG+GPI	pH4 & pH7	Bicupin, oxalate decarboxylase/oxidase		blue	down	induced in vitro	12.98	2.82	840.68	239.13	178.63
ARB_02220	Internal intron/exon prediction changes	ARB_02220		D4B191	SIG+GPI	pH4 & pH7	Peptisase S41 family protein		saddlebrown			37.03	16.88	31.19	25.3	75.99
ARB_02223	No changes	ARB_02223	Sub5	D4B194	SIG		Subtilisin-like protease (peptidase S8 family)		red		induced in keratin and soy	4.86	2.9	38.42	133.5	10.18
ARB_02240	No changes	ARB_02240		D4B1B1	SIG+GPI	pH4 & pH7	Uncharacterized protein		turquoise	down		14.42	13.24	49.32	115.12	169.79
ARB_02251	No changes	ARB_02251		D4B1C2	SIG	pH4	Uncharacterized protein		midnightblue			1.76	4.87	2.63	6.02	3.76
ARB_02289	N-terminus extended	ARB_02289	ADM-B	D4B1G0	SIG		Metalloprotease ADAM-B (peptidase M12B family)		brown			57.27	55.5	131.29	80.08	82.99
ARB_02327-1	ORF split in 2 ORFs	ARB_02327		D4B1J8	SIG	pH4 & pH7	Glucoamylase (glycoside hydrolase, family 15)	Sch c 1	red			4.77	5.82	311.8	162.59	20.39
ARB_02359	No changes	ARB_02359		D4B1N0	SIG		PHP domain-containing protein		violet			0	0	2.89	0.55	0.99
ARB_02369	No changes	ARB_02369		D4B1N9	SIG	pH7	Carboxylesterase, type B		steelblue			828.2	291.04	1727.24	561.67	10.69
ARB_02372	No changes	ARB_02372		D4B1P2	SIG	pH4 & pH7	FAD-dependent oxidoreductase		turquoise			9.12	21.18	5.42	10.81	5.9
ARB_02390	No changes	ARB_02390	Gltcp	D4B1R0	SIG	pH7	Glutamate carboxypeptidase (peptidase M28 family)		lightgreen			150.69	138.6	82.77	87.81	29.1
ARB_02401	No changes	ARB_02401		D4B1S0	SIG		Uncharacterized protein		salmon			10.8	20.85	2.24	4.8	5.75
ARB_02406	No changes	ARB_02406	Mep1	D4B1S5	SIG	pH4	Extracellular metalloprotease/fungalysin (peptidase M36 family)		pink			16.25	14.37	1172.22	26.72	13.77
ARB_02407	C-terminus modified	ARB_02407	McpB	D4B1S6	SIG	pH4 & pH7	Metallocarboxypeptidase (peptidase M14 family)		grey60			26.06	19.99	172.74	201.16	13.76
ARB_02433	No changes	ARB_02433		D4B1V2	SIG		EGF-like calcium-binding domain-containing protein		royalblue			11.89	0	34.21	788.49	310.38
ARB_02441	N-terminus modified	ARB_02441		D4B1W0	SIG		BIG/ATPase V1 complex, subunit S1		darkturquoise			177.91	183.68	127.51	273.16	269.98
ARB_02457	No changes	ARB_02457		D4B1X6	SIG		SGNH hydrolase-type esterase domain-containing protein		blue			0.44	0	10.03	17.11	7.49
ARB_02458	N-terminus modified and shortened	ARB_02458		D4B1X7	SIG+GPI		Uncharacterized protein		turquoise			11.18	26.09	985.98	883.52	3934.54
ARB_02459	No changes	ARB_02459		D4B1X8	SIG		Uncharacterized protein		turquoise			4.16	0	0.16	0.35	0.44
ARB_02462	No changes	ARB_02462		D4B1Y1	SIG		FAD-dependent monooxygenase		darkgreen			15.44	14.34	25.64	25.16	9.19
ARB_02478	C-terminus modified and extended	ARB_02478		D4B1Z7	SIG	pH4 & pH7	UDP-N-acetylmuramate dehydrogenase		brown			2.57	3.09	17.07	8.23	9.06
ARB_02487	SIG at N-terminus manually restored	ARB_02487		D4B206	SIG		SGNH hydrolase-type esterase domain		turquoise			0.36	0	0.68	0.86	0.46
ARB_02569	No changes	ARB_02569		D4B286	SIG		Uncharacterized protein		turquoise			1.2	0	1.51	2.43	0.9
ARB_02626	No changes	ARB_02626		D4B2L8	SIG		Protein disulfide-isomerase	Alt a 4	darkturquoise			330.26	348.06	201.97	490.18	573.81
ARB_02697	No changes	ARB_02697		D4B2G9	SIG+GPI		GPI-anchored cell wall protein		turquoise			2413.1	3204.93	1052.9	1075.17	1072.41
ARB_02701	Internal intron/exon prediction changes	ARB_02701		D4B2H3	SIG		Extracellular cellulase	Asp f 7	turquoise	down		174.43	152.26	628.79	905.77	3423.52
ARB_02715_02716	ORFs merged	ARB_02715 and ARB_02716	1Dppl	D4B2N2/D4B2N3	SIG+GPI	pH7	Dipeptidase		red			10.15	11.73	166.74	180.53	13.23
ARB_02727	Internal intron/exon prediction changes	ARB_02727		D4B2P4	SIG		Polysaccharide deacetylase		lightyellow			23.59	14.01	13.96	24.82	14.74
ARB_02741	No changes	ARB_02741		D4B2Q8	SIG+GPI	pH4 & pH7	CFEM domain-containing protein		grey60			3503.48	3821.21	14805.5	8079.51	2149.45
ARB_02760_02761	ORFs merged	ARB_02760 and ARB_02761		D4B2S7/D4B2S8	SIG+GPI		Uncharacterized protein		darkgrey			14.57	8.67	11.81	27.19	55.24
ARB_02787	New exon near N-ter and C-ter modified	ARB_02787		D4B2V4	SIG		Oxidoreductase		black			49.18	34.9	109.56	37.58	46.97
ARB_02797	No changes	ARB_02797		D4B2W4	SIG	pH4 & pH7	1,3-beta-glucanosyltransferase (glycoside hydrolase family 72)	Tri t 1	green			457.34	476.71	245.71	316.55	489.98
ARB_02803	No changes	ARB_02803		D4B2X0	SIG+GPI		Uncharacterized protein		magenta			3064.4	3092.76	7272.66	6071.91	10321.2
ARB_02861	C-terminus modified and extended	ARB_02861		D4B327	SIG		SCP-like extracellular protein	V5/Tpx-1	grey60			246.49	217.89	96.76	148.5	356.24
ARB_02866	N-terminus and C-terminus extended	ARB_02866		D4B332	SIG		Glycosyl transferase, family 15		yellow			57.68	60.92	68.79	51.89	76.54
ARB_02919	No changes	ARB_02919	Pep2	D4B385	SIG	pH7	Aspartic-type endopeptidase (peptidase A1 family)		saddlebrown			843.45	970.31	691.09	1136.3	549.54
ARB_02921	Internal intron/exon prediction changes	ARB_02921		D4B387	SIG	pH4 & pH7	Gamma-glutamyltranspeptidase		darkgreen			135.53	165.28	844.21	249.52	38.14
ARB_02922	No changes	ARB_02922		D4B388	SIG+GPI		FAS1 domain-containing protein		turquoise	up		14.35	10.33	2.13	2.51	2.3
ARB_02924	No changes	ARB_02924		D4B390	SIG+GPI		Uncharacterized protein		white			6.18	9.85	8.47	4.64	1.62
ARB_02965	Internal intron/exon prediction changes	ARB_02965		D4B3C8	SIG	pH4 & pH7	Amidase family protein		red		induced in keratin and soy	0.24	0	159.47	93.4	1.37
ARB_02997	No changes	ARB_02997		D4B3G0	SIG+GPI		Peptisase S41 family protein		turquoise	up	induced in vivo	181.69	220.61	2.57	3.08	1.7
ARB_03024	No changes	ARB_03024		D4B3I5	SIG+GPI	pH4 & pH7	Cupredoxin		brown			12.83	34.44	114.87	48.3	36.63
ARB_03104	N-terminus shortened	ARB_03104		D4B3R5	SIG		EF-hand domain-containing protein		white			100.83	71.01	64.76	115.57	127.97
ARB_03106	No changes	ARB_03106		D4B3R7	SIG	pH4	O-glycosyl compounds hydrolase		blue	down	induced in vitro	5.57	3.4	1191.19	984.17	148.76
ARB_03160	No changes	ARB_03160		D4B3X1	SIG		Uncharacterized protein		green			3.82	0	2.49	3.23	3.35
ARB_03208	No changes	ARB_03208		D4B419	SIG		Uncharacterized protein		blue			4.29	3.69	1.86	0.98	3.28
ARB_03220	N-terminus modified and extended	ARB_03220		D4B431	SIG		Chaperone DnaJ-like protein		black			53.2	44.16	217.78	57.04	108.01
ARB_03232	No changes	ARB_03232		D4B443	SIG		Uncharacterized protein		paleturquoise			148.23	117.17	207.73	168.43	159.64
ARB_03253	Internal intron/exon prediction changes	ARB_03253		D4B464	SIG		Glycoside hydrolase, family 47		blue	up		152.14	131.7	16.12	27.35	36.57
ARB_03254	No changes	ARB_03254		D4B465	SIG+GPI		Lipase		turquoise	up		48.79	15.37	0.64	1.4	0.85
ARB_03267	No changes	ARB_03267		D4B478	SIG		ATPase synthesis protein 25, mitochondrial		yellow			35.47	25.35	97.6	32.2	64.91
ARB_03272	N-terminus modified and extended	ARB_03272		D4B483	SIG		Lectin family protein		purple			59.55	36.19	24.8	71.43	74.23
ARB_03382	C-terminus shortened	ARB_03382		D4B4J2	SIG+GPI		Cell wall glucanase (glycoside hydrolase, family 16)	Asp f 9/Asp f 16	tan			346.26	310.74	479.41	91.29	202.52
ARB_03399	Internal intron/exon prediction changes	ARB_03399		D4B4K9	SIG		N-acetylglucosaminyl phosphatidylinositol deacetylase		green			25.51	21.14	32.47	38.64	24.67
ARB_03420	No changes	ARB_03420		D4B4N0	SIG		UDP-glucose:glycoprotein glucosyltransferase		skyblue			24.56	19.85	16.49	20.98	27.33
ARB_03431	No changes	ARB_03431		D4B4P1	SIG	pH4	Sialidase		purple			8.81	4.85	156.1	8.87	4.72
ARB_03436	N-terminus extended	ARB_03436		D4B4P6	SIG+GPI		Uncharacterized protein		brown			29.96	37.27	85.63	60.95	63.27
ARB_03438	C-terminus modified	ARB_03438		D4B4P8	SIG		LysM domain-containing protein		salmon			0	0	0.06	0.32	0.37
ARB_03442	C-terminus modified and extended	ARB_03442		D4B4Q2	SIG		LysM domain and chitin-binding domain-containg protein		turquoise			2.1	3.01	0.83	0.47	0.73
ARB_03471	C-terminus modified	ARB_03471		D4B4T1	SIG		Carbohydrate-binding WSC domain protein		green			134.05	93.15	625.51	418.89	274.45
ARB_03491	SIG at N-terminus manually restored	ARB_03491		D4B4V1	SIG	pH4 & pH7	Histidine phosphatase superfamily protein		tan			54.88	43.31	24.3	82.26	57.84
ARB_03492	No changes	ARB_03492		D4B4V2	SIG+GPI		Leucine aminopeptidase (peptidase M28 family)		turquoise			34.05	23.63	14.33	9.39	11.14
ARB_03496	No changes	ARB_03496		D4B4V6	SIG		Uncharacterized protein		turquoise	up		4021.16	3952.23	11.68	9.2	17.83
ARB_03504	No changes	ARB_03504		D4B4W4	SIG		Uncharacterized protein		turquoise			181.36	174.9	119.06	116.25	123.13
ARB_03514	N-terminus modified and extended	ARB_03514		D4B4X4	SIG	pH4 & pH7	Class III chitinase (glycoside hydrolase, family 18)		royalblue			55.59	43.55	20.02	3.06	3.79
ARB_03537	N-terminus extended	ARB_03537		D4B4Z7	SIG		Uncharacterized protein		blue			1.36	0	38.91	11.85	7.51
ARB_03568	No changes	ARB_03568	Lap1	D4B528	SIG	pH4 & pH7	Leucine aminopeptidase (peptidase M28 family)		grey60			20.64	35.07	3064.29	582.67	5.81
ARB_03594	N-terminus modified	ARB_03594		D4B568	SIG		Uncharacterized protein		turquoise	down		0	0	11.65	22.23	20.39
ARB_03645-1	ORF split in 2 ORFs	ARB_03645		D4B5A5	SIG		Uncharacterized protein		orange			33.93	54.8	34.35	12.95	8.66
ARB_03673	Internal intron/exon prediction changes	ARB_03673		D4B5D3	SIG	pH4	Uncharacterized protein		lightgreen			14.97	6.37	39.64	43.93	165.43
ARB_03674	N-terminus shortened	ARB_03674		D4B5D4	SIG	pH7	Superoxide dismutase		steelblue			295.39	198.91	94.24	352.26	630.43
ARB_03696	No changes	ARB_03696		D4B5F6	SIG+GPI		Uncharacterized protein		steelblue			14	12.14	3.33	22.59	60.8
ARB_03697	N-terminus extended by 1 Met	ARB_03697		D4B5F7	SIG+GPI		Uncharacterized protein		turquoise			36.03	24.07	38.12	73.28	52.74
ARB_03699	C-terminus modified and extended	ARB_03699		D4B5F9	SIG+GPI	pH4 & pH7	Polysaccharide deacetylase		greenyellow			39.29	30.49	621.78	187.58	176.04
ARB_03715-1	ORF split in 2 ORFs	ARB_03715		D4B5H5	SIG		Class I glutamine amidotransferase-like protein		blue			2.13	0	0.25	0.46	0.9
ARB_03719	No changes	ARB_03719		D4B5H9	SIG	pH4	Glycoside hydrolase, family 65		darkorange			29.55	52.78	74.43	34.55	14.53
ARB_03765	C-terminus extended	ARB_03765		D4B5M5	SIG		Alpha/Beta hydrolase fold-containing protease		blue			1.83	1.62	9.05	15.53	5.58
ARB_03766	No changes	ARB_03766		D4B5M6	SIG		Amine oxidase		red			166.46	107.72	6.02	11.57	101.2
ARB_03767	SIG at N-terminus manually restored	ARB_03767		D4B5M7	SIG		Amidase		darkolivegreen			50.55	22.65	8.66	4.9	27.83
ARB_03789	No changes, manually corrected	ARB_03789	Mcpal	D4B5N0	SIG+GPI	pH4 & pH7	Metallocarboxypeptidase A-like (peptidase M14 family)		turquoise			27.9	17.96	8.4	13.15	7.36
ARB_03790	No changes	ARB_03790	Sub9	D4B5N1	SIG	pH4 & pH7	Subtilisin-like protease (peptidase S8 family)		white			0	0	0.59	0.13	0.19
ARB_03792	No changes	ARB_03792		D4B5N3	SIG		Uncharacterized protein		lightcyan			11.56	12.15	6.06	8.08	18.14
ARB_03878	No changes	ARB_03878		D4B5X1	SIG		Alkaline phosphatase		blue			38.92	49.2	433.04	120.57	142.09
ARB_03949	C-terminus modified	ARB_03949	NpIIA	D4B639	SIG+GPI	pH4	Deuterolysin (peptidase M35 family)		black			12.82	15.88	177.56	6.54	6.7
ARB_04006	N-terminus shortened	ARB_04006		D4AIB2	SIG		Cytochrome P450		darkgrey			0	0	0.74	2.03	22.01
ARB_04018	No changes	ARB_04018		D4AIC4	SIG		Aspartic-type endopeptidase (peptidase A1 family)		turquoise			1.87	2.17	2	2.98	1.29
ARB_04046	No changes	ARB_04046	CpS1	D4AIF1	SIG+GPI	pH4 & pH7	Serine carboxypeptidase (peptidase S10 family)		lightcyan			133.52	61.78	54.62	53.62	124.91
ARB_04074	No changes	ARB_04074		D4AIH9	SIG		Cysteine-rich secreted protein		lightcyan			3.77	3.58	1.94	0.76	19.92
ARB_04091	Internal intron/exon prediction changes	ARB_04091		D4AIJ6	SIG+GPI		Glycoside hydrolase, family 18		red			78.05	29.71	1311.81	1038.49	174.84
ARB_04101	No changes	ARB_04101	SedD/Sed4	D4AIK6	SIG+GPI	pH4	Tripeptyl peptidase/sedolisin (peptidase S53 family)		saddlebrown			13.57	7.07	12.3	16.8	103.1
ARB_04134	No changes	ARB_04134		D4AIN8	SIG		DUF1183 domain-containing protein		blue			33.55	26.02	83.3	139.65	40.16
ARB_04170	No changes	ARB_04170	OpsB	D4AIS3	SIG+GPI	pH4	Aspartic-type endopeptidase (peptidase A1 family)		blue	down		58.04	50.79	2112.63	579.23	888.52
ARB_04177	N-terminus extended	ARB_04177		D4AIS9	SIG	pH7	Glycerophosphoryl diester phosphodiesterase		cyan			8.58	10.13	53.98	21.99	21.38
ARB_04303_04304	ORFs merged	ARB_04303 and ARB_04304		D4AJ54/D4AJ55	SIG		Histidine acid phosphatase		cyan			10.6	18.28	5.53	15.94	8.73
ARB_04318	SIG at N-terminus manually restored	ARB_04318		D4AJ69	SIG		Alpha-mannosyltransferase		turquoise	up		11.49	10.98	1.89	2.59	2.17
ARB_04336	C-terminus modified	ARB_04336	NpIIB	D4AJ87	SIG+GPI		Neutral protease 2 homolog (peptidase M35 family)		turquoise	up		1156.36	1120.08	12.73	13.09	9.48
ARB_04380	No changes	ARB_04380		D4AJD1	SIG		Alpha-1,3-mannosyltransferase		green			60.78	76.29	44.1	41	79.31
ARB_04463	N-terminus extended	ARB_04463		D4AJL3	SIG		Lipopolysaccharide-modifying protein		turquoise			23.59	17.8	7.2	3.5	4.87
ARB_04464	N-terminus shortened	ARB_04464		D4AJL4	SIG+GPI		Extracellular serine-threonine rich protein		blue	down		257.33	202.32	18998.7	8714.47	4491.1
ARB_04467	No changes	ARB_04467		D4AJL7	SIG	pH4 & pH 7	Exo-beta-1,3-glucanase (glycoside hydrolase, family 5)		steelblue			380.53	286.59	1818.36	427.51	86.85
ARB_04519	No changes	ARB_04519		D4AJR9	SIG	pH4	Endo-1,3(4)-beta-glucanase (glycoside hydrolase, family 16)		blue			11.13	8.34	40.77	39.77	12.74
ARB_04522	Internal intron/exon prediction changes	ARB_04522		D4AJS2	SIG		Disulfide isomerase		black			92.6	98.42	42.04	94.32	86.78
ARB_04561	No changes	ARB_04561		D4AJW1	SIG+GPI		Cell wall serine-threonine-rich galactomannoprotein		turquoise	down		93.86	31.1	3214.38	1873.43	2727.56
ARB_04577	N-terminus shortened	ARB_04577		D4AJX7	SIG		Uncharacterized protein		salmon			0	0	0.14	0.13	0.36
ARB_04618	No changes	ARB_04618		D4AK17	SIG	pH7	PLC-like phosphodiesterase		darkturquoise			26.6	18.11	41.35	8.33	3.17
ARB_04619	N-terminus shortened	ARB_04619		D4AK18	SIG	pH4 & pH7	DUF1524 family protein		pink			24.93	0	39.58	12.83	7.61
ARB_04650	N-terminus extended	ARB_04650		D4AK49	SIG+GPI	pH7	Uncharacterized protein		darkgrey			62.73	7.31	21.21	24.24	681.46
ARB_04677_ARB_04678	ORFs manually merged	ARB_04677 and ARB_04678	SedC/Sed3	D4AK75	SIG		Tripeptyl peptidase/sedolisin (peptidase S53 family)		blue			1.72	3.19	5.72	5.68	4.19
ARB_04696	C-terminus modified	ARB_04696		D4AK94	SIG	pH7	3-phytase like protein		darkgrey			41.93	49.07	43.42	40.97	18.43
ARB_04700	Internal intron/exon prediction changes	ARB_04700		D4AK98	SIG		TinC like protein		blue			172.34	202.15	75.25	155.72	118.74
ARB_04732	No changes	ARB_04732		D4AM42	SIG		Peptidase M28 family protein		grey60		induced in keratin and soy	11.69	5.43	74.44	37.83	3.12
ARB_04735	No changes	ARB_04735		D4AM45	SIG		Uncharacterized protein		turquoise			0.75	3.31	0.71	1.62	0.26
ARB_04737	N-terminus shortened	ARB_04737		D4AM47	SIG+GPI		Uncharacterized protein		salmon			0	0	0.1	0.17	0.11
ARB_04747	No changes	ARB_04747		D4AM57	SIG	pH4	SUN domain-containing protein		darkgrey			250.6	266.87	191.04	308.88	503.69
ARB_04768	No changes	ARB_04768		D4AM78	SIG	pH7	Aminoglycoside phosphotransferase		blue			9.22	18.97	4.67	6.74	9.51
ARB_04769	C-terminus modified	ARB_04769		D4AM79	SIG		Deuterolysin (peptidase M35 family)		violet			14.12	15.75	25.54	4.98	8.32
ARB_04773	No changes	ARB_04773		D4AM83	SIG		Uncharacterized protein		salmon			0	0	0	0.25	0.11
ARB_04807	N-terminus extended	ARB_04807		D4AKG4	SIG		Serine carboxypeptidase (peptidase S10 family)		skyblue			8.42	4.49	6.52	4.68	7.69
ARB_04818	No changes	ARB_04818		D4AKH5	SIG+GPI		Uncharacterized protein		royalblue		induced in Sabouraud	0	0	5.53	19.04	51.89
ARB_04825	Internal intron/exon prediction changes	ARB_04825		D4AKI2	SIG		Uncharacterized protein		blue			7.26	3.33	10.79	13.56	9.56
ARB_04859	No changes	ARB_04859		D4AKL6	SIG	pH4 & pH7	Oxalate decarboxylase		brown			19.09	9.8	710.36	64.72	42.04
ARB_04942	No changes	ARB_04942		D4AKU7	SIG		Carboxypeptidase A (peptidase M14 family)		darkgrey			125.9	134.73	99.09	100.98	61.69
ARB_04944	N-terminus shortened	ARB_04944	Sub1	D4AKU9	SIG+GPI		Subtilisin-like protease (peptidase S8 family)		blue	up		422.02	369.79	29.62	55.26	62.39
ARB_04986	No changes	ARB_04986		D4AKZ0	SIG		Uncharacterized protein		blue			6.03	0	11.61	24.1	10.22
ARB_04988	Internal intron/exon prediction changes	ARB_04988		D4AKZ2	SIG		Uncharacterized protein		magenta			15.22	10.14	24.01	16.61	27.41
ARB_05022	Internal intron/exon prediction changes	ARB_05022		D4AL26	SIG	pH4	Fucose-specific lectin		blue			0.4	0	2.42	2.84	2.19
ARB_05076	No changes	ARB_05076		D4AL79	SIG		Alkaline phosphatase		blue			21.6	16.64	7.48	10.35	11.13
ARB_05078	No changes	ARB_05078		D4AL81	SIG		Alpha carbonic anhydrase		turquoise			1.41	0	0.44	0.4	0.55
ARB_05085	No changes	ARB_05085	Mep3	D4AL88	SIG	pH4 & pH7	Extracellular metalloprotease/fungalysin (peptidase M36 family)	Asp f 5	grey60		induced in keratin and soy	1.75	1.21	1370.48	34.71	6.55
ARB_05086	No changes	ARB_05086		D4AL89	SIG+GPI		Uncharacterized protein		orange		induced in soy	2.15	3.56	6.87	67.1	13.43
ARB_05128	No changes	ARB_05128		D4ALD1	SIG+GPI		Uncharacterized protein		greenyellow			175.67	124.8	492.25	318.86	346.39
ARB_05144	No changes	ARB_05144		D4ALE7	SIG		Lysozyme-like protein		blue			16.7	15.79	24.02	30.56	24.19
ARB_05145	Internal intron/exon prediction changes	ARB_05145		D4ALE8	SIG		NlpC/P60-like cell-wall endopeptidase (peptidase C40 family)		pink			1.93	9.44	41.49	5.6	5.84
ARB_05152_05153_05154	ORFs merged	ARB_05154		D4ALF7	SIG		Chitinase (glycoside hydrolase, family 18)		blue	down	induced in vitro	3.64	2.13	75.19	119.64	49.58
ARB_05155	N-terminus shortened	ARB_05155		D4ALF8	SIG+GPI		Uncharacterized protein		blue	down	induced in vitro	0	0	350.02	325.94	64.86
ARB_05157	Internal intron/exon prediction changes	ARB_05157		D4ALG0	SIG	pH7	LysM domain-containing protein		red			0	0	32.79	24.68	5.4
ARB_05164	No changes	ARB_05164		D4ALG7	SIG	pH7	Uncharacterized protein		steelblue			310.48	64.15	507.41	98.23	7.44
ARB_05178	No changes	ARB_05178		D4ALI1	SIG+GPI	pH4	Uncharacterized protein		royalblue		induced in vitro	5.22	3.6	112.47	1100.13	2839.19
ARB_05215_05217	ORFs merged	ARB_05215 and ARB_05217 (ARB_05216 is antisens and disappears)		D4ALL7/D4ALL9	SIG+GPI		Uncharacterized protein		blue	up		3074.2	3499.98	41.92	107.17	215.76
ARB_05246	No changes	ARB_05246		D4ALP8	SIG		DNA J-like protein		darkgreen			37.14	31.51	15.76	30.71	48.66
ARB_05253	N-terminus modifies and extended	ARB_05253		D4ALQ5	SIG+GPI	pH4	Glycoside hydrolase, family 16		greenyellow	down		241.44	261.81	2954.99	1050.91	1522.99
ARB_05266	N-terminus shortened	ARB_05266		D4ALR8	SIG		Heat shock protein 70 family protein		blue			169.8	156.21	213.15	276.53	238.93
ARB_05272	N-terminus shortened	ARB_05272		D4ALS4	SIG		Isoamyl alcohol oxidase, putative		royalblue			2.96	1.65	2.55	5.18	6.18
ARB_05304	N-terminus shortened	ARB_05304		D4ALV6	SIG	pH4 & pH7	Barwin-like endoglucanase	Asp f 13/Asp f 15	turquoise			40.53	37.5	50.1	92.09	131.09
ARB_05307	No changes	ARB_05307	Sub6	D4ALV9	SIG	pH7	Subtilisin-like protease (peptidase S8 family)	Tri m 2/Tri r2	turquoise	up	induced in vivo	5036.99	2631.96	1.21	1.7	2.79
ARB_05317	No changes	ARB_05317		D4ALW9	SIG		Probable metaloproteinase (peptidase M43 family)		darkgreen			80.29	59.69	1796.25	470.8	6.88
ARB_05361	SIG at N-terminus manually restored	ARB_05361		D4AM13	SIG		Uncharacterized protein		brown			3.27	0.99	3.47	2.84	2.48
ARB_05372	No changes	ARB_05372		D4AMB9	SIG	pH4 & pH7	Aldose 1-epimerase		darkgrey			75.75	91.21	75.04	84.99	11.02
ARB_05397	N-terminus modified and extended	ARB_05397		D4AME4	SIG+GPI		Uncharacterized protein		turquoise			0.76	0	0.44	1.44	0.37
ARB_05440	No changes	ARB_05440		D4AMI7	SIG		Uncharacterized protein		salmon			0	0	1.89	2.32	0.81
ARB_05442	No changes	ARB_05442		D4AMI9	SIG		Alpha/Beta hydrolase fold-containing protein		blue			7.61	3.92	4.09	5.39	5.17
ARB_05496	N-terminus modified	ARB_05496		D4AMP3	SIG		Putative stress-responsive protein		magenta	up		640.41	945.37	16.64	111.83	47.77
ARB_05502	N-terminus extended	ARB_05502		D4AMP9	SIG+GPI		FAD binding domain protein		darkorange			14.23	11.59	20.45	15.73	8.84
ARB_05535_05536	ORFs merged	ARB_05535 and ARB_05536		D4AMT2/D4AMT3	SIG+GPI	pH4 & pH7	Glutaminase		grey60			20.2	14.56	39.12	60.99	11.54
ARB_05566	No changes	ARB_05566		D4AMW3	SIG	pH4	Uncharacterized protein		grey			11.53	6.22	7.78	9.9	13.03
ARB_05631	N-terminus shortened and C-ter extended	ARB_05631		D4AN27	SIG		Lipopolysaccharide-modifying protein		black			78.16	58.99	185.71	70.04	108.9
ARB_05642	SIG at N-terminus manually restored	ARB_05642		D4AN38	SIG		Cytochrome P450		orange			1.27	0	1.63	5.19	6.71
ARB_05649	Internal intron/exon prediction changes	ARB_05649		D4AN45	SIG		Mannose-6-phosphate receptor binding domain protein		steelblue			55.65	56.83	62.77	59.97	33.53
ARB_05654	C-terminus modified and extended	ARB_05654		D4AN50	SIG	pH4 & pH7	beta-D-glucoside glucohydrolase (glycoside hydrolase family 3)	Asp n 14	lightgreen			285.54	281.01	148.88	204.38	112.4
ARB_05667	No changes	ARB_05667		D4AN63	SIG+GPI		Uncharacterized GPI anchored serine-rich protein		turquoise	down		575.78	479.78	1394.28	1935.09	3152.56
ARB_05715	N-terminus shortened	ARB_05715		D4ANB0	SIG		Palmitoyl protein thioesterase		turquoise			56.01	38.43	57.43	103.31	98.87
ARB_05717	No changes	ARB_05717		D4ANB2	SIG		Uncharacterized protein		blue			10.13	11.6	4.6	6.93	10.16
ARB_05721	N-terminus shortened	ARB_05721	CpS6	D4ANB6	SIG	pH4	Serine carboxypeptidase (peptidase S10 family)		red		induced in vitro	6.61	5.31	73.06	68.72	35.42
ARB_05728	No changes	ARB_05728	Pep1	D4ANC3	SIG	pH4 & pH7	Aspartic-type endopeptidase (peptidase A1 family)	Asp f 10	turquoise			1.04	0	0.05	0.25	0.24
ARB_05732-1	ORF split in 2 ORFs	ARB_05732		D4ANC7	SIG+GPI	pH4 & pH7 ?	Cupredoxin		turquoise	down	induced in vitro	1.49	0	10424.5	5772.18	7327.84
ARB_05732-2	ORF split in 2 ORFs	ARB_05732		D4ANC7	SIG	pH4 & pH7 ?	Cysteine desulfurase		black			215.62	187.46	290.11	168.41	224.22
ARB_05749	Internal intron/exon prediction changes	ARB_05749		D4ANE4	SIG+GPI		Uncharacterized protein		yellow			17.22	18.05	29.47	12.99	22.12
ARB_05765	No changes	ARB_05765	SedB/Sed2	D4ANG0	SIG	pH4	Tripeptyl peptidase/sedolisin (peptidase S53 family)		salmon			2.76	3.89	2.79	4.01	2.46
ARB_05770	N-terminus modified and extended	ARB_05770		D4ANG5	SIG+GPI		1,3-beta-glucanosyltransferase (glycoside hydrolase family 72)		turquoise			947.52	1298.82	461.92	368.72	411.9
ARB_05784	Internal intron/exon prediction changes	ARB_05784		D4ANH9	SIG		Cellobiose dehydrogenase		red			2.32	1.95	49.05	28.07	17.34
ARB_05809	N-terminus extended	ARB_05809		D4ANK4	SIG		Glucosidase subunit		pink			116.17	99.29	15.29	67.01	78.8
ARB_05817	C-terminus modified	ARB_05817		D4ANL2	SIG+GPI		Deuterolysin (peptidase M35 family)		lightyellow			18.06	12.4	7.66	16.49	5.72
ARB_05828	Internal intron/exon prediction changes	ARB_05828		D4APX3	SIG	pH4	Cupredoxin		green			2.37	4.88	1.38	2.32	5.85
ARB_05864	No changes	ARB_05864		D4ANP7	SIG		Cell wall glucanase (glycoside hydrolase, family 16)		royalblue			293.5	319.89	356.05	744.65	966.7
ARB_05911	No changes	ARB_05911		D4ANU4	SIG	pH4	Glycoside hydrolase, family 25		red			36.16	43.15	8.94	10.5	26.26
ARB_05919	No changes	ARB_05919		D4ANV2	SIG+GPI	pH4	Lysophospholipase		lightgreen			85.44	84.66	100.65	141.96	369.63
ARB_05933	Internal intron/exon prediction changes	ARB_05933		D4ANW6	SIG	pH4	Histidine acid phosphatase	Asp n 25	turquoise			36.23	26.36	44.68	102.48	68.68
ARB_05938	No changes	ARB_05938		D4ANX1	SIG		Pantetheine-phosphate adenylyltransferase		cyan			57.22	70.77	35.04	70.66	50.83
ARB_05947	No changes	ARB_05947		D4ANY0	SIG		FAD-linked oxidase		midnightblue			3.89	5.52	21.45	5.28	33.54
ARB_05994	No changes	ARB_05994		D4AP27	SIG+GPI		Mannan endo-1,6-alpha-mannosidase (glycoside hydrolase family 76)		turquoise			4.21	5.19	1.77	2.39	1.51
ARB_06014	No changes	ARB_06014		D4AP47	SIG		Uncharacterized protein		blue			125.25	134.86	117.83	162.19	152.3
ARB_06019	Internal intron/exon prediction changes	ARB_06019	CpS2	D4AP52	SIG+GPI	pH4	Serine carboxypeptidase (peptidase S10 family)		red			3.74	8.88	123.87	247.74	32.74
ARB_06043	No changes	ARB_06043		D4AP76	SIG		Uncharacterized protein		green			57.23	55.99	69.34	80.54	63.86
ARB_06053	Internal intron/exon prediction changes	ARB_06053		D4AP86	SIG	pH7	Pyruvate dehydrogenase		steelblue			104.64	105.51	59.62	109.39	195.98
ARB_06057	No changes	ARB_06057		D4AP90	SIG		Uncharacterized protein		turquoise	up	induced in vivo	61.65	79.54	0.4	2.68	1.91
ARB_06076	No changes, manually corrected	ARB_06076	Sub7	D4APA9	SIG+GPI	pH4 & pH7	Subtilisin-like protease (peptidase S8 family)		turquoise			505.13	47.47	25.27	20.55	23.99
ARB_06107	No changes	ARB_06107		D4APD9	SIG		Serine-threonine rich protein		paleturquoise			16.56	26.08	7.14	25.06	14.37
ARB_06108	No changes	ARB_06108		D4APE0	SIG+GPI	pH4	Uncharacterized protein		salmon			0	0	0.44	0.46	1.08
ARB_06110	Internal intron/exon prediction changes	ARB_06110	DppIV	D4APE2	SIG	pH4 & pH7	Dipeptidyl peptidase (peptidase S9B family)		red	down		41.85	22.4	792.98	824.83	218.57
ARB_06111	C-terminus modified	ARB_06111	Sub11	D4APE3	SIG	pH4 & pH7	Subtilisin-like protease (peptidase S8 family)		magenta			1	0	11.06	2.47	7.86
ARB_06168	No changes	ARB_06168		D4APK0	SIG+GPI		Uncharacterized protein		salmon			5.08	11.21	3.25	6.66	5.77
ARB_06191	No changes	ARB_06191		D4APM3	SIG		Uncharacterized protein		lightcyan			2.77	3.92	6.69	12.73	3.02
ARB_06224	No changes	ARB_06224		D4APQ6	SIG	pH4	Pyridine nucleotide-disulphide oxidoreductase		red			573.35	682.86	8.43	25.55	587.16
ARB_06227	No changes	ARB_06227		D4APQ9	SIG		Peptidyl-prolyl cis-trans isomerase		purple			529.74	356.58	129.59	553.44	690.69
ARB_06229	No changes	ARB_06229		D4APR1	SIG		Beta-lactamase/transpeptidase-like protein		blue			2.44	1.91	5.42	5.41	3.58
ARB_06308	No changes	ARB_06308		D4AQ01	SIG+GPI		Endo-1,3(4)-beta-glucanase		darkgreen			2.73	2.26	4.07	5.48	2.12
ARB_06334	No changes	ARB_06334		D4AQ27	SIG	pH7	Zinc metallopeptidase		red			7.2	8.41	72.62	44.76	18.39
ARB_06357	N-terminus extended	ARB_06357		D4AQ50	SIG		Carboxylesterase, type B		blue			11.11	8.73	19.98	18.5	15.99
ARB_06359	No changes	ARB_06359		D4AQ52	SIG	pH4 & pH7	Glycosyl hydrolase, family 3		darkorange			4.71	13.15	21.46	9.89	2.14
ARB_06361	No changes	ARB_06361	CpS3	D4AQ54	SIG	pH4 & pH 7	Serine carboxypeptidase (peptidase S10 family)		royalblue			98.18	115.86	25.39	14.68	8.84
ARB_06390	No changes	ARB_06390		D4AQ83	SIG		Cell wall protein	Asp f 4	cyan			759.55	749.58	2380.81	1307.5	2003.33
ARB_06414	Internal intron/exon prediction changes	ARB_06414	CpS5	D4AQA7	SIG	pH4 & pH7	Serine carboxypeptidase (peptidase S10 family)		darkgrey			459.6	326.05	315.9	235.68	56.7
ARB_06416	Internal intron/exon prediction changes	ARB_06416	Sub12	D4AQA9	SIG		Subtilisin-like protease (peptidase S8 family)		darkorange			1.73	0	1.88	1.43	1.69
ARB_06439	No changes	ARB_06439		D4AQD2	SIG+GPI		Acid phosphatase		darkorange			15.9	25.37	25.01	13.49	6.78
ARB_06463	No changes	ARB_06463		D4AQF6	SIG		Ribosomal protein-like		darkorange			2092.63	1674.07	827.51	2732.89	3796.79
ARB_06467	Frameshift at position 4 manually corrected	ARB_06467	Sub10	D4AQG0	SIG+GPI		Subtilisin-like protease (peptidase S8 family)		turquoise	up		791.13	789.18	11.62	13.26	12.92
ARB_06472	No changes	ARB_06472	Mep5	D4AQG5	SIG+GPI	pH4	Extracellular metalloprotease/fungalysin (peptidase M36 family)		black		induced in keratin	5.71	3	50.32	4.56	4.01
ARB_06477	No changes	ARB_06477		D4AQH0	SIG+GPI	pH4	Uncharacterized protein		brown			317.32	208.33	4857.97	1119.65	894.74
ARB_06493	No changes	ARB_06493		D4AQI6	SIG		Glucosidase II beta subunit-like protein		yellow			57.76	59.99	22.01	55.41	42.57
ARB_06511	Internal intron/exon prediction changes	ARB_06511		D4AQK4	SIG		Prolyl oligopeptidase (Peptidase S9 family)		tan			73.43	29.59	15.61	89.25	59.13
ARB_06528	C-terminus modified and shortened	ARB_06528		D4AQL9	SIG+GPI		Fungal lipase-like domain		lightcyan			61.15	44.38	54.06	82.94	35.8
ARB_06538	Internal intron/exon prediction changes	ARB_06538		D4AQM9	SIG+GPI		Extracellular matrix protein		green			669.18	911.13	193.05	281.04	699.93
ARB_06539	C-terminus modified and extended	ARB_06539		D4AQN0	SIG+GPI		Uncharacterized protein		salmon			0	0	0	0.52	0.14
ARB_06546	No changes	ARB_06546		D4AQN6	SIG		FAS1 domain-containing protein		lightgreen			224.3	284.45	92.23	143.67	63.45
ARB_06559	C-terminus extended	ARB_06559		D4AQP9	SIG+GPI		Serine/threonine-specific protein phosphatase		turquoise			169.15	193.33	75.17	56.18	92.04
ARB_06576	No changes	ARB_06576		D4AQR6	SIG+GPI		Uncharacterized protein		turquoise	down		13.77	5.87	363.17	430	434.94
ARB_06588_06589	ORFs merged	ARB_06588 and ARB_06589		D4AQS8/D4AQS9	SIG		Phosphoinositide phospholipase C		brown			33.86	23.69	12.4	28.98	27.67
ARB_06629	Internal intron/exon prediction changes	ARB_06629		D4AQW9	SIG+GPI		Uncharacterized protein		blue	down		13.52	17.4	548.74	293.66	446.97
ARB_06643	N-terminus shortened and C-ter modified	ARB_06643		D4ARA3	SIG		Glycosyl transferase		turquoise	up		321.64	393.73	13.16	17.93	18.93
ARB_06651	No changes	ARB_06651	DppV	D4ARB1	SIG	pH4 & pH7	Dipeptidyl peptidase (peptidase S9B family)	Tri m 4/Tri r 4/Tri s 4/Tri t 4	red			89.71	61.65	760.65	1236.77	89.48
ARB_06718	No changes	ARB_06718		D4ARH5	SIG		WSC domain-containing protein		turquoise	down		22.07	10.7	86.89	127.27	190.37
ARB_06732	No changes	ARB_06732		D4ARI9	SIG		Uncharacterized protein		red		induced in keratin and soy	2.99	0	170.68	530.87	13.44
ARB_06745	No changes	ARB_06745		D4ARK2	SIG		FUN14-domain containing protein		magenta			208.22	183.38	65.47	127.69	95.09
ARB_06753	No changes	ARB_06753		D4ARL0	SIG+GPI		Ecp2 effector-like protein		green			4.93	4.52	14.11	11.02	6.33
ARB_06825	N-terminus extended	ARB_06825		D4AQZ6	SIG		Uncharacterized protein		brown			45.93	28.4	70.28	52.07	52.96
ARB_06834	C-terminus extended	ARB_06834		D4AR05	SIG+GPI		Uncharacterized protein		darkturquoise			0	0	0.68	3.73	7.09
ARB_06838	No changes	ARB_06838		D4AR09	SIG		Endo-1,3(4)-beta-glucanase (glycosyl hydrolase, family 16)		darkgrey			9.47	12.1	6.33	29.55	107.09
ARB_06893	No changes	ARB_06893		D4AR64	SIG		Uncharacterized protein		royalblue			412.33	406.2	180.53	87.62	87.69
ARB_06907	N-terminus shortened	ARB_06907		D4AR77	SIG	pH4 & pH7	Prolyl oligopeptidase (peptidase S9 family)		turquoise			18.24	18.47	12.64	17.76	14.72
ARB_06937	N-terminus shortened	ARB_06937		D4ARS3	SIG+GPI		Uncharacterized protein		blue	down		15.62	38.19	2279.82	1305.48	654.83
ARB_06955	No changes	ARB_06955		D4ARU1	SIG		PAN-1 domain-containing protein		salmon			2.34	11.25	4.54	4.21	3.11
ARB_06966	Internal intron/exon prediction changes	ARB_06966		D4ARV2	SIG	pH4 & pH 7	PLC-like phosphodiesterase		turquoise	down		16.06	7.43	91.71	129.86	75.51
ARB_06975	No changes	ARB_06975		D4ARW0	SIG	pH7	Hydrophobin		royalblue			6.89	25.85	161.81	9435.43	21445.2
ARB_07000	Internal intron/exon prediction changes	ARB_07000		D4ARY5	SIG		Uncharacterized protein		turquoise	down	induced in Sabouraud	1.21	0	16.91	24.35	45.8
ARB_07026_07027	ORFs merged	ARB_07026 and ARB_07027	McpA	D4AS12	SIG	pH4 & pH7	Metallocarboxypeptidase (peptidase M14 family)		darkgreen			44.96	35.41	2133.1	282.48	5.12
ARB_07047	No changes	ARB_07047		D4AS32	SIG		Uncharacterized protein		turquoise	up	induced in vivo	283.63	218.82	3.44	2.46	4.8
ARB_07056	N-terminus extended	ARB_07056		D4AS41	SIG	pH4 & pH7	FAD/FMN-containing isoamyl alcohol oxidase		grey60			64.42	36.21	560.59	213.21	22.24
ARB_07070	Internal intron/exon prediction changes	ARB_07070		D4AS55	SIG		Ribonuclease/ribotoxin	Asp f 1	turquoise	up		85.24	30.57	0.13	0.41	0.25
ARB_07085	No changes	ARB_07085		D4AS70	SIG	pH7	feruloyl esterase		blue			7.94	10.74	1.06	2.46	2.17
ARB_07101	Internal intron/exon prediction changes	ARB_07101		D4AS86	SIG		Nucleotide-diphospho-sugar transferase (glycosyl transferase, family 2)		greenyellow			82.68	76.61	17.41	43.24	38.82
ARB_07161	N-terminus shortened	ARB_07161	CpS7	ARB_07161	SIG		Serine carboxypeptidase (peptidase S10 family)		blue			17.26	18.55	3.18	9.1	6.22
ARB_07185_07186	ORFs merged	ARB_07185 and ARB_07186		D4ASH0/D4ASH1	SIG	pH4 & pH7	Carboxylesterase, type B		turquoise			16.08	7.49	57.66	42.77	124.13
ARB_07195	Internal intron/exon prediction changes	ARB_07195		D4ASI0	SIG		Peptisase S41 family protein		blue	up	induced in vivo	99.35	59.02	0.09	0.39	1.9
ARB_07342	N-terminus extended	ARB_07342		D4ASX8	SIG		Uncharacterized protein		brown			46.57	35.97	101.45	61.96	42.05
ARB_07371	No changes	ARB_07371		D4AT07	SIG+GPI		Chitinase (glycoside hydrolase, family 18)		blue	down	induced in vitro	6.84	9.72	1151.22	1299.61	606.96
ARB_07372	No changes	ARB_07372		D4AT08	SIG		Uncharacterized protein		turquoise			34.64	44.01	25.75	13.06	22.2
ARB_07376	Internal intron/exon prediction changes	ARB_07376		D4AT12	SIG		Chitin binding domain-containg protein		darkgrey			15.03	23.44	17.32	16.27	9.79
ARB_07379	No changes	ARB_07379		D4AT15	SIG		Polysaccharide deacetylase		turquoise			14.76	10.41	1.76	2.8	1.48
ARB_07381	C-terminus modified	ARB_07381		D4AT17	SIG		Uncharacterized protein		grey60			41.72	52.42	92.94	96.73	32.46
ARB_07385	No changes	ARB_07385		D4AT21	SIG		Uncharacterized protein		salmon			0	0	0.62	1.06	0.62
ARB_07390	No changes	ARB_07390		D4AT26	SIG		Glycoside hydrolase, family 24		turquoise			2.85	2.18	9.45	11.65	18.02
ARB_07403	N-terminus shortened	ARB_07403		D4AT39	SIG		Aspartic-type endopeptidase (peptidase A1 family)		tan			40.47	37.52	48.58	31.93	29.57
ARB_07415	C-terminus extended	ARB_07415		D4AT51	SIG		Defense response protein		darkgreen			34.72	23.89	2.91	5.72	213.79
ARB_07416	No changes	ARB_07416		D4AT52	SIG		Uncharacterized protein		cyan			58.9	57.91	9.27	33.56	28.06
ARB_07417	C-terminus shortened	ARB_07417		D4AT53	SIG+GPI		GPI anchored cell wall protein		blue			12.37	23.35	120.91	478.88	59.14
ARB_07441	Internal intron/exon prediction changes	ARB_07441		D4AT77	SIG	pH7	Aconitase/isopropylmalate dehydratase		blue			322.5	253.41	856.23	713.56	449.49
ARB_07446	No changes	ARB_07446		D4AT82	SIG		Uncharacterized protein		brown			2.22	0	0.95	4.2	3.58
ARB_07466	C-terminus shortened	ARB_07466		D4ATA2	SIG	pH4	Uncharacterized protein		turquoise	up		31.63	61.84	3.41	5.19	2.44
ARB_07487	Internal intron/exon prediction changes	ARB_07487		D4ATC3	SIG+GPI	pH4	1,3-beta-glucanosyltransferase (glycoside hydrolase family 72)		turquoise			1464.52	1220.67	612.62	529.91	439.93
ARB_07491	N-terminus shortened	ARB_07491		D4ATC7	SIG		Cell wall glucanase (glycoside hydrolase family 17)		turquoise			1.93	3.34	1.01	1.37	1.88
ARB_07495	No changes	ARB_07495		D4ATD1	SIG+GPI		Metalloproteinase (peptidase M43 family)		turquoise	up		109.62	100.55	10.52	15.99	7.98
ARB_07525_07526	ORFs merged	ARB_07525 and ARB_07526		D4ATG1/D4ATG2	SIG		Nucleoside triphosphate hydrolase		darkolivegreen			68.14	58.81	37.34	37.6	55.95
ARB_07536	No changes	ARB_07536		D4ATH2	SIG	pH4	Aspartic-type endopeptidase (peptidase A1 family)		lightcyan			4.3	0	1.12	1.76	11.08
ARB_07582	Internal intron/exon prediction changes	ARB_07582		D4ATL8	SIG+GPI		Glycoside hydrolase, family 63		cyan			35.97	48.27	17.33	49.03	31.03
ARB_07590	No changes	ARB_07590		D4ATM6	SIG	pH4 & pH7	DUF4360 family protein		lightgreen			10.66	12.74	7.9	7.62	3.97
ARB_07623	Internal intron/exon prediction changes	ARB_07623		D4ATQ7	SIG+GPI		Amidophosphoribosyltransferase		brown			64.43	58.65	1025.29	206.05	169.49
ARB_07629	Internal intron/exon prediction changes	ARB_07629		D4ATR3	SIG	pH4 & pH7	Alpha-1,2-mannosidase (glycoside hydrolase, family 92)		lightgreen			34.4	35.51	29.22	38.76	27.56
ARB_07637	No changes	ARB_07637		D4ATS1	SIG	pH4 & pH7	IgE-binding protein		cyan			136.01	171.49	36.57	222.15	51.61
ARB_07653	No changes	ARB_07653		D4ATT7	SIG+GPI		Mannan endo-1,6-alpha-mannosidase (glycoside hydrolase family 76)		green			201.25	142.91	494.62	368.3	186.55
ARB_07683	C-terminus modified	ARB_07683		D4AU53	SIG		(1->6)-beta-D-glucan biosynthetic process		yellow			103.1	86.13	54.17	113.97	88.81
ARB_07696	Internal intron/exon prediction changes	ARB_07696		D4AU66	SIG+GPI		Uncharacterized GPI anchored serine-threonine rich protein		magenta			1628.54	1424.67	3462.73	2765.99	7210.23
ARB_07726	No changes	ARB_07726		D4AU96	SIG+GPI		Uncharacterized protein		turquoise			2.4	0.91	1.37	1.82	1.16
ARB_07794	No changes	ARB_07794		D4ATY1	SIG		Cell wall mannoprotein 1		darkmagenta		induced in Sabouraud	7.03	4.31	3.46	4.4	47.56
ARB_07824	C-terminus extended	ARB_07824		D4AU11	SIG+GPI		Uncharacterized protein		darkturquoise			32.44	55.29	80.52	20.68	21.99
ARB_07852	No changes	ARB_07852		D4AUD6	SIG		Uncharacterized protein		turquoise			3.65	0	2.51	2.4	1.96
ARB_07867	Internal intron/exon prediction changes	ARB_07867		D4AUF1	SIG	pH4 & pH7	WSC domain-containg galactose oxidase		turquoise	down	induced in vitro	0.92	0	133.13	214.08	246.7
ARB_07870	Internal intron/exon prediction changes	ARB_07870		D4AUF4	SIG+GPI	pH4	WSC domain -containing haem peroxidase		turquoise	down	induced in vitro	2.07	2.07	96.73	136.46	83.52
ARB_07879	C-terminus modified	ARB_07879		D4AUG2	SIG		Uncharacterized protein		blue			3.26	1.29	0.85	1.77	1.24
ARB_07888	No changes	ARB_07888		D4AUH1	SIG	pH4	Glycosyl hydrolase, family 2		darkgreen			19.4	16.47	26.9	20.6	10.82
ARB_07893	No changes	ARB_07893		D4AUH6	SIG	pH4	Beta-hexosaminidase (glycoside hydrolase, family 20)		yellow			24.19	18.83	12.23	28.65	14.12
ARB_07952	No changes	ARB_07952		D4AUN5	SIG		Uncharacterized protein		red			13.09	20.49	0.16	2.39	6.62
ARB_07954	No changes	ARB_07954		D4AUN7	SIG		Glycoside hydrolase		grey60			2746.09	4707.54	163.59	866.05	2986.3
ARB_07956	No changes	ARB_07956		D4AUN9	SIG		Acetyl xylan esterase		turquoise	up	induced in vivo	273.31	240.16	0.18	0.39	0.25
ARB_07958	N-terminus shortened	ARB_07958		D4AUP1	SIG		Uncharacterized protein		red		induced in keratin and soy	0	0	308.97	47.34	11.58
ARB_07990	N-terminus modified and extended	ARB_07990		D4AUS3	SIG+GPI		Multicopper oxidase, type 1		purple			2.32	1.28	2.83	1.98	1.74
ARB_08043	Internal intron/exon prediction changes	ARB_08043		D4AUX6	SIG+GPI	pH4	PLC-like phosphodiesterase		brown			54.76	37.79	19.09	39.05	50.39
ARB_08047	C-terminus modified	ARB_08047		D4AUY0	SIG		Ribonuclease/ribotoxin		royalblue			294.73	206.18	78.81	62.41	31.57
ARBNEW_12	New ORF				SIG		Uncharacterized protein conserved in dermatophytes		turquoise	up		6.25	2.51	0	0	0
ARBNEW_124	New ORF				SIG+GPI		Pep2-like protease		greenyellow		induced in vitro	1.51	8.53	135.99	56.18	86.05
ARBNEW_137	New ORF				SIG		Uncharacterized protein conserved in dermatophytes		blue			20.46	0	0.18	1.19	2.99
ARBNEW_138	New ORF				SIG	pH4 & pH7	Uncharacterized protein conserved in dermatophytes		white			0	0	3.76	2.7	2.19
ARBNEW_143	New ORF				SIG		Uncharacterized protein		salmon			1.36	0	3.26	6.29	2.94
ARBNEW_148	New ORF				SIG	pH7	Uncharacterized protein conserved in dermatophytes		lightcyan		induced in keratin and soy	2.75	0	372.13	37.26	6.13
ARBNEW_149	New ORF				SIG		Uncharacterized protein conserved in dermatophytes		turquoise			2.65	3.62	0.7	1.11	1.52
ARBNEW_151	New ORF				SIG		Uncharacterized protein conserved in dermatophytes		green			15.76	19.42	40.95	37.65	19.99
ARBNEW_164	New ORF				SIG+GPI		Uncharacterized protein found also in T. rubrum		red	down		31.26	21.24	6855.24	2399.47	901.77
ARBNEW_166	New ORF				SIG		Uncharacterized protein conserved in dermatophytes		darkgreen			0	0	0.68	1.2	3.73
ARBNEW_171	New ORF				SIG	pH4 & pH7	Uncharacterized protein		turquoise	up		3.92	11.87	0	0	0
ARBNEW_188	New ORF				SIG	pH7	Uncharacterized protein conserved in dermatophytes		turquoise			46.95	37.1	8.73	14.86	12.79
ARBNEW_196	New ORF				SIG		Barwin-like endoglucanase		midnightblue			6.02	0	25.61	1.81	25.28
ARBNEW_201	New ORF				SIG	pH4 & pH7	Uncharacterized protein conserved in dermatophytes and Aspergilli		darkgrey			0.95	0	3.81	6.5	12.71
ARBNEW_206	New ORF				SIG		Uncharacterized protein conserved in dermatophytes		turquoise			3.85	3.89	0.51	0.48	0.13
ARBNEW_231	New ORF				SIG+GPI		Uncharacterized protein conserved in filamentous fungi		red		repressed in keratin and soy	4218.62	1752.17	0.34	0.1	1375.82
ARBNEW_245	New ORF				SIG		PE-PGRS family protein		turquoise			6.65	5.62	1.19	1.47	0.47
ARBNEW_246	New ORF				SIG		Uncharacterized protein conserved in dermatophytes		turquoise	up		3.88	2.94	0	0	0
ARBNEW_248	New ORF				SIG		Uncharacterized protein conserved in dermatophytes		turquoise			22.76	14.67	4.38	4.9	4.62
ARBNEW_255	New ORF				SIG		Uncharacterized protein conserved in dermatophytes		skyblue			77.72	79.24	58.39	129.68	52.54
ARBNEW_266	New ORF				SIG		Uncharacterized protein conserved in dermatophytes		turquoise			9.44	17.45	1.27	0.4	1.04
ARBNEW_271	New ORF				SIG+GPI		Uncharacterized protein conserved in dermatophytes		turquoise		induced in vitro	2.99	8.16	158.82	146.59	264.71
ARBNEW_308	New ORF				SIG		LysM domain-containing protein		turquoise			7.66	4.43	2.03	1.76	1.56
ARBNEW_309	New ORF				SIG	pH4 & pH7	Uncharacterized protein conserved in dermatophytes		turquoise			33.89	49.02	17.69	8.88	2.86
ARBNEW_320	New ORF				SIG	pH4 & pH7	Gamma-crystallin-related protein		turquoise			34.59	7.45	87.06	233.82	155.67
ARBNEW_332	New ORF				SIG		Endoglucanase		turquoise			2.51	1.75	0.29	0.51	0.36
ARBNEW_335	New ORF				SIG		S-phase kinase-associated protein 1-like		orange		induced in soy and Sabouraud	3.62	12.76	1.16	134.17	36.69
ARBNEW_346	New ORF				SIG+GPI		Oxoglutarate/iron-dependent dioxygenase		lightyellow			2.67	3.23	1.86	3.72	1.6
ARBNEW_348	New ORF				SIG		Long chronological lifespan protein 2-like protein		turquoise	up		92.18	79.28	4.71	7.38	5.87
ARBNEW_359	New ORF				SIG		Flap endonuclease 1-like protein		turquoise	up		17.25	15.12	0	0.27	0
ARBNEW_375	New ORF				SIG		Uncharacterized protein conserved in dermatophytes		turquoise	up		14.84	11.44	0	0	0
ARBNEW_49	New ORF				SIG		Uncharacterized protein conserved in dermatophytes		salmon	up		9.7	29.5	0	0	0
ARBNEW_52	New ORF				SIG		LysM domain-containing protein		turquoise	up		16	13.51	0.1	0	0
ARBNEW_61	New ORF				SIG		Uncharacterized protein conserved in dermatophytes		blue			0	0	0.28	0	2.91
ARBNEW_63	New ORF				SIG		Endo-chitosanase		turquoise	up		25.19	16.94	1.15	1.33	0.52
ARBNEW_77	New ORF				SIG		Uncharacterized protein		turquoise			0.92	0	1.27	1.4	1.24
ARBNEW_81	New ORF				SIG	pH4 & pH7	NlpC/P60-like cell-wall endopeptidase (peptidase C40 family)		lightgreen		induced in Sabouraud	3.88	0	12.83	20.66	67.61
ARBNEW_86	New ORF				SIG+GPI		Uncharacterized protein conserved in dermatophytes		royalblue		induced in soy and Sabouraud	1.98	0	7.67	108.39	118.62
ARBNEW_95	New ORF				SIG		Uncharacterized protein conserved in dermatophytes		lightcyan			5.93	5.46	0.16	0	10.52
ARBNEW_97	New ORF				SIG		Uncharacterized protein conserved in dermatophytes		salmon			0	0	0	0	0
