# Supplementary material for: RNA Sequencing-Based Genome Reannotation of the Dermatophyte Arthroderma benhamiae and Characterization of Its Secretome and Whole Gene Expression Profile during Infection
Source: mSystems. 2016 Aug 2;1(4):e00036-16. doi: 10.1128/mSystems.00036-16 (PMC5069957; doi:10.1128/mSystems.00036-16)
Supplement: Table S2 [file sys004162042st8.xlsx]

## Sheet: Sheet1
A. benhamia ORFs (1)	Homologous allergens (2)	Secreted (3)	Function (4)
ARB_00995	Ale o 13		Uncharacterized protein
ARB_01730	Alt a 10/Cla h 10		Aldehyde dehydrogenase
ARB_00018	Alt a 12/Cla h 12/Fus c 1/Pen b 26/Pen cr 26		60S acidic ribosomal protein P1
ARB_03092	Alt a 13		Glutathione-S-transferase
ARB_04219	Alt a 3/Pen c 19/Cla h 4		HSP70-like
ARB_02626	Alt a 4	+	Protein disulfide-isomerase
ARB_00325	Alt a 7/Cla h 7		Uncharacterized protein
ARB_02722	Alt a 8/Cla h 8		Probable NADP-dependent mannitol dehydrogenase
ARB_07070	Asp f 1	+	Major allergen and cytotoxin AspF1
ARB_05728 (PEP1)	Asp f 10	+	Aspartic endopeptidase
ARB_01737	Asp f 11		Cytochrome P450 alkane hydroxylase
ARB_01274	Asp f 12		HSP90
ARB_05304	Asp f 13/Asp f 15	+	allergenic cerato-platanin
ARB_00777 (SUB8)	Asp f 18/Asp n 18/Pen c 2/Cla h 9/Cur l 4/Pen ch 18/Pen n 18/Rho m 2	+	Subtilisin-like protease
ARB_01037	Asp f 22/Alt a 5/Alt a 6/Alt a 11/Pen c 22/Cla h 6/Cur l 2/Rho m 1		Enolase
ARB_00629	Asp f 23		Uncharacterized protein
ARB_00271	Asp f 27/Mala s 6		Peptidyl-prolyl cis-trans isomerase
ARB_03042	Asp f 28/Asp f 29/Cop c 2/Fus c2		Thioredoxin
ARB_01998	Asp f 3/Cand b 2/Mala f 2/Mala f 3/Mala s 13/Mala f 5/Pen c 3		Thioredoxin-dependent peroxidase
ARB_00075	Asp f 34	+	Cell wall protein PhiA/Asp f 34
ARB_06390	Asp f 4	+	Uncharacterized protein
ARB_05085 (MEP3)	Asp f 5	+	Extracellular metalloprotease (fungalysin)
ARB_02348	Asp f 6/Mal a s 11		Manganese superoxide dismutase (SOD)
ARB_02701	Asp f 7	+	Extracellular cellulase CelA/allergen Asp F7-like, putative
ARB_06463	Asp f 8/Cla h 5		Uncharacterized protein
ARB_03382	Asp f 9/Asp f 16	+	Cell wall glucanase, putative
ARB_00701 (SUB3)	Asp fl 1/Pen c 1/Pen b 13/Pen c 13/Pen ch 13/Pen n 13/Cur l 1	+	Subtilisin-like protease
ARB_01495 (SUB2)	Asp fl 13/Asp o 13/Asp v 13	+	Subtilisin-like protease
ARB_05654	Asp n 14	+	Exo-1,4-beta-xylosidase
ARB_05933	Asp n 25	+	Histidine acid phosphatase
ARB_00923	Cand a 1		Alcohol deshydrogenase
ARB_05407	Cand a 3		29 kDa IgE-binging protein
ARB_04828	Cur l 3		Cytochrome c
ARB_01649	Fus c 3		Uncharacterized protein
ARB_00653	Mala f 4		L-malate deshydrogenase
ARB_01643	Mala s 10		Putative heat shock protein (HSP)
ARB_00972	Mala s 9		Histone-lysine N-methyltransferase
ARB_02804	Pen c 24		Elongation factor 1 beta
ARB_07609	Pen c 30		Catalase
ARB_01353	Pen ch 20	+	β-N-acetylhexosaminidase NagA
ARB_00147	Pen ch 31	+	Calnexin
ARB_00774	Pen ch 35		Transaldolase
ARB_02327	Sch c 1	+	Glucoamylase
ARB_05307 (SUB6)	Tri m 2 /Tri r 2	+	Subtilisin-like protease
ARB_06651 (DPP5)	Tri m 4/Tri r 4/Tri s 4/Tri t 4	+	Dipeptidyl peptidase 5 (DPPV)
ARB_02797	Tri t 1	+	1,3-beta-glucanosyltransferase
ARB_02861	v5/tpx-1	+	Cystein-rich secretory protein
