# Supplementary material for: RNA Sequencing-Based Genome Reannotation of the Dermatophyte Arthroderma benhamiae and Characterization of Its Secretome and Whole Gene Expression Profile during Infection
Source: mSystems. 2016 Aug 2;1(4):e00036-16. doi: 10.1128/mSystems.00036-16 (PMC5069957; doi:10.1128/mSystems.00036-16)
Supplement: Table S3 [file sys004162042st9.xlsx]

## Sheet: Sheet1
gene	count_Cb1	count_Cb2	count_Cb3	count_Cb4	count_Cb5	count_Cb6	count_K1	count_K2	count_K3	count_S1	count_S2	count_S4	count_Sa1	count_Sa2	count_Sa3	module	hubcor.sign	logFC_Gp8:K	logFC_Gp8:S	logFC_Gp8:Sa	adjP_Gp8:K	adjP_Gp8:S	adjP_Gp8:Sa	Gp8:K	Gp8:S	Gp8:Sa		NOTE
ARBNEW_1	1.19	2.79	0.6	2.26	1.61	9.28	0.11	0.28	0.11	0.07	0.09	0.2	0.07	0.05	0.21	salmon	+	3.06	3.51	3.84	0.00325	0.00114	0.000556	0	0	1		hubcor.sign:
ARBNEW_10	5.9	0.56	2.94	2.26	4.82	3.1	0.78	0.66	0.55	0.07	0.8	0.33	0.07	0.59	0.35	turquoise	+	1.61	2.92	3.06	0.153	0.0164	0.0123	0	0	0		"+": the gene is correlated with the eigengene of the module (p <= 1e-3)
ARBNEW_100	29.21	18.27	13.38	25.01	17.56	9.28	14.08	16.78	13.92	5.79	9.28	3.64	11.58	8.13	11.49	orange	-	0.31	1.72	0.87	0.507	0.00207	0.0595	0	0	0		"-": the gene is anti-correlated with the eigengene of the module (p <= 1e-3)
ARBNEW_101	57.03	73.27	61.54	125.61	90.28	83.14	36.89	40.39	35.44	93.13	92.46	77.52	50.47	40.44	47.45	cyan	-	0.78	-0.44	0.49	0.00372	0.0709	0.0424	0	0	0		"*": unspecified (p > 1e-3)
ARBNEW_102	8.24	6.12	4.11	11.34	4.82	15.45	0.11	0.09	0.11	0.07	0.8	0.2	0.33	0.05	0.07	turquoise	+	5.8	4.7	5.79	1.48e-05	6.05e-05	1.1e-05	1	1	1		Gp8:K, Gp8:S, Gp8:Sa
ARBNEW_104	10.58	6.12	11.07	52.4	14.38	3.1	1.44	1.6	1.46	0.37	0.09	0.07	0.46	0.38	0.07	turquoise	+	2.56	6.08	5.25	0.0108	3.2e-05	7.94e-05	0	1	1
ARBNEW_105	282.42	271.38	400.8	281.54	222.37	144.56	0.11	0.09	0.33	0.07	0.09	0.07	0.07	0.05	0.07	turquoise	+	11.04	12.01	12.32	1.98e-11	1e-11	7.73e-12	1	1	1
ARBNEW_106	8.24	5.01	12.23	20.45	14.38	9.28	0.55	0.28	0.33	0.22	0.09	0.6	0.6	0.7	0.35	turquoise	+	4.42	5.08	3.91	1.14e-05	2.87e-06	2.24e-05	1	1	1
ARBNEW_107	66.28	17.17	63.82	34.13	17.56	52.4	26.04	18.49	22.55	30.42	36.61	43.93	29.26	49.41	34.65	brown	*	0.83	0.1	0.08	0.116	0.856	0.878	0	0	0
ARBNEW_108	5.9	6.12	6.44	15.89	14.38	9.28	1	0.47	3.05	0.81	2.54	1.79	0.6	1.35	1.19	turquoise	+	2.47	2.01	2.63	0.00307	0.00882	0.00157	0	0	0
ARBNEW_109	70.9	38.1	45.54	61.54	49.24	46.25	5.88	5.19	9.04	14.74	15.81	15.19	18.14	19.68	17.69	greenyellow	-	2.88	1.64	1.36	3e-07	2.19e-05	0.000106	1	1	1
ARBNEW_11	80.14	53.5	59.25	79.83	61.88	70.85	75.88	57.36	75.1	29.39	31.17	38.58	31.46	39.01	30	darkturquoise	+	-0.17	0.9	0.88	0.553	0.00341	0.00379	0	0	0
ARBNEW_110	10.58	9.44	12.23	2.26	14.38	15.45	5.88	3.87	6.5	11.22	13.75	12.18	9.13	9.45	8.76	paleturquoise	+	1.03	-0.2	0.23	0.0667	0.7	0.664	0	0	0
ARBNEW_111	3.55	1.68	0.6	15.89	4.82	3.1	0.33	0.66	1.01	0.66	0.8	1	0.6	0.48	0.49	turquoise	+	1.27	0.85	1.49	0.115	0.276	0.0621	0	0	0
ARBNEW_112	114.74	64.48	85.48	66.11	87.12	58.55	16.07	14.49	16.01	7.85	7.39	8.77	10.63	14.72	8.76	turquoise	+	2.41	3.35	2.86	5.03e-07	2.13e-08	4.97e-08	1	1	1
ARBNEW_113	1.19	1.68	1.77	2.26	1.61	3.1	0.33	0.09	0.11	0.07	0.09	0.07	0.07	0.05	0.07	turquoise	+	3.37	4.34	4.64	3.32e-05	2.74e-06	1.29e-06	1	1	1
ARBNEW_114	561.38	568.07	766.6	699.89	616.81	365.31	242.16	184.14	93.14	382.06	341.39	340.4	455.62	488.65	410.04	brown	-	1.96	0.82	0.48	1.84e-05	0.02	0.164	1	0	0
ARBNEW_115	376.3	355.45	450.29	773.54	354.06	383.69	142.53	148.34	257.39	42.44	52.74	36.76	35.72	34.14	38.57	royalblue	+	1.16	3.18	3.45	0.0011	3.72e-08	1.47e-08	0	1	1
ARBNEW_116	24.56	10.54	14.54	20.45	27.08	21.62	5.21	8.99	6.04	6.23	7.91	5.75	8.99	4.41	6.9	turquoise	+	1.17	1.2	1.23	0.0184	0.013	0.00999	0	0	0
ARBNEW_117	3.55	1.68	0.6	6.8	4.82	9.28	19.39	8.61	15.54	10.78	14.09	17.68	2.34	4.41	4.18	lightcyan	*	-3.21	-3.26	-1.28	0.000261	0.000192	0.098	-1	-1	0
ARBNEW_118	33.86	39.2	32.94	38.7	46.08	33.94	40.66	36.76	72.97	43.9	54.94	51.88	25.27	24.31	21.89	darkmagenta	+	-0.42	-0.5	0.57	0.265	0.188	0.136	0	0	0
ARBNEW_119	332.82	353.27	256.55	309.08	335.26	334.67	205.85	231.45	302.59	159.04	148.33	121.81	321.54	263.08	296.21	darkolivegreen	+	0.35	1.12	0.08	0.11	5.94e-05	0.724	0	1	0
ARBNEW_12	1.19	3.9	5.27	2.26	4.82	3.1	0.11	0.09	0.11	0.07	0.09	0.07	0.07	0.05	0.07	turquoise	+	4.88	5.32	5.63	1.31e-06	4.86e-07	2.56e-07	1	1	1
ARBNEW_120	3.55	2.79	1.77	2.26	1.61	3.1	0.11	1.22	3.51	1.98	2.02	3.51	0.07	1.35	0.91	darkred	*	1.7	0.07	2.54	0.221	0.96	0.0713	0	0	0
ARBNEW_121	80.14	48	51.26	111.87	39.75	33.94	41.77	29.52	48.86	24.7	18.37	27.62	34.89	42.66	31.45	turquoise	*	0.52	1.25	0.62	0.189	0.00401	0.107	0	0	0
ARBNEW_122	75.52	50.2	77.5	66.11	61.88	95.43	3.22	2.92	5.81	3.01	2.72	3.9	2.88	4.3	0.91	turquoise	+	4.11	4.35	4.82	7.04e-07	2.91e-07	1.13e-07	1	1	1
ARBNEW_123	33.86	30.4	26.05	15.89	23.91	27.78	11.64	13.73	12.29	10.78	11.52	11.39	11.85	12.09	11.78	turquoise	+	1.24	1.4	1.31	0.000257	6.21e-05	9.07e-05	1	1	1
ARBNEW_124	1.19	0.56	1.77	2.26	1.61	9.28	20.06	16.58	110.25	13.86	12.55	14.02	16.77	22.55	23.19	greenyellow	+	-4.96	-3.69	-4.3	0.00115	0.0103	0.00336	0	0	0
ARBNEW_125	1.19	6.12	8.76	6.8	4.82	3.1	0.11	0.09	0.11	0.07	0.09	0.07	0.07	0.05	0.07	turquoise	+	5.36	5.81	6.12	2.67e-06	1.09e-06	6.15e-07	1	1	1
ARBNEW_126	24.56	52.4	64.96	47.83	30.25	70.85	6.1	1.6	2.37	2.71	3.41	4.04	1	2.99	2.75	turquoise	+	4.05	3.8	4.52	6.35e-06	6.73e-06	1.56e-06	1	1	1
ARBNEW_127	140.07	148.9	159.29	157.68	109.18	95.43	48.86	34.86	28.4	51.08	54.09	60.73	56.54	71.36	64.07	greenyellow	-	2.05	1.45	1.24	4.87e-07	1.36e-05	6.32e-05	1	1	1
ARBNEW_128	3744.5	3432.09	4598.66	6356.28	4039.94	3913.03	11.19	9.94	8.81	32.18	29.81	44.97	144.73	200.68	156.42	blue	-	8.61	6.79	4.56	1.82e-12	1.34e-12	5.15e-11	1	1	1
ARBNEW_129	10.58	17.17	9.91	11.34	11.2	15.45	4.77	4.82	2.37	2.42	3.41	4.04	2.75	3.42	1.33	turquoise	+	1.69	1.93	2.38	0.00337	0.0011	0.000203	0	0	1
ARBNEW_13	433.47	366.37	417.68	745.92	285.11	346.93	135.22	112.95	103.12	46.1	71.69	47.06	19.65	29.28	22.18	turquoise	+	1.79	2.91	4.1	1.97e-05	9.57e-08	3.02e-09	1	1	1
ARBNEW_130	93.99	90.82	112.77	125.61	83.97	83.14	1	0.09	0.11	2.57	0.09	0.2	3.83	0.05	0.07	turquoise	+	8.86	8.08	8.72	1.04e-05	1.1e-05	6.28e-06	1	1	1
ARBNEW_131	135.47	120.42	138.88	148.51	112.33	101.58	49.74	44.77	54.29	94.15	89.26	79.34	83.79	80.12	80.73	greenyellow	-	1.4	0.58	0.68	1.68e-06	0.00472	0.0015	1	0	0
ARBNEW_132	66.28	60.09	58.11	43.26	61.88	40.09	47.08	43.24	33.56	23.68	31.51	25.01	55.02	53.06	61.3	darkolivegreen	+	0.57	1.2	0.11	0.035	0.000214	0.686	0	1	0
ARBNEW_133	77.83	74.37	75.22	47.83	55.56	9.28	28.48	24.96	30.27	35.55	33.38	31.54	33.38	36.57	34.21	blue	*	1.44	1.18	1.12	0.000353	0.00149	0.00199	1	0	0
ARBNEW_134	22.24	25.99	29.5	2.26	1.61	9.28	1.22	0.85	2.6	0.07	0.09	0.07	0.2	0.59	0.07	turquoise	+	4.24	8.41	6.99	1.04e-05	4.8e-08	1.44e-07	1	1	1
ARBNEW_135	15.25	16.07	12.23	6.8	14.38	3.1	2.77	2.73	4.43	2.86	1.5	2.19	1.13	0.7	1.19	turquoise	+	2.16	2.76	3.89	0.000378	4.21e-05	1.98e-06	1	1	1
ARBNEW_136	5.9	2.79	2.94	2.26	1.61	3.1	12.52	8.61	30.98	2.57	2.2	3.51	3.15	3.1	2.61	pink	-	-2.04	0.38	0.26	0.00531	0.631	0.736	0	0	0
ARBNEW_137	12.92	2.79	4.11	2.26	1.61	3.1	0.11	0.09	0.33	0.66	0.09	0.47	0.33	0.81	1.47	blue	-	5.06	4.01	2.78	8.48e-05	0.000374	0.004	1	1	0
ARBNEW_138	1.19	0.56	0.6	2.26	1.61	3.1	1.22	0.47	3.51	1.1	0.45	1.13	1	0.81	0.35	white	*	-0.76	-0.19	0.15	0.4	0.848	0.877	0	0	0
ARBNEW_139	796.2	691.14	849.42	1783.04	429.2	451.07	0.11	0.09	0.33	0.37	0.09	0.07	0.33	0.59	0.07	turquoise	+	12.34	12.54	11.64	2.93e-08	1.92e-08	1.65e-08	1	1	1
ARBNEW_14	112.43	105.08	101.4	79.83	106.03	52.4	1	1.03	0.11	13.42	3.59	26.84	2.88	16.6	3.04	greenyellow	-	7.75	3.17	4.24	1.16e-05	0.000515	9.82e-05	1	1	1
ARBNEW_140	135.47	117.14	144.55	130.19	61.88	70.85	32.91	23.43	17.18	11.66	14.78	21.87	18.97	33.04	24.35	turquoise	+	2.47	3.06	2.39	3.84e-06	4.06e-07	3.04e-06	1	1	1
ARBNEW_141	17.58	11.65	16.84	25.01	20.73	15.45	0.11	0.09	0.11	0.07	0.09	0.07	0.07	0.05	0.21	turquoise	+	7.16	7.61	7.4	3.02e-09	1.48e-09	1.63e-09	1	1	1
ARBNEW_142	1.19	14.96	4.11	2.26	1.61	9.28	0.55	0.09	1.01	1.25	0.45	0.73	0.2	0.48	0.63	turquoise	*	3.63	2.6	3.53	0.00422	0.0214	0.00397	0	0	0
ARBNEW_143	1.19	0.56	1.77	2.26	1.61	3.1	1.44	1.6	0.55	1.83	2.2	1.26	1.27	0.92	0.35	salmon	*	-0.06	-0.7	0.5	0.945	0.34	0.521	0	0	0
ARBNEW_144	24.56	18.27	22.6	34.13	14.38	21.62	41.1	33.91	57.12	41.56	42.05	32.71	47.02	36.35	35.81	blue	+	-1	-0.84	-0.88	0.0177	0.0398	0.0322	0	0	0
ARBNEW_145	140.07	128.09	160.42	267.77	175.25	138.42	16.96	13.92	16.71	37.16	34.74	33.63	198.9	35.03	179.52	red	-	3.18	2.02	0.4	0.000256	0.00335	0.523	1	0	0
ARBNEW_146	344.26	339.08	398.55	699.89	476.13	500.05	126.37	104.73	62.09	225.68	222.27	198.54	255.7	239.63	230.5	brown	-	1.95	0.75	0.58	1.51e-06	0.0087	0.035	1	0	0
ARBNEW_147	89.37	65.58	82.06	79.83	106.03	77	6.32	5.38	3.51	7.26	5.66	14.15	8.72	16.05	7.18	blue	-	3.96	3.16	2.9	8.14e-07	1.92e-06	2.56e-06	1	1	1
ARBNEW_148	3.55	0.56	0.6	2.26	1.61	3.1	195.22	179.93	4.2	10.63	8.77	11.39	1.4	1.35	2.47	lightcyan	*	-5.74	-3.35	-0.72	0.0421	0.245	0.835	0	0	0
ARBNEW_149	3.55	0.56	0.6	2.26	4.82	3.1	0.11	0.66	0.33	0.07	0.09	1	0.33	0.38	0.77	turquoise	*	1.79	2.39	1.15	0.131	0.0478	0.305	0	0	0
ARBNEW_15	10.58	8.33	12.23	34.13	1.61	9.28	0.55	0.47	1.23	1.25	0.45	1.53	0.2	0.05	0.07	turquoise	+	3.91	3.41	6.85	0.00053	0.00114	6.83e-06	1	0	1
ARBNEW_150	24.56	24.89	38.67	15.89	42.91	40.09	8.31	5.95	13.45	8.73	8.25	13.1	7.49	9.23	7.18	turquoise	+	1.76	1.55	1.86	0.00112	0.00194	0.000442	0	0	1
ARBNEW_151	1.19	6.12	8.76	15.89	1.61	9.28	15.4	12.4	19.04	9.46	7.73	14.41	4.64	8.46	3.75	green	*	-1.83	-1.28	-0.34	0.0287	0.119	0.705	0	0	0
ARBNEW_152	29.21	31.5	28.35	47.83	30.25	52.4	15.18	14.49	20.68	15.91	15.98	16.77	9.67	11.76	9.62	lightgreen	+	0.85	0.87	1.52	0.00877	0.00622	8.47e-05	0	0	1
ARBNEW_153	17.58	17.17	15.69	29.57	8.01	21.62	1.89	1.79	1.69	5.79	3.59	4.04	3.83	4.41	4.75	blue	-	3.23	1.93	1.96	4.71e-06	0.000243	0.000179	1	1	1
ARBNEW_154	1.19	2.79	0.6	6.8	14.38	3.1	0.11	0.09	0.11	0.07	0.09	0.07	0.07	0.05	0.07	turquoise	+	3.6	4.05	4.35	0.000162	5.25e-05	2.52e-05	1	1	1
ARBNEW_155	1.19	2.79	9.91	6.8	1.61	21.62	0.11	0.09	0.11	0.07	0.09	0.33	0.07	0.05	0.07	turquoise	+	5.02	4.68	5.77	0.000199	0.000286	5.26e-05	1	1	1
ARBNEW_156	40.82	48	24.9	38.7	27.08	40.09	8.98	12.02	11.82	5.5	6.7	4.69	3.15	3.31	3.04	turquoise	+	1.74	2.72	3.52	5.82e-05	8.2e-07	7.65e-08	1	1	1
ARBNEW_157	3.55	8.33	6.44	6.8	1.61	3.1	0.11	0.09	0.11	0.22	0.27	0.07	0.07	0.05	0.07	turquoise	+	5.83	5.24	6.58	5.07e-07	9.94e-07	1.23e-07	1	1	1
ARBNEW_158	31.54	31.5	42.11	75.26	30.25	27.78	3.66	0.85	2.37	1.83	0.97	4.83	1.53	1.68	1.19	turquoise	+	4.2	4.05	4.58	1.08e-05	9.89e-06	3.21e-06	1	1	1
ARBNEW_159	82.45	72.17	82.06	56.97	46.08	83.14	27.81	30.29	30.74	28.37	31.85	23.83	34.62	27.62	32.76	turquoise	+	1.4	1.5	1.31	2.32e-05	9.55e-06	3.14e-05	1	1	1
ARBNEW_16	43.13	28.19	40.96	38.7	17.56	33.94	79.64	77.21	41.56	13.71	12.72	11	22.8	30.72	28.84	violet	+	-0.82	1.54	0.4	0.0543	0.00224	0.344	0	0	0
ARBNEW_160	36.18	44.7	36.38	20.45	30.25	52.4	20.5	12.78	12.29	10.78	12.21	15.06	12.67	15.94	13.22	turquoise	+	1.42	1.64	1.49	0.000775	0.000187	0.000331	1	1	1
ARBNEW_161	618.42	380.55	581.68	1626.18	397.9	518.42	0.33	0.85	0.78	0.81	0.97	0.47	1.4	1.03	1.76	turquoise	+	9.72	9.49	8.57	1.78e-08	1.21e-08	1.08e-08	1	1	1
ARBNEW_162	167.67	128.09	164.95	162.26	90.28	89.29	137.66	122.13	66.11	76.28	72.03	68.8	85.59	74.8	79.26	turquoise	*	0.54	1.05	0.91	0.0831	0.00215	0.00598	0	0	0
ARBNEW_163	3.55	0.56	1.77	2.26	1.61	9.28	13.41	17.16	7.42	7.26	11.69	10.21	7.09	6.92	7.9	blue	+	-3.07	-2.71	-2.33	0.00055	0.00144	0.00454	-1	0	0
ARBNEW_164	1.19	6.12	14.54	6.8	11.2	3.1	2287.42	1293.64	1983.61	346.04	558.69	493.59	156.14	244.32	148.63	red	+	-8.46	-6.48	-5.12	1.94e-08	4.1e-07	5.46e-06	-1	-1	-1
ARBNEW_165	1.19	0.56	4.11	2.26	1.61	3.1	78.98	85.62	102.64	33.79	56.13	27.62	17.73	14.17	16.25	red	+	-5.98	-4.72	-3.5	3.52e-07	5.14e-06	0.000122	-1	-1	-1
ARBNEW_166	1.19	0.56	0.6	2.26	1.61	3.1	1.22	0.47	0.55	0.81	0.97	1.13	2.61	2.66	3.18	darkgreen	*	0.11	-0.4	-1.94	0.866	0.498	0.00143	0	0	0
ARBNEW_167	63.97	57.89	43.25	79.83	42.91	58.55	18.73	15.44	8.58	17.82	17.35	26.05	12.95	15.39	12.5	turquoise	+	1.97	1.4	1.97	8.52e-05	0.000851	4.56e-05	1	1	1
ARBNEW_168	38.5	41.4	35.23	84.41	55.56	46.25	12.3	12.78	10.2	12.1	11.86	11.39	13.08	12.41	13.65	turquoise	+	1.71	1.7	1.56	1.27e-05	8.06e-06	1.5e-05	1	1	1
ARBNEW_169	236.56	241.88	271.22	322.86	285.11	383.69	255.89	187.58	178.27	157.43	187.26	194.65	133.89	178.82	127.91	turquoise	+	0.29	0.49	0.79	0.19	0.0344	0.00179	0	0	0
ARBNEW_17	43.13	54.6	47.83	52.4	74.51	33.94	38.44	57.74	62.79	26.32	33.04	20.04	21.71	13.95	24.06	darkturquoise	+	-0.08	0.93	1.35	0.848	0.028	0.00308	0	0	0
ARBNEW_170	10.58	12.75	12.23	2.26	4.82	9.28	7.87	5	3.28	1.98	1.67	3.9	1.67	4.63	1.62	turquoise	*	1.24	2.32	2.33	0.05	0.00152	0.00133	0	0	0
ARBNEW_171	1.19	2.79	4.11	20.45	4.82	3.1	0.11	0.09	0.11	0.07	0.09	0.07	0.07	0.05	0.07	turquoise	+	4.58	5.02	5.33	1.8e-05	6.7e-06	3.56e-06	1	1	1
ARBNEW_172	17.58	3.9	16.84	11.34	8.01	9.28	37.34	42.1	125.02	23.53	31.68	28.93	17.32	33.59	30	blue	+	-2.52	-1.46	-1.37	0.00622	0.0919	0.112	0	0	0
ARBNEW_173	426.61	520.13	499.73	460.7	413.55	383.69	406.63	429.6	308.13	533.74	359.56	500.17	785.59	696.6	740.81	darkmagenta	-	0.36	0.08	-0.61	0.0896	0.718	0.0073	0	0	0
ARBNEW_174	24.56	18.27	29.5	52.4	17.56	21.62	16.29	10.51	12.99	24.12	24.18	30.75	15.27	23.65	14.23	cyan	-	0.86	-0.16	0.43	0.0641	0.723	0.319	0	0	0
ARBNEW_175	898.65	679.16	982.48	3025.27	941.38	952.81	0.11	0.09	0.11	0.81	0.45	1.79	0.73	1.24	0.49	turquoise	+	12.98	9.91	10.1	4.79e-09	5.27e-09	3.91e-09	1	1	1
ARBNEW_176	61.65	64.48	51.26	66.11	39.75	58.55	11.42	10.7	8.12	4.47	3.07	5.22	12.95	18.14	11.35	blue	-	2.55	3.8	2.06	1.45e-06	4.05e-08	4.09e-06	1	1	1
ARBNEW_177	19.91	20.48	22.6	6.8	20.73	3.1	1.89	1.41	0.55	1.1	0.62	0.73	0.2	1.46	0.91	turquoise	+	4.2	4.72	5.02	4.58e-05	1.42e-05	7.61e-06	1	1	1
ARBNEW_178	128.56	98.5	141.15	134.77	131.22	107.72	61.26	49.54	27.93	62.22	64.59	76.6	78.94	115.68	82.48	green	-	1.45	0.83	0.4	0.000359	0.0158	0.225	1	0	0
ARBNEW_179	117.04	74.37	124.13	166.85	115.48	70.85	8.54	5.38	7.89	14.44	17.18	23.18	10.9	16.71	10.77	turquoise	+	3.83	2.47	2.98	1.54e-07	1.81e-06	2.9e-07	1	1	1
ARBNEW_18	1.19	1.68	0.6	6.8	1.61	3.1	2.99	3.49	3.28	0.81	1.32	1	0.73	1.03	1.19	darkorange	*	-1.62	0.06	0.13	0.00965	0.934	0.839	0	0	0
ARBNEW_180	5.9	13.86	19.15	25.01	14.38	21.62	11.64	9.75	14.85	6.53	5.49	5.88	23.49	35.91	24.78	lightcyan	*	0.05	1.03	-1.19	0.93	0.0445	0.012	0	0	0
ARBNEW_181	43.13	39.2	36.38	43.26	65.04	40.09	26.26	27.05	50.28	9.46	9.28	8.9	8.99	8.24	10.77	royalblue	+	0.26	2.09	2.09	0.489	5.13e-05	4.04e-05	0	1	1
ARBNEW_182	70.9	66.68	84.34	98.13	68.19	70.85	2.11	1.03	2.37	1.25	1.5	1.4	3.15	2.33	3.61	blue	-	5.43	5.75	4.65	9.99e-10	4.4e-10	1.14e-09	1	1	1
ARBNEW_183	36.18	34.8	34.09	20.45	36.58	33.94	4.77	4.06	2.14	8.29	9.8	12.57	5.59	11.1	8.76	greenyellow	-	3.33	1.78	2.07	3.01e-06	0.000259	6.51e-05	1	1	1
ARBNEW_184	15.25	18.27	22.6	11.34	11.2	15.45	9.86	13.54	26.29	7.99	8.6	10.61	5.45	5.06	3.32	darkturquoise	+	0.31	1.05	2.05	0.518	0.0331	0.000628	0	0	1
ARBNEW_185	87.07	61.19	86.61	75.26	106.03	83.14	0.11	0.09	0.11	0.07	0.09	0.07	0.07	0.05	0.07	turquoise	+	9.51	9.95	10.26	5.85e-12	3.86e-12	3.29e-12	1	1	1
ARBNEW_186	5.9	2.79	2.94	2.26	4.82	3.1	2.11	1.41	3.05	3.3	2.72	4.69	3.83	4.3	2.89	black	*	0.78	0.01	-0.05	0.157	0.987	0.933	0	0	0
ARBNEW_187	8.24	7.22	1.77	2.26	14.38	3.1	1	0.28	0.55	0.22	0.45	0.2	0.07	1.03	0.07	turquoise	+	3.11	4.1	4.74	0.00936	0.00163	0.000599	0	0	1
ARBNEW_188	26.89	28.19	26.05	34.13	27.08	15.45	3.88	4.63	12.06	8.58	7.05	8.9	6.81	8.46	5.89	turquoise	+	2.18	1.72	1.94	0.000198	0.000774	0.000271	1	1	1
ARBNEW_189	3.55	1.68	5.27	2.26	4.82	3.1	1	0.47	0.33	0.22	0.09	0.07	0.07	0.48	0.07	turquoise	+	2.54	4.83	4.56	0.00596	5.83e-05	8.19e-05	0	1	1
ARBNEW_19	17.58	18.27	29.5	6.8	11.2	9.28	5.43	6.14	4.43	2.27	3.93	4.3	6	7.8	9.91	blue	-	2.02	2.67	1.48	0.000157	1.08e-05	0.000945	1	1	1
ARBNEW_190	40.82	96.31	104.82	102.71	106.03	40.09	31.8	27.81	19.98	85.36	98.53	93.24	56.68	50.52	58.38	black	-	1.64	-0.18	0.56	0.00029	0.614	0.113	1	0	0
ARBNEW_191	112.43	119.33	155.89	180.6	93.43	126.14	7.65	10.88	8.12	36.57	35.93	33.63	34.62	31.16	38.13	greenyellow	-	3.88	1.88	1.92	2.08e-09	5.01e-07	3.65e-07	1	1	1
ARBNEW_192	10.58	10.54	19.15	11.34	4.82	52.4	2.99	3.3	6.96	1.69	2.72	4.83	1.8	1.9	1.76	turquoise	+	1.68	2.2	2.84	0.0247	0.00516	0.000925	0	0	1
ARBNEW_193	24.56	28.19	22.6	20.45	33.42	27.78	7.65	6.14	8.81	7.26	7.39	4.56	5.45	6.82	6.9	turquoise	+	1.76	2.02	1.98	0.000111	2.29e-05	2.25e-05	1	1	1
ARBNEW_194	8.24	22.68	20.3	6.8	1.61	3.1	4.55	6.33	3.97	2.13	3.93	2.59	5.05	2.99	4.89	blue	*	1.75	2.58	2	0.00331	0.000166	0.000903	0	1	1
ARBNEW_195	8.24	8.33	5.27	6.8	14.38	9.28	2.11	1.6	1.01	1.83	3.41	3.38	1.94	1.57	1.76	turquoise	+	2.23	1.36	2.02	0.000332	0.00801	0.000494	1	0	1
ARBNEW_196	3.55	1.68	4.11	2.26	1.61	3.1	19.84	13.73	1.91	0.51	0.45	1.26	9.94	9.34	9.05	midnightblue	+	-1.52	2.1	-1.72	0.136	0.0795	0.0781	0	0	0
ARBNEW_197	1.19	0.56	0.6	2.26	4.82	9.28	1.89	1.41	1.91	4.91	2.2	1.93	3.56	2.44	2.18	salmon	*	-1.23	-1.91	-1.86	0.0847	0.00804	0.00888	0	0	0
ARBNEW_198	142.37	106.18	137.75	171.43	102.88	95.43	138.32	117.16	79.61	115.69	138.42	129.46	116.52	137.61	116.03	brown	*	0.2	-0.02	0.03	0.466	0.935	0.925	0	0	0
ARBNEW_199	22.24	42.5	29.5	20.45	39.75	33.94	0.33	0.28	0.33	0.07	0.09	0.2	0.07	0.05	0.21	turquoise	+	6.64	8.14	8.47	9.93e-09	1.91e-09	1.25e-09	1	1	1
ARBNEW_2	3.55	1.68	1.77	2.26	1.61	3.1	9.2	7.09	17.87	12.1	12.21	9.16	2.48	3.64	2.75	red	+	-2.28	-2.36	-0.46	0.000747	0.000445	0.458	-1	-1	0
ARBNEW_20	540.83	489.61	653.46	801.16	654.29	665.32	206.52	159.25	77.95	302.55	287.15	385.6	362.84	505.46	387.22	brown	-	2.03	0.79	0.43	1.08e-05	0.0223	0.201	1	0	0
ARBNEW_200	1.19	1.68	1.77	2.26	1.61	9.28	0.11	0.09	0.11	0.07	0.09	0.07	0.2	0.05	0.21	turquoise	+	3.89	4.34	3.6	0.0001	3.44e-05	0.000145	1	1	1
ARBNEW_201	1.19	0.56	1.77	2.26	1.61	3.1	2.33	2.17	1.46	2.27	2.02	3.38	6.27	3.86	4.75	darkgrey	+	-0.89	-1.26	-2.2	0.136	0.0329	0.000614	0	0	-1
ARBNEW_202	5.9	3.9	2.94	6.8	4.82	3.1	0.55	0.09	0.78	0.37	0.8	0.07	0.07	0.16	0.21	turquoise	+	3.57	3.92	4.94	0.00191	0.000853	0.000157	0	1	1
ARBNEW_203	33.86	27.09	30.64	52.4	8.01	40.09	8.31	12.21	8.58	9.02	8.25	8.38	10.9	6.16	11.35	turquoise	+	1.64	1.81	1.75	0.00483	0.00191	0.00198	0	0	0
ARBNEW_204	176.86	134.67	205.7	180.6	102.88	138.42	80.97	62.13	66.11	98.11	116.05	116.36	95.71	105.45	104.3	greenyellow	-	1.28	0.62	0.73	2.88e-05	0.0108	0.00377	1	0	0
ARBNEW_205	5.9	0.56	1.77	2.26	1.61	3.1	0.11	0.09	0.11	0.07	0.09	0.07	0.07	0.05	0.07	turquoise	+	4.01	4.46	4.76	8.34e-05	2.91e-05	1.47e-05	1	1	1
ARBNEW_206	3.55	0.56	1.77	6.8	1.61	3.1	0.11	0.47	0.33	0.37	0.09	0.2	0.07	0.16	0.07	turquoise	+	2.48	2.93	4	0.0127	0.00441	0.000512	0	0	1
ARBNEW_207	19.91	20.48	20.3	29.57	14.38	3.1	9.2	8.42	11.13	7.7	6.87	7.59	8.17	10.22	8.9	turquoise	*	1.1	1.45	1.15	0.0297	0.00572	0.0177	0	0	0
ARBNEW_208	50.08	45.8	42.11	79.83	27.08	27.78	10.31	8.04	7.65	27.2	31.34	30.1	32.28	37.35	34.65	brown	-	2.41	0.62	0.39	4.24e-06	0.0436	0.197	1	0	0
ARBNEW_209	43.13	49.1	53.54	56.97	30.25	40.09	28.25	22.48	38.03	15.62	14.26	11	23.22	25.97	17.55	turquoise	+	0.77	1.87	1.15	0.0304	6e-05	0.0025	0	1	0
ARBNEW_21	75.52	49.1	71.8	61.54	52.4	52.4	74.55	55.07	97.17	60.9	71.02	74.39	72.44	72.8	72.1	blue	*	-0.23	-0.13	-0.21	0.459	0.688	0.5	0	0	0
ARBNEW_210	10.58	3.9	2.94	2.26	4.82	15.45	47.3	47.25	22.08	55.33	55.45	53.44	14.31	14.72	15.24	blue	+	-2.96	-3.53	-1.64	0.000263	4.46e-05	0.02	-1	-1	0
ARBNEW_211	114.74	121.52	113.91	107.29	87.12	52.4	12.97	11.26	10.66	35.11	21.96	37.15	25.96	32.7	21.6	greenyellow	-	3.34	1.92	2.14	6.46e-08	4.45e-06	1.33e-06	1	1	1
ARBNEW_212	508.87	388.19	543.53	557.26	438.59	316.29	247.25	152.55	130.74	228.02	220.94	242.41	296.65	368.95	304.79	greenyellow	-	1.48	1.04	0.56	3.53e-05	0.00091	0.0453	1	1	0
ARBNEW_213	1.19	0.56	6.44	2.26	4.82	3.1	0.11	0.28	0.55	0.66	0.45	0.47	0.2	0.16	0.21	turquoise	+	2.67	1.67	3.14	0.00703	0.0579	0.00209	0	0	0
ARBNEW_214	15.25	17.17	15.69	20.45	14.38	15.45	2.11	1.98	4.66	1.69	3.07	2.98	2.21	1.9	2.75	turquoise	+	2.59	2.7	2.84	2.74e-05	1.43e-05	7.45e-06	1	1	1
ARBNEW_215	128.56	113.85	119.59	180.6	121.78	113.86	8.54	5.76	13.92	4.62	6.53	7.85	3.02	4.73	5.32	turquoise	+	3.78	4.26	4.81	2.5e-08	6.34e-09	2.48e-09	1	1	1
ARBNEW_216	17.58	10.54	5.27	11.34	4.82	9.28	1.89	1.79	0.33	2.71	1.5	2.59	1.13	1.24	2.33	turquoise	+	3.19	2.11	2.7	0.000492	0.00586	0.00111	1	0	0
ARBNEW_217	1.19	2.79	6.44	11.34	4.82	15.45	0.78	0.66	0.55	0.07	0.27	0.07	0.2	0.05	0.07	turquoise	+	2.15	4.75	5.03	0.0114	4.05e-05	2.27e-05	0	1	1
ARBNEW_218	33.86	33.7	26.05	15.89	17.56	9.28	43.54	34.1	70.6	27.93	40.69	33.23	12.67	15.61	14.66	grey60	+	-0.61	-0.12	1.1	0.149	0.789	0.0154	0	0	0
ARBNEW_219	22.24	39.2	27.2	29.57	33.42	15.45	70.12	51.25	38.97	22.21	24.69	29.06	25.82	35.58	27.54	black	+	-0.82	0.23	0	0.0498	0.598	0.998	0	0	0
ARBNEW_22	3.55	6.12	4.11	2.26	1.61	3.1	0.11	0.09	0.11	0.07	0.09	0.07	0.07	0.05	0.07	turquoise	+	5.44	5.89	6.2	1.72e-08	6.65e-09	3.67e-09	1	1	1
ARBNEW_220	12.92	9.44	8.76	20.45	17.56	33.94	1.44	0.85	0.55	0.51	0.97	0.73	0.73	0.38	0.49	turquoise	+	3.52	3.82	4.31	4.53e-06	1.68e-06	4.91e-07	1	1	1
ARBNEW_221	47.77	52.4	39.82	61.54	49.24	52.4	11.86	15.25	7.89	14.59	14.26	10.61	11.04	7.25	12.79	turquoise	+	2.02	1.84	2.23	5.27e-05	6.92e-05	1.1e-05	1	1	1
ARBNEW_222	220.5	155.47	203.44	212.7	159.53	132.28	32.91	16.97	20.21	16.35	16.66	21.21	20.88	24.2	23.77	turquoise	+	3.08	3.38	3.03	1.76e-08	4.8e-09	1.01e-08	1	1	1
ARBNEW_223	38.5	22.68	40.96	66.11	30.25	21.62	19.39	18.11	24.18	16.79	18.2	15.19	3.69	6.05	7.61	lightgreen	+	0.67	0.96	2.54	0.0964	0.0198	2.08e-05	0	0	1
ARBNEW_224	8.24	0.56	6.44	2.26	4.82	3.1	0.11	0.09	0.11	0.07	0.09	0.07	0.07	0.05	0.07	turquoise	+	4.8	5.25	5.55	0.000102	4.3e-05	2.42e-05	1	1	1
ARBNEW_227	3.55	2.79	1.77	2.26	1.61	3.1	0.11	0.09	0.11	8.43	7.91	14.15	0.07	2.66	4.18	violet	-	4.62	-1.97	1.48	0.0082	0.0995	0.289	0	0	0
ARBNEW_228	117.04	86.44	112.77	121.03	112.33	83.14	32.02	33.72	23.95	53.57	60.36	57.09	60.69	54.06	58.09	greenyellow	-	1.79	0.85	0.83	9.99e-07	0.000928	0.00107	1	0	0
ARBNEW_229	8.24	10.54	15.69	15.89	8.01	15.45	26.04	19.25	16.71	7.11	7.22	7.33	12.4	15.5	12.5	violet	+	-0.84	0.65	-0.25	0.0357	0.121	0.523	0	0	0
ARBNEW_23	5.9	1.68	7.6	2.26	8.01	3.1	1	0.66	1.01	0.07	0.45	0.33	0.07	0.16	0.35	turquoise	+	2.25	4.22	4.75	0.0141	0.000215	8.11e-05	0	1	1
ARBNEW_230	50.08	52.4	43.25	15.89	46.08	27.78	1.44	1.41	1.91	3.15	4.63	5.48	8.58	15.05	9.48	red	-	4.94	3.48	2.15	5.46e-08	4.62e-07	1.6e-05	1	1	1
ARBNEW_231	2549.49	2378.36	2290.67	1432.46	1171.98	787.68	0.11	0.09	1.01	0.07	0.27	0.07	824.75	815.76	802.48	red	-	13.45	14.44	1.56	4.92e-11	3.42e-11	0.000112	1	1	1
ARBNEW_232	43.13	31.5	22.6	6.8	27.08	15.45	18.73	10.51	29.57	11.66	14.09	14.15	20.2	20.56	15.96	skyblue	*	0.79	1.2	0.69	0.124	0.0231	0.161	0	0	0
ARBNEW_233	3.55	1.68	1.77	6.8	1.61	3.1	0.11	0.09	0.11	0.07	0.09	0.07	0.07	0.05	0.07	turquoise	+	4.36	4.8	5.11	3.16e-06	1.06e-06	5.3e-07	1	1	1
ARBNEW_234	10.58	2.79	1.77	2.26	1.61	3.1	0.78	0.47	0.11	0.51	0.97	1.4	0.6	1.57	0.35	blue	*	3.36	1.98	2.33	0.0022	0.0329	0.0147	0	0	0
ARBNEW_235	19.91	8.33	18	20.45	8.01	15.45	38.89	33.52	60.19	42.14	60.02	46.01	38.75	32.81	39.73	blue	+	-1.61	-1.8	-1.4	0.00305	0.0012	0.00733	0	0	0
ARBNEW_236	1.19	1.68	1.77	2.26	1.61	9.28	6.98	7.85	3.05	11.37	12.21	7.33	11.31	7.36	11.78	turquoise	-	-1.85	-2.68	-2.66	0.0172	0.000902	0.000883	0	-1	-1
ARBNEW_238	43.13	32.6	61.54	79.83	58.72	9.28	11.86	10.32	12.29	17.96	16.66	19.91	21.16	21.11	23.91	blue	*	1.95	1.28	1.01	0.000775	0.00849	0.0281	1	0	0
ARBNEW_239	89.37	63.39	93.44	61.54	68.19	40.09	32.91	37.72	28.4	71.74	67.47	77.26	69.26	84.34	83.8	pink	+	1.27	0.14	0.01	9.7e-05	0.58	0.965	1	0	0
ARBNEW_24	47.77	54.6	50.11	34.13	71.35	33.94	19.17	16.39	10.2	10.34	9.63	10.87	16.91	18.03	17.41	blue	-	1.79	2.31	1.55	4.03e-05	2.83e-06	7.98e-05	1	1	1
ARBNEW_240	3.55	6.12	6.44	20.45	8.01	15.45	0.78	2.73	0.55	3.59	6.35	3.9	7.09	9.78	7.04	brown	-	2.31	0.27	-0.59	0.00321	0.68	0.314	0	0	0
ARBNEW_241	1.19	2.79	4.11	6.8	1.61	3.1	0.55	0.09	0.33	0.07	0.09	0.47	0.2	0.16	0.49	turquoise	+	3.29	4.07	3.34	0.00269	0.000572	0.00196	0	1	0
ARBNEW_242	89.37	69.97	85.48	111.87	58.72	95.43	28.25	17.92	27.93	19.28	18.54	37.93	11.99	29.94	15.1	turquoise	+	1.74	1.73	2.16	0.00147	0.00124	0.000199	0	0	1
ARBNEW_243	70.9	46.9	63.82	34.13	36.58	33.94	43.98	43.24	41.56	18.25	60.19	42.89	74.24	62.93	76.78	lightcyan	*	0.44	0.7	-0.29	0.371	0.148	0.553	0	0	0
ARBNEW_244	3.55	7.22	2.94	2.26	1.61	3.1	15.85	15.44	12.75	15.62	12.55	11.26	28.16	22.55	24.06	turquoise	-	-1.78	-1.6	-2.53	0.000588	0.00121	1.28e-05	-1	0	-1
ARBNEW_245	10.58	5.01	9.91	6.8	11.2	9.28	1.22	1.22	3.51	1.83	1.67	1.66	0.46	0.92	0.35	turquoise	+	2.2	2.2	3.89	0.00105	0.000835	7.46e-06	0	1	1
ARBNEW_246	3.55	1.68	1.77	6.8	1.61	3.1	0.11	0.09	0.11	0.07	0.09	0.07	0.07	0.05	0.07	turquoise	+	4.36	4.8	5.11	3.16e-06	1.06e-06	5.3e-07	1	1	1
ARBNEW_247	105.52	73.27	129.8	171.43	65.04	58.55	9.64	0.28	13.22	0.07	4.11	0.07	0.2	0.05	0.07	turquoise	+	4.99	8.58	10.12	0.000763	5.32e-05	2.61e-05	1	1	1
ARBNEW_248	8.24	6.12	8.76	11.34	1.61	9.28	2.11	1.03	2.37	2.42	0.62	1.53	1.67	1.79	0.77	turquoise	+	2.15	2.49	2.5	0.00916	0.0033	0.00285	0	0	0
ARBNEW_249	3.55	0.56	0.6	2.26	1.61	3.1	1.66	1.22	0.55	1.98	2.54	6.01	1.13	2.77	1.47	skyblue	*	-0.05	-1.65	-0.75	0.96	0.0525	0.39	0	0	0
ARBNEW_25	211.32	204.71	202.31	396.36	241.2	340.8	53.51	53.93	68.47	74.82	67.13	78.3	57.51	66.81	52.98	turquoise	+	1.82	1.49	1.8	3.01e-07	2.49e-06	2.82e-07	1	1	1
ARBNEW_250	5.9	7.22	13.38	25.01	4.82	3.1	9.86	4.25	6.04	6.97	7.56	10.34	3.29	6.27	3.18	lightyellow	*	0.44	0.04	1.04	0.531	0.959	0.126	0	0	0
ARBNEW_251	10.58	10.54	13.38	66.11	36.58	21.62	6.76	5.76	7.65	8.73	8.94	8.11	2.07	3.86	3.46	turquoise	+	0.79	0.42	1.91	0.0801	0.316	0.000454	0	0	1
ARBNEW_252	5.9	2.79	2.94	20.45	1.61	3.1	0.11	0.09	0.11	0.07	0.09	0.07	0.07	0.05	0.07	turquoise	+	5.09	5.53	5.84	1.38e-05	5.63e-06	3.15e-06	1	1	1
ARBNEW_253	622.98	499.42	607.48	695.29	494.9	340.8	343.33	251.96	146.96	441.94	471.61	470.64	656.09	716.59	650.01	purple	+	1.29	0.31	-0.23	0.000377	0.315	0.458	1	0	0
ARBNEW_254	29.21	35.9	31.79	70.68	36.58	27.78	65.91	58.5	30.51	15.18	17	15.06	38.06	37.24	42.5	skyblue	*	-0.6	1.05	-0.27	0.169	0.0241	0.544	0	0	0
ARBNEW_255	29.21	10.54	15.69	47.83	14.38	9.28	26.04	13.16	10.9	24.26	23.67	37.15	9.81	17.48	7.61	skyblue	*	0.06	-0.79	0.52	0.933	0.217	0.444	0	0	0
ARBNEW_256	54.71	57.89	64.96	56.97	27.08	27.78	1.89	1.6	1.01	12.98	14.44	10.74	14.31	16.82	13.94	brown	-	5.36	2.25	1.99	2.18e-09	8.86e-07	2.32e-06	1	1	1
ARBNEW_257	45.45	56.79	56.97	88.98	68.19	138.42	60.59	48.01	26.52	36.72	34.57	30.75	55.44	48.08	41.92	blue	*	0.33	0.67	0.16	0.41	0.0972	0.701	0	0	0
ARBNEW_258	63.97	39.2	88.89	88.98	55.56	9.28	43.1	56.41	51.93	44.19	54.26	31.28	76.17	54.84	96.39	salmon	*	0.25	0.51	-0.31	0.645	0.326	0.566	0	0	0
ARBNEW_259	137.77	128.09	132.07	153.1	115.48	101.58	30.03	16.39	23.48	13.56	13.41	22.65	12.67	25.53	12.65	turquoise	+	2.56	3.02	3.02	3.19e-06	5.14e-07	4.01e-07	1	1	1
ARBNEW_26	59.34	63.39	74.08	66.11	33.42	83.14	53.06	59.27	66.11	64.12	65.94	71.14	60.82	78.13	27.1	saddlebrown	*	0.16	-0.02	0.38	0.751	0.97	0.414	0	0	0
ARBNEW_260	26.89	19.38	20.3	15.89	11.2	9.28	0.11	0.09	0.11	0.07	0.09	0.07	0.07	0.05	0.07	turquoise	+	7.69	8.14	8.44	8.07e-11	4.17e-11	2.71e-11	1	1	1
ARBNEW_261	31.54	40.3	46.68	70.68	68.19	107.72	352.84	315.81	328.35	86.53	92.46	95.45	70.22	91.78	67.43	brown	+	-3.06	-1.2	-0.92	1.76e-08	0.000376	0.00295	-1	-1	0
ARBNEW_262	68.59	64.48	77.5	34.13	131.22	15.45	14.08	10.13	9.5	19.13	20.94	25.4	37.37	45.2	36.25	green	-	2.67	1.69	0.83	2.24e-05	0.000482	0.039	1	1	0
ARBNEW_263	1.19	0.56	0.6	2.26	1.61	3.1	0.11	0.47	0.33	2.13	0.62	3.51	0.07	0.27	0.21	magenta	*	1.49	-1.24	2.24	0.14	0.168	0.0306	0	0	0
ARBNEW_264	38.5	52.4	37.52	20.45	33.42	15.45	37.56	42.86	22.08	36.43	37.8	33.36	63.59	59.6	60.71	lightgreen	*	0.37	0.26	-0.52	0.302	0.467	0.141	0	0	0
ARBNEW_265	22.24	25.99	28.35	20.45	30.25	15.45	27.15	16.39	34.5	6.67	6.53	9.16	3.42	6.6	5.32	darkturquoise	+	0.07	1.79	2.36	0.887	0.00117	0.000133	0	0	1
ARBNEW_266	3.55	6.12	2.94	2.26	20.73	3.1	0.11	1.41	0.55	0.51	0.09	0.07	0.33	0.59	0.35	turquoise	+	3.16	4.78	3.3	0.00804	0.000554	0.00518	0	1	0
ARBNEW_267	1.19	0.56	1.77	2.26	1.61	3.1	0.11	0.09	0.11	0.07	0.09	0.07	0.07	0.05	0.07	salmon	+	3.33	3.78	4.09	2.96e-05	7.9e-06	3.46e-06	1	1	1
ARBNEW_268	8.24	9.44	4.11	2.26	4.82	9.28	0.33	0.66	0.78	0.51	0.8	0.33	0.33	1.24	1.19	blue	-	3.61	3.73	3.09	0.000133	8.24e-05	0.000322	1	1	1
ARBNEW_269	5.9	5.01	4.11	2.26	11.2	3.1	57.05	25.72	17.64	12.25	11.35	18.6	5.86	11.1	5.03	green	*	-2.59	-1.51	-0.53	0.00337	0.0684	0.541	0	0	0
ARBNEW_270	38.5	29.3	36.38	20.45	27.08	46.25	11.64	6.71	10.2	5.65	6.7	9.16	1.94	4.73	1.9	turquoise	+	1.9	2.27	3.68	0.000361	6.42e-05	1.16e-06	1	1	1
ARBNEW_271	1.19	2.79	0.6	2.26	1.61	9.28	23.6	24.76	130.02	39.36	41.88	28.4	70.5	62.93	69.76	turquoise	-	-5.05	-4.83	-5.74	0.000849	0.0012	0.000264	-1	0	-1
ARBNEW_272	33.86	28.19	44.39	98.13	17.56	21.62	28.48	24.19	28.4	30.86	37.12	36.24	12.67	21.78	16.25	lightyellow	-	0.38	0.01	1.07	0.414	0.98	0.0236	0	0	0
ARBNEW_273	31.54	25.99	36.38	34.13	27.08	46.25	2.77	2.73	2.14	2.27	2.37	2.19	3.02	6.6	5.32	blue	-	3.61	3.76	2.69	3.35e-07	1.51e-07	2.06e-06	1	1	1
ARBNEW_274	163.07	166.42	179.68	299.9	187.82	205.93	54.17	59.46	54.52	116.42	129.85	104.15	106.39	86.79	100.63	greenyellow	-	1.6	0.55	0.8	6.76e-07	0.00961	0.000615	1	0	0
ARBNEW_275	45.45	34.8	44.39	98.13	55.56	40.09	0.55	0.66	0.33	0.51	1.15	0.2	0.86	1.35	0.91	turquoise	+	6.36	6.4	5.31	3.13e-08	2.07e-08	6.96e-08	1	1	1
ARBNEW_276	8.24	12.75	6.44	11.34	1.61	3.1	4.55	2.73	4.43	4.91	6.35	7.72	3.69	5.83	3.75	lightyellow	*	1.23	0.5	1.01	0.0437	0.37	0.0752	0	0	0
ARBNEW_277	1.19	3.9	1.77	2.26	1.61	9.28	0.11	0.09	0.11	0.07	0.09	0.07	0.07	0.05	0.07	turquoise	+	4.32	4.77	5.08	1.67e-05	5.88e-06	3.01e-06	1	1	1
ARBNEW_278	1650.48	1007.72	1612.56	2835.82	1150.18	1435.64	1.89	0.66	1.91	0.95	0.45	0.47	0.6	0.81	0.63	turquoise	+	10.04	11.22	11.01	5.25e-10	2.79e-10	2.24e-10	1	1	1
ARBNEW_279	61.65	44.7	58.11	38.7	36.58	21.62	51.29	31.81	35.21	12.83	14.44	24.09	19.38	39.34	24.78	orange	-	0.47	1.68	0.99	0.283	0.00125	0.0279	0	0	0
ARBNEW_28	77.83	56.79	76.36	66.11	46.08	64.7	32.46	23.24	14.61	22.51	36.1	35.84	24.45	37.02	24.93	greenyellow	-	1.62	1.15	1.26	0.000723	0.00609	0.00315	1	0	0
ARBNEW_280	1.19	1.68	0.6	2.26	1.61	3.1	0.11	0.66	0.11	0.37	0.09	0.07	0.07	0.05	0.07	turquoise	+	2.38	3.02	4.1	0.0127	0.00284	0.000297	0	0	1
ARBNEW_281	199.84	179.55	197.78	249.41	168.96	218.19	73.22	40.58	37.56	78.62	92.97	102.33	85.59	145.84	88.33	greenyellow	-	1.99	1.07	0.89	1.02e-05	0.00226	0.00837	1	0	0
ARBNEW_282	19.91	19.38	27.2	38.7	23.91	27.78	9.86	5.95	11.59	13.71	12.55	18.47	19.51	28.51	21.6	brown	-	1.35	0.57	-0.06	0.00497	0.159	0.88	0	0	0
ARBNEW_283	17.58	28.19	23.75	15.89	11.2	9.28	3.22	4.25	3.74	4.03	5.84	4.56	5.45	5.39	4.46	blue	-	2.65	2.3	2.19	1.84e-06	4.18e-06	5.18e-06	1	1	1
ARBNEW_284	29.21	41.4	53.54	47.83	49.24	15.45	92.71	107.02	122.64	22.07	28.61	21.08	49.5	44.65	49.05	yellow	+	-1.36	0.82	-0.2	0.000843	0.0285	0.586	-1	0	0
ARBNEW_285	45.45	51.3	53.54	38.7	39.75	64.7	0.11	0.09	0.33	0.22	0.09	1.26	0.07	0.16	0.07	turquoise	+	8.4	7.39	9.13	3.65e-08	5.57e-08	1.4e-08	1	1	1
ARBNEW_286	98.6	102.89	115.04	171.43	96.58	83.14	40.44	35.62	23.25	36.72	58.16	48.88	62.21	83.79	47.01	greenyellow	-	1.72	1.18	0.76	0.000154	0.0025	0.0323	1	0	0
ARBNEW_287	96.3	86.44	113.91	139.35	109.18	101.58	59.04	45.91	50.28	44.63	56.64	51.75	36.96	40.33	39.3	turquoise	+	0.94	0.96	1.34	0.00041	0.000306	1.17e-05	0	0	1
ARBNEW_288	36.18	21.58	30.64	11.34	23.91	33.94	10.75	13.92	20.68	11.66	12.89	6.93	12.81	8.9	16.83	turquoise	*	0.95	1.5	1.21	0.0605	0.00578	0.0169	0	0	0
ARBNEW_289	45.45	41.4	75.22	43.26	49.24	21.62	22.72	28.57	47.68	14.44	13.92	14.54	26.51	26.3	31.16	orange	-	0.75	1.88	0.92	0.054	0.000156	0.019	0	1	0
ARBNEW_29	63.97	37	48.97	38.7	39.75	15.45	4.77	1.03	2.37	5.06	6.18	8.38	4.23	9.56	5.61	blue	-	4.4	2.87	2.91	2.34e-06	3.15e-05	2.17e-05	1	1	1
ARBNEW_290	36.18	43.6	44.39	47.83	39.75	46.25	14.3	6.9	10.43	7.41	9.8	7.72	2.61	5.17	3.32	turquoise	+	2.07	2.36	3.53	3.12e-05	6.7e-06	2.08e-07	1	1	1
ARBNEW_291	80.14	79.85	51.26	29.57	71.35	33.94	3.22	3.87	12.99	7.41	11	5.62	8.72	5.39	10.2	blue	-	3.65	3.17	3.15	6.71e-06	9.06e-06	6.9e-06	1	1	1
ARBNEW_292	38.5	37	47.83	20.45	49.24	52.4	18.73	18.49	19.04	25.14	21.96	26.97	17.87	20.45	21.45	blue	-	1.13	0.73	1.05	0.00137	0.0177	0.00176	0	0	0
ARBNEW_293	3.55	6.12	6.44	6.8	4.82	9.28	0.11	0.09	0.11	0.22	0.09	0.07	0.07	0.16	0.07	turquoise	+	5.67	5.59	5.88	1.62e-07	1.51e-07	8.73e-08	1	1	1
ARBNEW_294	77.83	116.04	118.45	121.03	143.81	144.56	18.95	20.58	6.73	3.3	3.24	3.38	7.22	8.35	8.19	turquoise	+	2.93	5.01	3.75	1.17e-06	2.45e-08	7.48e-08	1	1	1
ARBNEW_295	10.58	5.01	9.91	11.34	1.61	3.1	182.16	133.22	23.71	167.24	212.9	241.9	177.58	278.94	194.68	turquoise	-	-3.4	-4.69	-4.75	0.0108	0.00115	0.00105	0	0	0
ARBNEW_296	52.4	34.8	37.52	43.26	49.24	40.09	0.11	13.73	0.11	0.07	0.09	0.07	0.07	0.05	0.07	turquoise	+	6.11	9.02	9.33	0.000129	1.04e-05	7.32e-06	1	1	1
ARBNEW_297	12.92	2.79	7.6	11.34	8.01	3.1	0.11	0.09	0.11	0.37	0.09	0.07	0.2	0.05	0.07	turquoise	+	5.9	5.57	6.13	5.57e-06	7.16e-06	3.01e-06	1	1	1
ARBNEW_298	98.6	73.27	77.5	143.93	134.37	156.84	7.65	4.82	4.2	14.15	9.97	17.68	4.51	5.61	7.76	turquoise	+	3.91	2.54	3.79	3.59e-08	4.3e-07	1.5e-08	1	1	1
ARBNEW_299	1.19	0.56	1.77	2.26	1.61	3.1	2.33	0.28	1.01	2.71	6.35	4.17	2.48	2	1.47	orange	*	0.3	-1.97	-0.89	0.757	0.0188	0.286	0	0	0
ARBNEW_3	59.34	30.4	44.39	34.13	27.08	15.45	2.99	2.73	2.37	2.57	3.93	5.62	3.29	6.71	3.04	blue	-	3.95	3.42	3.32	8.54e-07	1.65e-06	1.63e-06	1	1	1
ARBNEW_30	31.54	27.09	23.75	20.45	20.73	33.94	23.16	23.43	12.06	6.82	9.8	7.46	9.67	13.73	15.82	turquoise	*	0.51	1.78	1.07	0.228	0.000705	0.0148	0	1	0
ARBNEW_300	17.58	19.38	14.54	34.13	17.56	3.1	0.11	0.09	0.11	0.07	0.09	0.2	0.07	0.05	0.07	turquoise	+	7.35	7.26	8.1	1.28e-07	1.14e-07	4.16e-08	1	1	1
ARBNEW_301	10.58	9.44	12.23	11.34	4.82	33.94	0.55	0.85	0.11	1.1	0.09	2.32	2.21	2.22	2.47	red	-	4.83	4.06	2.22	0.000591	0.00148	0.0303	1	0	0
ARBNEW_303	73.21	58.99	88.89	66.11	106.03	46.25	30.25	19.06	19.27	17.08	20.42	27.75	23.76	36.46	28.41	blue	-	1.7	1.76	1.31	0.000202	0.000119	0.0012	1	1	0
ARBNEW_304	73.21	106.18	110.5	102.71	36.58	33.94	20.06	9.18	19.51	7.55	10.66	12.71	9.54	17.59	6.61	turquoise	+	2.72	3.29	3.21	2.69e-05	4.28e-06	3.8e-06	1	1	1
ARBNEW_305	80.14	69.97	74.08	61.54	55.56	83.14	19.61	13.92	23.01	22.95	25.2	28.14	8.45	5.5	7.76	lightgreen	+	2.02	1.54	3.4	2.85e-06	2.48e-05	1.64e-08	1	1	1
ARBNEW_306	1.19	1.68	0.6	2.26	8.01	3.1	0.11	0.09	0.33	0.07	0.09	0.07	0.07	0.48	0.07	turquoise	+	2.82	3.79	3	0.00644	0.000815	0.00372	0	1	0
ARBNEW_307	50.08	73.27	71.8	66.11	42.91	64.7	1.44	2.36	4.89	0.66	0.8	1.93	2.07	19.24	11.49	blue	-	4.7	6.03	3.04	8.39e-05	1.45e-05	0.000489	1	1	1
ARBNEW_308	5.9	12.75	6.44	11.34	1.61	9.28	2.77	2.73	2.6	2.42	1.32	1.66	2.34	1.35	1.05	turquoise	+	1.57	2.19	2.42	0.0203	0.00265	0.00121	0	0	0
ARBNEW_309	1.19	14.96	18	25.01	17.56	15.45	2.11	2.92	19.51	1.1	4.11	3.11	1.53	0.92	0.35	turquoise	*	0.64	1.67	3.26	0.592	0.166	0.0161	0	0	0
ARBNEW_31	100.91	117.14	115.04	88.98	90.28	169.11	556.7	397.54	555.96	358.93	401.05	480.31	226.38	318.17	221.36	red	+	-2.15	-1.87	-1.16	9.23e-07	4.37e-06	0.000452	-1	-1	-1
ARBNEW_310	24.56	16.07	27.2	47.83	14.38	9.28	1.66	2.73	8.35	17.23	16.15	17.94	8.31	13.07	15.53	brown	-	2.7	0.35	0.87	0.000844	0.552	0.131	1	0	0
ARBNEW_311	43.13	53.5	80.92	47.83	1.61	33.94	49.96	34.29	54.05	27.2	27.93	43.8	35.45	59.6	41.19	blue	*	0.39	0.87	0.41	0.544	0.17	0.517	0	0	0
ARBNEW_312	121.65	124.81	164.95	240.23	244.34	89.29	39.33	36.76	27.23	56.5	38.99	73.87	58.75	84.45	52.4	greenyellow	-	2.02	1.33	1.11	5.32e-05	0.00142	0.00509	1	0	0
ARBNEW_313	50.08	35.9	43.25	52.4	49.24	27.78	46.2	33.72	39.44	13.71	15.29	14.93	30.77	39.45	33.19	skyblue	-	0.09	1.52	0.28	0.773	8.82e-05	0.325	0	1	0
ARBNEW_316	17.58	12.75	23.75	20.45	17.56	21.62	6.98	5	5.12	6.23	6.53	7.33	4.64	3.86	4.89	turquoise	+	1.63	1.38	1.98	0.000222	0.000594	2.52e-05	1	1	1
ARBNEW_317	1.19	0.56	2.94	2.26	1.61	3.1	0.11	0.09	0.11	0.07	0.09	0.07	0.07	0.05	0.07	turquoise	+	3.59	4.03	4.34	4.99e-05	1.49e-05	6.92e-06	1	1	1
ARBNEW_318	153.87	111.66	130.94	249.41	153.24	156.84	96.91	126.34	174.68	69.98	91.79	42.37	123.6	78.24	130.85	orange	*	-0.01	0.98	0.24	0.977	0.0169	0.554	0	0	0
ARBNEW_319	26.89	14.96	24.9	20.45	8.01	21.62	51.07	23.05	42.26	14.15	20.6	26.57	9.54	18.91	8.04	purple	*	-0.79	0.09	0.86	0.205	0.898	0.187	0	0	0
ARBNEW_32	502.02	519.04	555.87	561.86	710.5	604.12	157.14	142.22	81.51	381.33	328.21	306.68	484.25	359.89	436.13	brown	-	2.11	0.64	0.31	4.01e-07	0.0173	0.231	1	0	0
ARBNEW_320	10.58	13.86	8.76	6.8	4.82	3.1	31.36	30.1	42.03	55.33	61.38	84.28	39.44	49.08	49.34	turquoise	-	-1.64	-2.6	-2.07	0.000966	1.08e-05	0.000108	-1	-1	-1
ARBNEW_321	10.58	8.33	11.07	6.8	4.82	3.1	0.11	0.09	0.11	0.07	0.09	0.07	0.07	0.05	0.07	turquoise	+	6.57	7.01	7.32	1.14e-09	5.37e-10	3.29e-10	1	1	1
ARBNEW_322	160.77	182.83	153.62	231.05	178.39	150.7	163.12	135.52	91	212.94	237.5	157.34	256.82	173.7	247.91	darkorange	-	0.4	-0.27	-0.43	0.185	0.377	0.158	0	0	0
ARBNEW_323	22.24	24.89	23.75	2.26	20.73	15.45	22.05	21.53	27.7	9.17	7.56	7.06	11.31	11.1	15.38	skyblue	*	0.01	1.59	0.94	0.98	0.00441	0.0529	0	0	0
ARBNEW_324	43.13	37	43.25	56.97	17.56	21.62	18.06	15.82	24.42	22.36	24.35	25.01	15.27	17.7	22.9	turquoise	*	1.1	0.77	1.15	0.00585	0.0339	0.00329	0	0	0
ARBNEW_325	105.52	64.48	97.99	166.85	109.18	70.85	42.21	32.76	32.15	17.52	17.86	29.06	35.31	44.32	34.94	turquoise	+	1.26	2.01	1.15	0.00107	1.62e-05	0.00167	0	1	0
ARBNEW_326	50.08	41.4	44.39	47.83	39.75	33.94	0.78	0.47	0.55	2.13	2.2	2.19	1.27	1.35	1.9	turquoise	+	6.25	4.36	4.92	1.4e-10	1.39e-09	4.62e-10	1	1	1
ARBNEW_327	1.19	0.56	0.6	2.26	1.61	9.28	0.11	0.09	0.11	0.07	0.09	0.07	0.07	0.05	0.07	salmon	+	2.81	3.26	3.56	0.000798	0.000222	9.6e-05	1	1	1
ARBNEW_328	3.55	3.9	0.6	2.26	1.61	9.28	4.99	3.87	2.82	0.07	3.41	0.07	0.07	0.05	1.19	white	-	-0.95	3.01	3.65	0.521	0.0744	0.036	0	0	0
ARBNEW_329	70.9	77.66	61.54	38.7	93.43	89.29	18.95	11.45	15.31	10.93	12.21	25.4	18.55	26.85	13.51	blue	-	2.24	2.19	1.87	0.000192	0.000154	0.00045	1	1	1
ARBNEW_33	24.56	28.19	34.09	56.97	49.24	52.4	16.29	13.16	12.75	16.64	17	18.34	18.28	19.68	18.56	salmon	+	1.06	0.75	0.63	0.000861	0.00751	0.0191	1	0	0
ARBNEW_330	133.16	101.79	99.13	217.29	80.82	120	9.64	7.47	6.73	7.11	5.66	8.38	6.68	6.05	7.33	turquoise	+	3.77	3.93	4.02	1.8e-08	6.73e-09	3.73e-09	1	1	1
ARBNEW_331	29.21	60.09	43.25	29.57	36.58	21.62	61.7	75.5	60.19	27.34	23.84	21.48	61.24	52.84	73.56	midnightblue	+	-0.57	0.88	-0.49	0.0796	0.0114	0.129	0	0	0
ARBNEW_332	3.55	0.56	2.94	2.26	4.82	3.1	0.55	0.28	0.11	0.37	0.45	0.33	0.46	0.16	0.21	turquoise	+	2.75	2.19	2.81	0.0043	0.0135	0.003	0	0	0
ARBNEW_333	61.65	63.39	85.48	93.56	80.82	52.4	28.92	18.3	16.48	37.16	42.22	38.58	37.79	41.77	38.13	greenyellow	-	1.78	0.84	0.84	1.56e-05	0.00538	0.00519	1	0	0
ARBNEW_334	3.55	2.79	5.27	11.34	4.82	9.28	10.09	8.04	19.74	3.3	3.24	3.51	1	3.1	1.9	darkorange	+	-1.62	0.16	1.03	0.0123	0.824	0.132	0	0	0
ARBNEW_335	1.19	0.56	5.27	2.26	4.82	15.45	0.55	0.47	1.23	47.42	45.45	66.59	15.13	18.25	11.21	orange	+	1.17	-5.1	-3.26	0.241	6.24e-06	0.000569	0	-1	-1
ARBNEW_336	1.19	5.01	1.77	2.26	1.61	3.1	133.23	63.66	623.6	35.55	46.46	62.82	18.42	40.55	18.85	greenyellow	+	-6.26	-4.37	-3.43	0.000703	0.00949	0.036	-1	0	0
ARBNEW_337	33.86	10.54	8.76	47.83	20.73	21.62	9.86	6.52	16.71	8.14	9.8	10.61	9.54	16.49	10.2	turquoise	*	0.44	0.53	0.2	0.477	0.377	0.746	0	0	0
ARBNEW_338	38.5	37	44.39	43.26	42.91	40.09	36.89	41.34	44.38	31.15	36.44	29.97	30.91	28.4	28.84	darkturquoise	+	-0.03	0.31	0.45	0.911	0.204	0.0671	0	0	0
ARBNEW_339	73.21	55.7	60.39	34.13	20.73	46.25	6.76	6.52	16.24	9.9	8.94	8.11	7.49	6.92	7.33	turquoise	+	2.8	2.78	3.08	1.78e-06	1.02e-06	3.32e-07	1	1	1
ARBNEW_34	63.97	63.39	74.08	107.29	58.72	33.94	11.86	12.78	9.27	18.11	18.2	13.23	15.13	14.39	16.11	blue	-	2.58	2.05	2.15	1.07e-06	4.23e-06	2.28e-06	1	1	1
ARBNEW_340	26.89	19.38	21.45	34.13	30.25	21.62	0.11	0.09	0.11	0.51	0.62	0.07	0.46	0.59	0.07	turquoise	+	7.72	6.34	6.34	5.54e-07	1.65e-06	1.46e-06	1	1	1
ARBNEW_341	98.6	82.05	99.13	139.35	112.33	70.85	20.06	13.35	12.29	12.98	9.97	17.81	15.27	19.24	14.81	turquoise	+	2.63	2.77	2.48	6.28e-07	2.31e-07	4.63e-07	1	1	1
ARBNEW_342	31.54	32.6	44.39	38.7	55.56	3.1	0.11	0.09	0.11	0.07	0.09	0.07	0.07	0.05	0.07	turquoise	+	8.44	8.89	9.19	1.35e-07	7.42e-08	5.06e-08	1	1	1
ARBNEW_343	117.04	87.53	134.34	157.68	77.66	126.14	81.63	59.84	49.1	43.75	50.53	49.92	71.33	78.79	77.07	blue	-	0.82	1.2	0.54	0.00681	0.000391	0.0579	0	1	0
ARBNEW_344	22.24	13.86	32.94	6.8	14.38	21.62	7.87	8.42	6.96	6.82	7.56	7.98	9.13	16.71	9.62	blue	*	1.47	1.53	0.89	0.00569	0.00341	0.049	0	0	0
ARBNEW_345	50.08	44.7	67.24	56.97	52.4	83.14	40.66	35.62	37.32	34.67	35.59	34.8	39.58	44.87	48.61	blue	-	0.5	0.61	0.27	0.0507	0.0188	0.266	0	0	0
ARBNEW_346	3.55	2.79	1.77	11.34	1.61	3.1	1.22	2.17	2.14	2.27	3.07	2.72	1.13	0.92	1.47	lightyellow	-	0.51	-0.06	1.16	0.434	0.932	0.0746	0	0	0
ARBNEW_347	3.55	0.56	4.11	2.26	1.61	9.28	1.22	0.09	1.23	1.1	0.97	1.53	0.07	0.81	0.07	turquoise	*	1.94	0.71	3.62	0.153	0.588	0.0146	0	0	0
ARBNEW_348	38.5	28.19	29.5	70.68	23.91	9.28	1.44	2.73	2.37	3.74	1.67	2.19	1.53	2.66	1.76	turquoise	+	3.88	3.69	4	8.1e-06	8.02e-06	3.56e-06	1	1	1
ARBNEW_349	33.86	38.1	43.25	20.45	49.24	40.09	6.54	5.76	15.08	12.98	16.15	13.36	11.85	14.72	15.1	blue	-	2.24	1.47	1.48	7.22e-05	0.00115	0.00093	1	0	1
ARBNEW_35	12.92	5.01	7.6	6.8	17.56	21.62	10.31	9.94	30.98	9.61	10.14	11.79	5.18	5.94	3.04	darkorange	+	-0.92	-0.46	0.73	0.18	0.511	0.317	0	0	0
ARBNEW_350	36.18	33.7	32.94	56.97	20.73	9.28	12.75	10.32	6.73	14.44	21.11	9.82	13.49	8.46	12.07	blue	*	1.82	1.28	1.63	0.00287	0.0157	0.00347	0	0	0
ARBNEW_351	376.3	353.27	504.23	561.86	275.71	365.31	151.83	116.97	81.03	160.07	159.75	216.92	215.22	314.03	243.93	green	-	1.85	1.21	0.68	1.33e-05	0.000809	0.0331	1	1	0
ARBNEW_352	3.55	3.9	7.6	6.8	1.61	15.45	0.78	0.47	1.69	0.07	0.97	0.87	0.6	0.48	0.63	turquoise	+	2.51	3.61	3.09	0.021	0.00255	0.00601	0	0	0
ARBNEW_353	19.91	13.86	20.3	34.13	14.38	9.28	6.76	4.44	15.08	8.73	9.11	6.93	3.69	2.11	4.61	turquoise	+	1.22	1.11	2.44	0.0417	0.0516	0.000646	0	0	1
ARBNEW_354	33.86	34.8	48.97	61.54	58.72	33.94	39.77	28.57	36.38	21.92	28.78	27.62	26.37	39.56	31.16	turquoise	*	0.18	0.6	0.29	0.607	0.0861	0.402	0	0	0
ARBNEW_355	15.25	23.79	22.6	29.57	8.01	15.45	0.11	0.28	0.33	0.66	0.62	0.87	1.4	0.92	1.76	blue	-	6.57	4.86	4	2.93e-08	2.37e-07	1e-06	1	1	1
ARBNEW_356	93.99	87.53	122.99	171.43	131.22	77	61.48	43.44	38.26	52.69	64.42	65.29	62.21	80.57	63.34	greenyellow	-	1.12	0.74	0.57	0.00117	0.0158	0.0558	0	0	0
ARBNEW_357	137.77	134.67	124.13	176.02	216.09	144.56	16.96	9.56	11.82	16.35	18.54	19.25	18.97	23.98	16.97	turquoise	+	3.42	2.87	2.72	4.99e-09	9.57e-09	1.24e-08	1	1	1
ARBNEW_359	10.58	1.68	1.77	11.34	4.82	3.1	0.11	0.09	0.11	0.07	0.27	0.07	0.07	0.05	0.07	turquoise	+	4.82	4.76	5.57	3.82e-05	3.52e-05	8.38e-06	1	1	1
ARBNEW_36	15.25	20.48	24.9	15.89	30.25	33.94	20.94	25.53	36.15	19.72	25.2	23.05	18.14	20.34	19.72	purple	*	-0.4	-0.15	0.06	0.297	0.71	0.879	0	0	0
ARBNEW_360	264.08	309.6	262.2	235.64	325.86	279.51	150.72	129.78	154.6	123.3	131.36	114.8	145.98	149.3	144.07	blue	-	0.95	1.18	0.93	3.52e-05	3.52e-06	4.41e-05	0	1	0
ARBNEW_361	114.74	124.81	157.02	130.19	200.38	181.39	0.11	0.09	0.11	0.07	0.09	0.07	0.07	0.05	0.07	turquoise	+	10.32	10.77	11.08	3.29e-12	2.35e-12	1.74e-12	1	1	1
ARBNEW_362	82.45	43.6	56.97	153.1	49.24	89.29	1	1.79	0.55	1.69	3.76	4.69	1.94	1.57	1.33	turquoise	+	5.81	4.18	5.14	1.33e-07	8.17e-07	1.51e-07	1	1	1
ARBNEW_363	380.88	374.01	469.4	391.76	184.68	279.51	178.84	164.99	71.31	285.13	301.17	294.14	440.76	468.49	474.99	purple	+	1.67	0.47	-0.18	9.51e-05	0.166	0.618	1	0	0
ARBNEW_364	12.92	20.48	16.84	20.45	8.01	3.1	12.97	8.61	11.82	6.97	12.89	18.86	11.85	10	12.79	lightyellow	*	0.63	0.48	0.56	0.294	0.403	0.325	0	0	0
ARBNEW_365	1.19	0.56	0.6	2.26	1.61	3.1	0.11	0.09	0.11	0.07	0.09	1.26	5.45	9.23	7.47	darkgreen	+	2.81	1.81	-3.32	0.0155	0.0884	0.000798	0	0	-1
ARBNEW_366	10.58	7.22	5.27	15.89	8.01	3.1	9.64	8.99	18.11	1.54	2.37	2.32	0.6	0.81	0.21	darkturquoise	+	-0.67	1.83	3.94	0.272	0.0118	5.8e-05	0	0	1
ARBNEW_367	1.19	0.56	1.77	11.34	1.61	3.1	0.55	0.47	0.33	0.95	0.97	1.13	2.07	1.03	1.62	lightyellow	*	1.25	0.04	-0.51	0.11	0.956	0.481	0	0	0
ARBNEW_368	410.61	276.84	371.54	653.87	294.52	451.07	7.21	7.09	8.35	10.34	11	10.34	2.75	2.55	2.61	turquoise	+	5.52	5.03	7.03	2.72e-10	1.18e-10	5.15e-11	1	1	1
ARBNEW_369	38.5	24.89	22.6	52.4	30.25	27.78	23.82	17.16	19.04	27.93	22.13	24.22	18.01	21.33	19.14	turquoise	*	0.46	0.13	0.47	0.172	0.701	0.145	0	0	0
ARBNEW_37	5.9	1.68	6.44	2.26	1.61	3.1	0.11	0.09	0.11	0.07	0.09	0.07	0.07	0.05	0.07	turquoise	+	5.22	5.67	5.97	5.44e-07	2.1e-07	1.14e-07	1	1	1
ARBNEW_370	15.25	11.65	18	25.01	17.56	15.45	0.78	0.09	1.23	3.74	6.18	4.04	1.27	2	1.47	magenta	+	5.07	1.71	3.23	7.78e-06	0.0113	0.000174	1	0	1
ARBNEW_371	57.03	42.5	69.52	47.83	42.91	33.94	95.81	113.33	83.17	32.62	38.65	29.06	47.43	42.88	57.5	yellow	+	-0.82	0.73	0.17	0.00894	0.0193	0.586	0	0	0
ARBNEW_372	12.92	11.65	19.15	11.34	14.38	3.1	0.11	0.09	0.11	0.07	0.09	0.07	0.07	0.05	0.07	turquoise	+	7.1	7.55	7.85	8.23e-09	3.91e-09	2.51e-09	1	1	1
ARBNEW_373	3.55	2.79	2.94	2.26	1.61	3.1	0.11	0.47	0.11	0.37	0.09	0.33	0.2	0.27	0.35	turquoise	+	4.08	3.75	3.53	4.04e-05	6.45e-05	9.18e-05	1	1	1
ARBNEW_374	80.14	100.69	76.36	47.83	33.42	27.78	66.57	90.78	86.49	28.51	28.27	19.38	63.03	56.39	68.3	skyblue	-	0.09	1.79	0.46	0.742	7.2e-06	0.0883	0	1	0
ARBNEW_375	5.9	8.33	8.76	2.26	11.2	9.28	0.11	0.09	0.11	0.07	0.09	0.07	0.07	0.05	0.07	turquoise	+	6.2	6.65	6.95	6.23e-08	2.77e-08	1.64e-08	1	1	1
ARBNEW_376	43.13	51.3	42.11	93.56	39.75	27.78	49.3	30.48	37.09	14.44	14.44	17.42	8.58	12.3	7.76	turquoise	+	0.26	1.56	2.26	0.487	0.000606	2.68e-05	0	1	1
ARBNEW_377	47.77	64.48	59.25	20.45	58.72	58.55	1.89	2.17	0.33	4.33	5.15	5.35	22.8	31.71	27.68	grey60	-	5.7	3.56	1.09	2.21e-07	3.44e-06	0.013	1	1	0
ARBNEW_378	36.18	20.48	40.96	34.13	23.91	27.78	52.62	41.53	29.57	22.51	22.13	22.26	29.39	35.36	31.6	yellow	*	-0.39	0.46	-0.07	0.285	0.217	0.862	0	0	0
ARBNEW_379	19.91	18.27	11.07	29.57	11.2	27.78	4.99	3.49	5.12	3.45	4.97	2.45	4.23	2.44	3.89	turquoise	+	1.82	2.19	2.21	0.00148	0.000288	0.000228	0	1	1
ARBNEW_38	17.58	22.68	14.54	34.13	20.73	9.28	0.33	0.09	0.33	0.07	0.09	0.07	0.07	0.05	0.07	turquoise	+	6.39	7.88	8.19	3.95e-08	6e-09	3.84e-09	1	1	1
ARBNEW_380	10.58	12.75	16.84	20.45	4.82	9.28	0.11	0.28	0.11	0.81	0.09	0.73	1.13	1.03	0.91	turquoise	+	6.46	5.11	3.71	1.8e-06	8.08e-06	8.58e-05	1	1	1
ARBNEW_381	1.19	0.56	1.77	6.8	1.61	3.1	0.55	0.47	0.78	0.07	0.09	0.47	0.07	0.05	0.21	turquoise	+	0.84	2.82	3.57	0.342	0.00539	0.00111	0	0	0
ARBNEW_382	107.82	105.08	127.53	102.71	77.66	248.86	78.75	67.09	81.74	93.71	94.32	107.53	122.91	125.36	129.97	black	*	0.59	0.21	-0.15	0.0316	0.437	0.591	0	0	0
ARBNEW_383	29.21	44.7	39.82	15.89	39.75	33.94	15.18	10.88	12.75	25.58	27.42	28.4	41.23	36.24	41.92	pink	+	1.59	0.5	-0.05	0.000135	0.101	0.879	1	0	0
ARBNEW_39	12.92	23.79	12.23	2.26	8.01	15.45	152.49	214.78	52.16	14.44	10.83	11.26	106.25	104.9	84.68	midnightblue	+	-2.92	0.39	-2.63	0.00169	0.673	0.00361	0	0	0
ARBNEW_4	52.4	46.9	53.54	75.26	30.25	15.45	39.11	41.53	68.24	38.33	47.14	37.67	34.21	30.05	42.93	paleturquoise	*	0.08	0.31	0.52	0.856	0.445	0.198	0	0	0
ARBNEW_40	176.86	178.45	196.65	226.47	200.38	126.14	109.76	88.1	83.17	138.1	145.31	150.47	119.99	123.36	113.97	greenyellow	-	0.99	0.35	0.63	9.3e-05	0.0803	0.00392	0	0	0
ARBNEW_41	75.52	78.76	63.82	29.57	68.19	46.25	41.55	35.81	20.44	12.68	8.6	18.47	16.36	23.1	15.96	turquoise	+	1.2	2.48	1.97	0.00617	2.25e-05	0.000117	0	1	1
ARBNEW_42	80.14	89.73	99.13	125.61	106.03	113.86	50.18	36	32.86	91.22	89.09	104.28	65.66	84.12	71.37	black	-	1.22	-0.06	0.31	0.000114	0.818	0.207	1	0	0
ARBNEW_43	33.86	30.4	36.38	47.83	30.25	52.4	18.73	12.02	19.27	12.25	14.61	13.88	20.88	24.97	23.19	blue	-	1.05	1.31	0.54	0.0036	0.000593	0.0836	0	1	0
ARBNEW_44	43.13	46.9	37.52	38.7	46.08	40.09	43.98	45.72	36.15	44.34	41.88	33.36	66.91	42.32	64.36	saddlebrown	*	0.02	0.1	-0.42	0.962	0.774	0.196	0	0	0
ARBNEW_45	3.55	1.68	1.77	2.26	1.61	3.1	0.11	0.09	0.11	0.07	0.09	0.07	0.07	0.05	0.07	turquoise	+	4.36	4.8	5.11	5.33e-07	1.71e-07	8.41e-08	1	1	1
ARBNEW_46	3.55	0.56	1.77	2.26	4.82	3.1	0.33	1.03	0.33	0.81	0.62	0.73	0.33	0.16	0.63	turquoise	+	1.56	1.01	2.19	0.0636	0.207	0.0121	0	0	0
ARBNEW_47	12.92	8.33	16.84	6.8	14.38	3.1	2.11	2.92	3.97	3.74	5.49	3.77	6.41	5.39	10.34	blue	*	2.06	1.52	0.8	0.00178	0.00909	0.118	0	0	0
ARBNEW_48	10.58	7.22	5.27	2.26	11.2	9.28	1	0.47	1.23	0.66	0.62	1	0.33	0.48	0.35	turquoise	+	3.13	3.28	4.24	0.000114	6.45e-05	6.28e-06	1	1	1
ARBNEW_49	8.24	2.79	6.44	15.89	17.56	21.62	0.11	0.09	0.11	0.07	0.09	0.07	0.07	0.05	0.07	salmon	+	5.63	6.07	6.38	4.56e-08	1.85e-08	1.04e-08	1	1	1
ARBNEW_5	26.89	28.19	27.2	66.11	27.08	27.78	1.66	1.79	2.82	0.66	0.62	0.07	0.07	0.05	0.77	turquoise	+	3.76	6.54	7.67	0.000252	3.81e-06	1.16e-06	1	1	1
ARBNEW_50	1.19	0.56	0.6	2.26	1.61	3.1	1	0.47	0.55	0.22	0.09	1.13	0.2	0.38	0.21	salmon	+	0.2	1.33	1.54	0.836	0.153	0.097	0	0	0
ARBNEW_51	1.19	1.68	4.11	20.45	1.61	3.1	6.76	2.54	0.55	8.29	9.8	14.28	0.07	0.7	0.49	skyblue	+	-0.04	-2.36	2.86	0.977	0.0373	0.0425	0	0	0
ARBNEW_52	5.9	13.86	13.38	11.34	14.38	9.28	0.33	0.09	0.11	0.07	0.09	0.07	0.07	0.05	0.07	turquoise	+	6.16	7.13	7.44	3.71e-08	8.43e-09	5.05e-09	1	1	1
ARBNEW_53	5.9	1.68	2.94	2.26	1.61	3.1	2.33	1.22	2.6	0.66	0.8	1.66	1.53	1.57	2.18	turquoise	*	0.62	1.62	0.77	0.32	0.015	0.198	0	0	0
ARBNEW_54	59.34	66.68	96.86	79.83	90.28	52.4	26.26	24.76	35.21	29.69	37.29	31.8	25.55	27.51	26.81	turquoise	+	1.4	1.19	1.49	8.17e-05	0.000275	3.38e-05	1	1	1
ARBNEW_55	29.21	25.99	32.94	34.13	36.58	40.09	0.11	0.09	0.11	0.22	0.09	0.07	0.07	0.05	0.77	turquoise	+	8.13	8.05	7.75	6.2e-08	5.27e-08	5.43e-08	1	1	1
ARBNEW_56	33.86	25.99	31.79	52.4	49.24	27.78	5.88	4.82	7.19	3.59	4.28	4.43	3.02	2.99	4.75	turquoise	+	2.36	2.88	3.11	6.18e-06	7.28e-07	2.85e-07	1	1	1
ARBNEW_57	5.9	8.33	2.94	11.34	8.01	9.28	21.61	18.49	16.94	2.42	3.24	2.72	3.83	4.52	3.75	tan	-	-1.85	0.92	0.37	0.000178	0.0474	0.398	-1	0	0
ARBNEW_58	38.5	39.2	43.25	15.89	27.08	52.4	6.54	5.76	11.13	7.11	8.6	5.48	9.26	6.71	8.04	turquoise	+	2.45	2.56	2.36	1.68e-05	6.99e-06	1.03e-05	1	1	1
ARBNEW_59	3.55	0.56	1.77	2.26	1.61	3.1	0.78	0.28	0.78	0.22	0.45	0.47	0.07	0.05	0.07	turquoise	+	1.4	2.02	4.55	0.065	0.0114	3.2e-05	0	0	1
ARBNEW_6	24.56	6.12	11.07	20.45	8.01	3.1	0.11	0.28	1.23	0.07	0.45	0.07	0.86	0.38	0.07	turquoise	+	5.06	6.46	5.3	0.000364	5.81e-05	0.000192	1	1	1
ARBNEW_60	1.19	0.56	5.27	2.26	4.82	3.1	0.11	0.09	0.11	0.07	0.09	0.07	0.07	0.05	0.07	turquoise	+	3.88	4.33	4.63	0.000129	4.48e-05	2.24e-05	1	1	1
ARBNEW_62	15.25	3.9	2.94	2.26	11.2	15.45	1.89	1.79	4.43	1.69	1.32	1.26	0.6	1.79	0.07	turquoise	*	1.11	1.9	3.61	0.305	0.0858	0.00485	0	0	0
ARBNEW_63	17.58	21.58	11.07	11.34	27.08	3.1	1.44	0.85	0.78	1.1	0.62	1	0.2	0.59	0.35	turquoise	+	4.03	4.18	5.53	2.14e-05	1.25e-05	1.09e-06	1	1	1
ARBNEW_64	61.65	68.88	83.2	66.11	23.91	52.4	5.65	1.41	1.46	0.07	0.09	2.06	2.75	3.2	2.47	turquoise	+	5	8.19	4.68	1.09e-05	4.29e-07	7.88e-06	1	1	1
ARBNEW_65	12.92	38.1	53.54	56.97	46.08	9.28	62.37	43.82	51.93	126.23	120.59	139.84	44.95	49.3	41.48	blue	*	-0.69	-2	-0.49	0.176	0.000712	0.338	0	-1	0
ARBNEW_66	61.65	35.9	66.1	84.41	27.08	33.94	1.66	2.36	0.33	0.95	1.85	0.73	13.63	6.38	12.79	red	-	5.54	5.58	2.35	2.61e-06	1.69e-06	0.000364	1	1	1
ARBNEW_67	47.77	38.1	32.94	47.83	39.75	21.62	17.62	12.4	15.31	10.63	12.89	17.42	8.04	11.21	7.47	turquoise	+	1.37	1.51	2.11	0.00125	0.000448	2.48e-05	0	1	1
ARBNEW_68	98.6	74.37	80.92	66.11	52.4	46.25	0.11	0.09	0.11	0.22	0.09	0.2	0.07	0.27	0.07	turquoise	+	9.62	9	9.57	8.86e-11	9.17e-11	5.55e-11	1	1	1
ARBNEW_69	273.25	293.22	302.81	433.12	278.84	248.86	154.26	116.2	129.31	146.01	166.64	200.87	174.1	259.61	194.54	greenyellow	-	1.14	0.78	0.5	0.000136	0.00321	0.0426	1	0	0
ARBNEW_7	1.19	0.56	5.27	2.26	1.61	3.1	0.78	0.28	0.11	0.07	0.09	0.33	0.2	0.27	0.07	turquoise	+	2.42	3.54	3.3	0.0275	0.0033	0.00461	0	0	0
ARBNEW_70	5.9	5.01	4.11	11.34	1.61	15.45	0.11	0.09	0.55	0.07	0.45	0.07	0.07	0.16	0.07	turquoise	+	4.79	5.27	5.76	0.000212	8.58e-05	4.1e-05	1	1	1
ARBNEW_71	38.5	41.4	51.26	38.7	49.24	27.78	1.66	0.09	0.33	0.07	0.09	0.07	0.07	2.22	0.07	turquoise	+	6.91	9.17	7.61	1.17e-05	1.72e-06	4.37e-06	1	1	1
ARBNEW_72	19.91	7.22	14.54	11.34	14.38	3.1	0.33	1.6	0.33	0.07	0.27	2.59	0.07	0.27	0.07	turquoise	+	4.44	5.02	6.83	0.00106	0.000391	4.75e-05	0	1	1
ARBNEW_73	29.21	25.99	42.11	43.26	36.58	21.62	19.84	21.53	17.64	34.08	35.76	30.49	24.04	28.62	25.8	brown	*	0.7	-0.06	0.29	0.0287	0.848	0.332	0	0	0
ARBNEW_74	5.9	0.56	0.6	2.26	1.61	3.1	0.11	0.09	0.11	0.07	0.09	0.07	0.07	0.16	0.07	turquoise	+	3.47	3.92	3.67	0.000809	0.000285	0.000438	1	1	1
ARBNEW_75	26.89	21.58	20.3	43.26	20.73	15.45	2.33	3.68	2.14	2.57	2.02	4.96	1.94	2.88	2.04	turquoise	+	3.08	2.9	3.31	1.11e-05	1.28e-05	3.51e-06	1	1	1
ARBNEW_76	1.19	1.68	0.6	2.26	1.61	3.1	0.11	0.09	0.11	0.07	0.09	0.07	0.07	0.05	0.07	salmon	+	3.34	3.79	4.1	2.19e-05	5.83e-06	2.52e-06	1	1	1
ARBNEW_77	1.19	0.56	1.77	2.26	1.61	3.1	0.11	1.22	1.01	0.22	0.8	0.87	0.2	0.92	0.49	turquoise	*	1.01	0.98	1.22	0.366	0.373	0.264	0	0	0
ARBNEW_78	24.56	32.6	24.9	25.01	42.91	21.62	18.06	12.78	19.04	12.83	14.78	15.59	52.68	69.14	51.09	lightcyan	-	0.76	0.93	-1.06	0.041	0.0128	0.00396	0	0	0
ARBNEW_79	22.24	29.3	35.23	75.26	30.25	40.09	2.99	3.11	6.96	3.89	7.56	6.54	2.88	5.28	4.18	turquoise	+	2.86	2.34	2.85	3.71e-05	0.000116	2.14e-05	1	1	1
ARBNEW_8	10.58	19.38	20.3	6.8	11.2	9.28	0.11	0.09	0.11	0.07	0.09	0.2	0.07	0.05	0.07	turquoise	+	7.32	7.23	8.07	1.47e-09	1.32e-09	4.82e-10	1	1	1
ARBNEW_81	3.55	1.68	1.77	2.26	1.61	3.1	7.21	3.11	10.43	5.94	7.91	10.08	21.02	33.37	24.35	lightgreen	-	-1.5	-1.88	-3.6	0.0379	0.00911	2.51e-05	0	0	-1
ARBNEW_82	38.5	42.5	45.54	38.7	30.25	46.25	18.73	17.73	29.34	6.82	6.01	7.06	15.54	14.28	15.96	orange	-	1	2.68	1.48	0.0026	5.86e-07	8.23e-05	0	1	1
ARBNEW_83	3.55	2.79	5.27	2.26	1.61	9.28	4.1	3.3	3.05	1.54	2.2	3.64	2.34	2.88	2.33	salmon	*	0.12	0.69	0.57	0.857	0.254	0.332	0	0	0
ARBNEW_84	38.5	29.3	40.96	47.83	17.56	27.78	26.93	13.16	7.65	4.18	6.01	11.13	9.81	24.64	11.49	blue	*	1.35	2.42	1.3	0.0462	0.00217	0.0426	0	0	0
ARBNEW_85	8.24	10.54	6.44	6.8	14.38	21.62	1.22	1.98	0.55	1.83	1.15	2.32	1.53	2	0.49	turquoise	+	2.89	2.26	2.82	0.000764	0.0032	0.000665	1	0	1
ARBNEW_86	1.19	0.56	1.77	2.26	1.61	3.1	3.22	1.79	0.55	19.13	20.6	19.65	22.8	23.65	19.57	royalblue	-	-0.49	-4.23	-4.39	0.522	4.53e-06	2.87e-06	0	-1	-1
ARBNEW_87	29.21	27.09	19.15	38.7	20.73	15.45	6.54	5	7.19	27.93	31.51	26.84	11.04	9.01	14.37	yellow	-	1.99	-0.23	1.14	0.000131	0.522	0.00444	1	0	0
ARBNEW_88	47.77	38.1	45.54	47.83	23.91	27.78	34.46	28.38	26.06	29.39	38.82	37.54	30.08	31.93	34.94	greenyellow	*	0.55	0.3	0.42	0.0647	0.295	0.146	0	0	0
ARBNEW_89	31.54	25.99	29.5	66.11	30.25	89.29	1.44	2.54	0.11	4.18	4.11	4.04	5.05	7.69	6.04	blue	-	5.25	2.8	2.2	1.92e-05	0.000987	0.00348	1	1	0
ARBNEW_9	57.03	44.7	83.2	84.41	36.58	95.43	31.8	24	53.58	22.07	23.84	24.35	7.49	15.61	11.49	lightgreen	+	0.81	1.35	2.41	0.0804	0.00625	8.78e-05	0	0	1
ARBNEW_90	1.19	1.68	0.6	2.26	11.2	21.62	5.43	3.3	7.19	3.59	3.24	5.09	2.61	3.53	1.9	darkorange	*	-2.24	-1.9	-1.31	0.00871	0.0217	0.105	0	0	0
ARBNEW_91	31.54	30.4	43.25	56.97	11.2	15.45	2.55	3.3	1.01	4.47	2.72	4.56	3.56	4.63	4.03	blue	-	4.08	3.17	3.1	3.56e-06	1.61e-05	1.49e-05	1	1	1
ARBNEW_92	1.19	8.33	7.6	11.34	8.01	3.1	0.11	0.09	0.11	0.07	0.09	0.07	0.07	0.05	0.07	turquoise	+	5.45	5.9	6.2	5.48e-06	2.31e-06	1.31e-06	1	1	1
ARBNEW_94	31.54	37	45.54	20.45	36.58	77	13.19	9.94	8.35	7.99	6.7	13.23	7.22	11.43	7.76	turquoise	+	1.89	2.07	2.13	0.000528	0.000191	0.000124	1	1	1
ARBNEW_95	3.55	1.68	4.11	2.26	1.61	9.28	0.33	0.09	0.11	0.07	0.09	0.07	5.59	4.41	2.04	lightcyan	-	4.26	5.23	-0.38	0.000121	1.89e-05	0.591	1	1	0
ARBNEW_96	59.34	50.2	42.11	47.83	42.91	33.94	53.73	48.77	49.1	6.23	7.91	9.56	24.59	27.51	23.62	skyblue	-	-0.04	2.65	0.96	0.881	1.26e-07	0.000994	0	1	0
ARBNEW_98	137.77	100.69	150.22	185.19	112.33	95.43	49.52	38.1	69.42	71.01	85.38	79.21	95.15	110.12	97.12	brown	-	1.32	0.69	0.32	0.000221	0.0209	0.258	1	0	0
ARBNEW_99	126.26	63.39	117.32	153.1	80.82	132.28	9.42	8.61	9.97	16.5	16.49	18.6	7.22	7.91	6.32	turquoise	+	3.34	2.44	3.71	6.84e-08	3.91e-07	1.15e-08	1	1	1
ARB_00001.2	1.19	0.56	0.6	2.26	1.61	3.1	1.22	1.98	1.46	0.22	1.15	0.33	0.6	0.59	0.63	white	-	-1.06	0.76	0.27	0.121	0.289	0.71	0	0	0
ARB_00003.3	77.83	101.79	84.34	75.26	68.19	113.86	51.51	56.41	62.32	114.81	100.05	100.52	79.77	70.8	72.54	yellow	-	0.66	-0.24	0.26	0.00605	0.283	0.23	0	0	0
ARB_00004.3	17.58	20.48	28.35	15.89	23.91	40.09	27.59	39.24	25.82	39.65	32.02	38.97	32.42	28.4	29.13	turquoise	*	-0.47	-0.74	-0.44	0.208	0.0467	0.231	0	0	0
ARB_00005.1	140.07	127	119.59	166.85	115.48	64.7	169.32	181.27	239.38	138.97	138.59	112.85	102.23	85.34	92.87	pink	-	-0.61	-0.03	0.45	0.0205	0.917	0.0828	0	0	0
ARB_00006_00007.4	186.06	182.83	164.95	116.45	197.24	156.84	212.49	155.23	148.87	229.92	176.03	268.67	343.37	396.03	311.29	darkgrey	+	0.06	-0.32	-0.98	0.835	0.195	0.000834	0	0	0
ARB_00010.3	197.54	233.13	152.49	194.36	269.43	212.06	363.47	448.41	1022.61	420.13	377.89	333.68	401.36	304.2	373	greenyellow	+	-1.53	-0.98	-0.9	0.000565	0.0136	0.0209	-1	0	0
ARB_00011.3	12.92	10.54	11.07	20.45	14.38	27.78	17.4	18.49	12.52	8.58	7.91	8.77	9.67	9.89	7.18	white	-	-0.49	0.43	0.35	0.179	0.257	0.342	0	0	0
ARB_00012.2	15.25	8.33	18	11.34	8.01	9.28	7.43	6.14	6.96	16.06	12.89	14.8	8.85	8.68	9.05	yellow	*	0.93	-0.17	0.55	0.017	0.628	0.11	0	0	0
ARB_00013.3	474.61	474.35	452.54	428.53	510.54	395.94	275.37	289.15	114.3	650.12	571.14	484.69	876.2	611.76	766.87	purple	+	1.16	-0.28	-0.67	0.0018	0.418	0.0506	0	0	0
ARB_00014.3	213.61	180.64	130.94	162.26	219.23	162.98	408.18	442.65	330.28	199.76	182.91	185.59	313.01	257.16	287.35	cyan	+	-1.23	-0.18	-0.77	3.78e-05	0.424	0.00225	-1	0	0
ARB_00015.1	252.62	225.48	149.09	162.26	238.06	224.33	205.85	268.25	207.48	252.62	202.01	221.84	300.84	243.09	267.26	turquoise	*	-0.18	-0.17	-0.44	0.469	0.486	0.0764	0	0	0
ARB_00016.3	54.71	62.29	71.8	20.45	65.04	46.25	43.98	55.26	24.18	78.77	63.91	69.84	244.8	233.49	263.12	darkgrey	+	0.7	-0.15	-1.96	0.0829	0.716	8.77e-05	0	0	-1
ARB_00017.2	80.14	73.27	86.61	143.93	87.12	113.86	106.88	113.72	71.55	112.02	116.22	121.68	64.56	69.91	62.32	skyblue	*	-0.26	-0.55	0.28	0.331	0.044	0.292	0	0	0
ARB_00018.1	607.01	584.41	603	681.48	598.06	408.19	192.35	158.87	59.01	358.64	322.54	424.06	463.48	573.52	475.29	pink	+	2.3	0.71	0.25	1.35e-05	0.0707	0.527	1	0	0
ARB_00019.3	52.4	28.19	38.67	70.68	39.75	3.1	11.64	11.26	8.81	3.59	4.11	6.41	10.22	13.18	10.63	blue	*	1.82	3.01	1.71	0.00851	0.000322	0.00791	0	1	0
ARB_00020.2	45.45	25.99	34.09	25.01	68.19	58.55	16.96	21.72	15.08	31.3	32.19	28.01	33.52	27.84	33.49	paleturquoise	+	0.9	0.13	0.08	0.019	0.723	0.826	0	0	0
ARB_00021.3	130.86	157.66	162.69	217.29	197.24	113.86	169.98	173.61	215.87	153.91	146.32	135.69	162.54	155.31	163.92	paleturquoise	*	-0.28	0.07	-0.07	0.189	0.748	0.748	0	0	0
ARB_00022.3	26.89	13.86	8.76	6.8	8.01	3.1	2.11	3.11	0.33	8.14	6.53	10.74	13.63	15.72	11.35	pink	+	3.43	0.75	0.06	0.000402	0.254	0.926	1	0	0
ARB_00023.2	73.21	78.76	48.97	107.29	58.72	40.09	24.27	26.67	28.4	81.99	59.68	81.81	66.77	71.8	63.92	black	-	1.3	-0.18	-0.06	0.000529	0.549	0.862	1	0	0
ARB_00025.3	33.86	51.3	43.25	38.7	49.24	58.55	10.75	8.42	5.58	5.79	5.49	8.24	22.94	27.51	21.74	red	-	2.44	2.74	0.85	4.71e-06	1.08e-06	0.00977	1	1	0
ARB_00026.3	100.91	76.56	88.89	75.26	77.66	95.43	182.6	161.93	171.57	89.76	106.45	107.27	85.87	106.23	84.82	brown	+	-0.99	-0.22	-0.09	0.0002	0.304	0.7	0	0	0
ARB_00027.3	289.3	285.58	266.71	235.64	206.67	359.18	601.63	768.19	660	241.05	221.44	216.53	317.48	315.26	294.59	yellow	+	-1.27	0.31	-0.14	4.79e-06	0.107	0.458	-1	0	0
ARB_00028.1	52.4	39.2	56.97	29.57	20.73	46.25	172.42	126.15	159.86	32.91	48.33	50.84	65.38	86.45	74.59	cyan	+	-1.65	0.16	-0.63	0.000126	0.652	0.0683	-1	0	0
ARB_00029.3	137.77	167.51	126.4	153.1	58.72	156.84	131.68	173.22	162.73	142.49	117.23	110.77	167.14	132.04	167.15	cyan	*	-0.11	0.23	-0.1	0.722	0.419	0.728	0	0	0
ARB_00030.3	105.52	102.89	88.89	61.54	96.58	144.56	168.43	200.61	302.11	216.16	195.31	191.16	150.85	146.85	148.63	blue	+	-1.15	-1.03	-0.6	0.000708	0.00165	0.0419	-1	0	0
ARB_00031.1	36.18	41.4	26.05	43.26	36.58	46.25	28.92	27.05	31.45	25.88	24.52	24.88	29.94	27.95	29.86	turquoise	*	0.22	0.43	0.21	0.4	0.0953	0.409	0	0	0
ARB_00032.2	33.86	34.8	28.35	29.57	20.73	33.94	82.52	59.46	65.87	20.75	24.69	26.18	36.41	49.96	44.1	yellow	+	-1.1	0.43	-0.43	0.00206	0.183	0.176	0	0	0
ARB_00033.1	19.91	23.79	24.9	15.89	27.08	15.45	223.56	206.74	201.01	26.32	30.83	32.58	63.86	74.46	73.85	yellow	+	-3.19	-0.37	-1.61	1.35e-08	0.204	2.7e-05	-1	0	-1
ARB_00034.1	59.34	61.19	60.39	38.7	46.08	27.78	72.55	71.1	38.5	140.44	101.57	134.78	130.41	129.93	123.36	white	+	0.05	-1.04	-1.08	0.902	0.00562	0.00437	0	0	0
ARB_00035.1	19.91	66.68	47.83	98.13	68.19	64.7	242.16	261.54	177.07	90.05	88.24	71.14	41.78	34.58	42.35	pink	-	-2.37	-0.94	0.13	1.22e-05	0.0209	0.746	-1	0	0
ARB_00036.3	47.77	46.9	24.9	6.8	42.91	27.78	212.05	260.58	404.8	160.94	152.87	145.28	48.4	43.1	47.15	green	+	-2.91	-2.03	-0.3	9.93e-06	0.000333	0.532	-1	-1	0
ARB_00037.1	5.9	2.79	0.6	2.26	1.61	9.28	38.67	38.48	25.35	66.76	53.76	74.13	16.64	20.01	21.31	blue	+	-4.05	-4.99	-3.25	3.08e-05	3.01e-06	0.000261	-1	-1	-1
ARB_00038_00039_00040.4	8.24	6.12	4.11	2.26	4.82	9.28	413.49	336.14	337.75	73.35	67.97	90.51	22.25	30.94	20.44	green	+	-5.96	-3.72	-2.07	4.16e-09	9.62e-07	0.000422	-1	-1	-1
ARB_00041_00042.4	57.03	48	50.11	38.7	58.72	40.09	63.03	50.68	39.2	44.63	34.06	51.23	64.14	71.13	72.1	saddlebrown	+	0.02	0.25	-0.44	0.943	0.441	0.16	0	0	0
ARB_00043.1	84.76	98.5	85.48	102.71	80.82	46.25	81.63	73.2	87.44	69.1	61.04	71.4	64.14	67.47	56.19	royalblue	*	0.16	0.43	0.53	0.492	0.07	0.0275	0	0	0
ARB_00044.3	26.89	35.9	29.5	52.4	42.91	21.62	72.11	89.06	66.82	204.15	186.59	190.38	208.66	189.08	213.25	royalblue	-	-1.29	-2.64	-2.72	0.000428	2.52e-07	1.86e-07	-1	-1	-1
ARB_00045.2	98.6	122.62	167.22	176.02	121.78	95.43	101.79	81.42	76.05	80.53	91.28	100.65	125.83	151.08	151.57	green	-	0.61	0.54	-0.12	0.0201	0.0388	0.655	0	0	0
ARB_00046.1	61.65	58.99	60.39	102.71	52.4	46.25	34.46	38.48	108.11	103.97	84.53	85.57	37.37	31.93	39.15	saddlebrown	-	0.21	-0.6	0.74	0.696	0.236	0.143	0	0	0
ARB_00047.3	24.56	25.99	20.3	43.26	8.01	33.94	30.03	34.86	47.68	39.36	35.93	43.67	23.63	24.97	24.2	green	*	-0.65	-0.76	-0.05	0.144	0.0858	0.914	0	0	0
ARB_00048.3	110.13	117.14	116.18	125.61	83.97	95.43	44.43	56.41	115.49	28.66	23.67	25.01	76.17	70.03	75.32	darkolivegreen	+	0.8	2.16	0.64	0.0284	1.72e-05	0.0718	0	1	0
ARB_00049.1	36.18	57.89	67.24	61.54	46.08	58.55	97.36	99.76	55.94	23.09	32.02	30.23	69.53	77.68	74.88	midnightblue	+	-0.59	0.95	-0.44	0.108	0.0145	0.223	0	0	0
ARB_00050.3	8.24	8.33	8.76	29.57	1.61	9.28	8.31	8.04	10.2	2.71	2.89	1.53	2.48	3.1	3.18	royalblue	*	-0.05	1.9	1.54	0.941	0.0135	0.0333	0	0	0
ARB_00051.1	17.58	14.96	15.69	6.8	8.01	15.45	51.51	52.21	39.91	29.25	34.06	28.4	30.63	36.57	28.99	blue	+	-1.58	-0.93	-1.01	0.000182	0.0104	0.00621	-1	0	0
ARB_00052.1	12.92	13.86	19.15	11.34	36.58	15.45	16.73	13.92	6.5	11.66	18.37	9.82	16.36	15.17	13.65	green	*	0.4	0.28	0.02	0.484	0.61	0.971	0	0	0
ARB_00053.1	38.5	35.9	24.9	25.01	17.56	27.78	718.04	903.42	953.36	252.91	275.62	220.29	195.97	161.55	198.66	red	+	-4.73	-2.96	-2.53	3.11e-10	6.71e-08	4.13e-07	-1	-1	-1
ARB_00054.2	43.13	60.09	52.4	88.98	55.56	27.78	37.34	45.34	69.66	80.24	67.81	71.4	43.3	36.02	37.84	saddlebrown	*	0.1	-0.47	0.44	0.793	0.197	0.237	0	0	0
ARB_00055.1	80.14	91.92	101.4	56.97	80.82	89.29	248.58	315.42	408.18	114.51	115.21	103.5	139.45	116.91	134.67	black	+	-1.78	-0.26	-0.49	3.32e-06	0.31	0.0607	-1	0	0
ARB_00056.1	222.8	175.17	191	249.41	247.47	242.72	1068.34	1182.33	2810.37	339.75	309.69	300.86	277.49	230.81	246.44	pink	-	-2.99	-0.72	-0.39	1.83e-07	0.0343	0.246	-1	0	0
ARB_00057.3	10.58	41.4	31.79	2.26	11.2	33.94	154.04	192.18	193.35	66.32	83.52	65.16	37.79	37.35	37.55	blue	+	-2.78	-1.45	-0.53	8.17e-05	0.0127	0.342	-1	0	0
ARB_00058.1	130.86	101.79	105.95	38.7	106.03	144.56	610.92	725.3	563.23	85.22	77.78	82.07	364.38	320.18	342.65	midnightblue	+	-2.52	0.42	-1.64	1.47e-07	0.125	1.68e-05	-1	0	-1
ARB_00059.1	31.54	22.68	21.45	11.34	23.91	27.78	74.1	58.7	47.45	49.32	60.7	63.99	56.96	70.25	56.48	turquoise	-	-1.28	-1.25	-1.32	0.0024	0.00286	0.00179	0	0	0
ARB_00060.2	15.25	11.65	11.07	25.01	14.38	3.1	4.99	4.06	1.46	8.43	6.7	11.66	22.94	32.93	26.38	purple	+	1.99	0.48	-1.14	0.00898	0.449	0.0511	0	0	0
ARB_00061.3	3.55	7.22	5.27	2.26	4.82	9.28	92.71	86.96	77	38.04	47.65	46.93	40.82	45.2	42.21	blue	+	-4.02	-3.07	-3.02	9.5e-08	2.19e-06	2.49e-06	-1	-1	-1
ARB_00062.1	140.07	120.42	119.59	70.68	102.88	113.86	319.2	306.79	281.9	72.32	75.24	84.15	169.64	172.47	187.02	yellow	+	-1.28	0.69	-0.5	4.29e-06	0.00142	0.0127	-1	0	0
ARB_00063.1	45.45	33.7	37.52	52.4	23.91	77	25.82	22.1	14.61	23.53	22.82	22.39	22.53	22.44	18.56	turquoise	+	0.9	0.73	0.84	0.0222	0.0505	0.0252	0	0	0
ARB_00064.1	158.47	142.33	154.76	157.68	128.07	156.84	686.61	739.15	2263.18	474.89	515	361.71	396.18	300.62	375.07	green	+	-2.8	-1.57	-1.24	6.59e-06	0.00144	0.00756	-1	0	0
ARB_00065.1	222.8	234.23	204.57	208.12	216.09	181.39	461.75	466.85	316.55	226.99	200.67	215.37	344.63	354.52	363.38	midnightblue	+	-0.89	0.04	-0.69	0.000242	0.853	0.0022	0	0	0
ARB_00066.1	57.03	73.27	85.48	130.19	68.19	64.7	367.01	327.89	268.44	102.06	102.41	103.24	130.97	146.29	132.47	black	+	-2.12	-0.49	-0.9	5.28e-07	0.0652	0.00218	-1	0	0
ARB_00067.1	24.56	38.1	28.35	15.89	39.75	58.55	203.19	242.38	310.53	190.53	166.47	167.71	47.02	37.46	39.01	red	+	-3.03	-2.52	-0.43	7.68e-07	5.8e-06	0.272	-1	-1	0
ARB_00069.2	3.55	1.68	1.77	2.26	4.82	3.1	0.33	1.03	2.82	2.71	2.2	4.69	2.75	2.55	2.75	yellow	*	1.11	-0.53	-0.33	0.172	0.478	0.669	0	0	0
ARB_00071.1	24.56	12.75	22.6	15.89	17.56	27.78	20.72	18.3	24.65	17.38	16.83	23.31	18.01	26.08	14.95	purple	*	-0.16	-0.03	-0.05	0.724	0.953	0.919	0	0	0
ARB_00072_00073.4	63.97	88.63	62.68	20.45	58.72	95.43	69.45	83.9	52.64	102.8	93.81	80.77	94.6	76.79	104	lightyellow	+	0.09	-0.35	-0.34	0.815	0.339	0.36	0	0	0
ARB_00074.1	59.34	78.76	76.36	52.4	49.24	58.55	56.61	54.31	37.79	69.69	63.41	73.74	70.5	74.13	63.05	purple	*	0.57	0.08	0.08	0.0301	0.764	0.778	0	0	0
ARB_00075.1	3.55	3.9	4.11	2.26	1.61	3.1	54.39	54.12	244.42	168.12	163.78	149.56	79.64	79.79	94.19	blue	+	-4.53	-5.37	-4.45	0.000301	6.21e-05	0.000359	-1	-1	-1
ARB_00076.3	40.82	28.19	35.23	11.34	39.75	3.1	90.49	78.17	55.47	112.02	80.31	122.33	165.05	199.68	160.53	salmon	-	-1.12	-1.61	-2.37	0.0324	0.00385	0.000173	0	0	-1
ARB_00077.3	36.18	35.9	47.83	56.97	42.91	27.78	77.87	66.14	85.06	41.56	45.28	46.28	44.12	64.04	44.53	paleturquoise	-	-0.93	-0.15	-0.33	0.00686	0.652	0.303	0	0	0
ARB_00078.2	33.86	33.7	37.52	15.89	17.56	21.62	32.69	33.52	17.64	42	38.14	51.62	34.76	41.33	35.08	white	*	0.38	-0.32	-0.08	0.318	0.386	0.843	0	0	0
ARB_00079.3	75.52	51.3	67.24	25.01	74.51	64.7	23.6	13.54	23.71	25.44	23.84	30.88	26.92	31.6	29.71	blue	-	1.69	1.22	1.08	0.000207	0.00191	0.00416	1	0	0
ARB_00081.3	1.19	0.56	0.6	2.26	1.61	3.1	9.42	7.66	9.74	2.27	0.97	1.53	4.37	4.3	3.89	brown	+	-3.6	-1.05	-2.52	2.39e-06	0.0614	0.00011	-1	0	-1
ARB_00082.1	5.9	5.01	9.91	2.26	4.82	3.1	2.33	2.92	0.55	1.69	1.32	1.79	4.64	4.84	3.61	green	-	2.08	2.06	0.62	0.00395	0.00344	0.29	0	0	0
ARB_00083.1	26.89	29.3	21.45	11.34	20.73	9.28	585.91	699.16	427.5	127.84	113.69	101.56	105.97	78.68	97.85	red	+	-4.45	-2.15	-1.87	7.15e-09	2.37e-05	9.64e-05	-1	-1	-1
ARB_00084.2	10.58	2.79	1.77	6.8	1.61	3.1	1.89	3.11	6.96	2.13	2.89	2.85	17.87	19.02	18.27	darkgrey	*	0.04	0.44	-2.39	0.963	0.558	0.00103	0	0	0
ARB_00085.2	52.4	60.09	56.97	43.26	49.24	52.4	30.47	24	39.91	33.94	33.72	36.76	21.02	24.97	20.3	lightgreen	+	0.9	0.71	1.37	0.00337	0.0129	8.94e-05	0	0	1
ARB_00087.1	45.45	30.4	24.9	20.45	30.25	21.62	386.49	479.33	1162.22	239.73	233.32	203.46	307.41	263.97	296.36	blue	+	-4.25	-2.84	-3.2	7.88e-07	5.56e-05	1.7e-05	-1	-1	-1
ARB_00088.2	195.24	188.3	175.15	198.94	162.68	181.39	146.07	156	162.97	253.35	229.47	248.62	254.58	248.67	273.16	darkturquoise	-	0.26	-0.4	-0.48	0.117	0.0199	0.00634	0	0	0
ARB_00089.3	33.86	34.8	39.82	25.01	20.73	21.62	25.6	22.48	26.29	42.14	37.63	39.76	34.48	44.65	39.3	darkturquoise	*	0.56	-0.14	-0.12	0.0381	0.605	0.658	0	0	0
ARB_00090.2	165.37	136.86	146.82	121.03	150.1	175.25	467.28	528.5	171.09	61.34	72.03	59.43	211.17	230.25	221.21	midnightblue	+	-1.24	1.2	-0.59	0.0047	0.00569	0.147	0	0	0
ARB_00091.1	38.5	57.89	46.68	56.97	46.08	64.7	50.18	63.09	42.03	47.71	44.77	41.97	62.07	55.83	56.34	saddlebrown	*	-0.09	0.11	-0.27	0.772	0.709	0.339	0	0	0
ARB_00092.3	80.14	60.09	53.54	61.54	33.42	83.14	18.73	21.91	11.13	45.37	47.31	60.08	27.47	33.81	28.84	cyan	-	1.88	0.29	1.04	7.88e-05	0.398	0.00483	1	0	0
ARB_00093.2	45.45	44.7	50.11	15.89	55.56	46.25	33.57	31.81	33.56	36.13	39.33	38.84	32.69	34.47	33.34	paleturquoise	+	0.51	0.3	0.48	0.0939	0.313	0.103	0	0	0
ARB_00094.1	47.77	52.4	56.97	47.83	33.42	46.25	57.49	38.67	19.04	113.05	83.69	121.81	119.16	120.91	125.71	darkturquoise	-	0.6	-0.99	-1.21	0.198	0.0317	0.011	0	0	0
ARB_00095.1	57.03	91.92	82.06	88.98	68.19	113.86	60.15	79.7	82.22	82.14	78.79	76.6	40.26	37.57	40.75	saddlebrown	-	0.1	-0.01	1	0.701	0.978	0.000728	0	0	0
ARB_00096.1	296.17	340.17	307.32	566.46	404.16	493.93	530.36	603.43	754.73	202.68	239.84	191.16	199.74	170.58	209.27	darkturquoise	+	-0.98	0.59	0.71	0.000155	0.00802	0.00209	0	0	0
ARB_00097.2	273.25	276.84	274.61	221.88	260.02	261.12	185.26	195.63	116.44	95.18	89.26	94.41	196.11	194.32	185.11	darkolivegreen	+	0.77	1.57	0.52	0.00152	1.54e-06	0.0198	0	1	0
ARB_00098.1	3.55	3.9	1.77	2.26	8.01	9.28	1	0.09	1.23	0.51	0.97	0.47	0.2	0.59	0.77	turquoise	+	2.6	2.24	2.68	0.0182	0.0327	0.0133	0	0	0
ARB_00099.2	1.19	0.56	0.6	2.26	1.61	3.1	1.89	1.41	1.46	4.77	4.63	4.56	4.1	2.88	2.75	orange	+	-1.1	-2.67	-2.12	0.0373	2.67e-05	0.000272	0	-1	-1
ARB_00100.3	15.25	21.58	22.6	25.01	23.91	33.94	20.06	13.92	42.26	19.28	18.37	20.3	4.91	6.05	6.32	darkgrey	-	-0.17	0.04	1.8	0.763	0.936	0.00359	0	0	0
ARB_00102.3	248.03	283.39	254.29	244.82	285.11	254.99	69.01	69.19	41.79	173.54	130.02	147.49	368.72	283.41	343.1	darkgreen	+	2.17	0.82	-0.33	1.61e-07	0.00225	0.176	1	0	0
ARB_00103.3	5.9	7.22	5.27	6.8	1.61	3.1	1	0.47	1.46	3.15	1.32	2.85	1.4	3.2	1.9	blue	*	2.8	1.39	1.56	0.000634	0.0329	0.0183	1	0	0
ARB_00106.1	117.04	127	80.92	66.11	109.18	113.86	92.71	117.16	141.95	164.9	132.54	144.25	161.43	131.59	138.34	turquoise	*	-0.14	-0.48	-0.45	0.634	0.0834	0.106	0	0	0
ARB_00107.1	3.55	2.79	2.94	20.45	1.61	3.1	387.82	410.98	2545.11	1.83	3.41	1.13	0.33	0.16	0.49	purple	-	-7.93	0.7	3.39	1.92e-05	0.683	0.065	-1	0	0
ARB_00108.3	40.82	33.7	28.35	20.45	33.42	46.25	69.23	81.61	150.78	109.97	105.1	91.42	79.77	66.48	82.19	blue	+	-1.51	-1.61	-1.19	0.0023	0.0014	0.0113	0	0	0
ARB_00109.3	270.96	246.25	256.55	332.04	457.36	359.18	33.35	32.19	38.26	31.01	32.19	29.84	14.86	18.91	16.11	turquoise	+	2.9	3.05	3.95	2.98e-10	1.23e-10	1e-11	1	1	1
ARB_00110_00111.4	3.55	1.68	2.94	6.8	1.61	3.1	2.55	3.68	7.89	1.54	0.97	1.93	0.6	0.81	0.49	darkorange	+	-0.72	0.82	2.04	0.274	0.234	0.00801	0	0	0
ARB_00112.3	40.82	40.3	47.83	11.34	27.08	58.55	54.17	52.4	53.34	66.61	75.24	67.11	53.64	62.04	52.4	lightyellow	+	-0.31	-0.69	-0.38	0.355	0.0388	0.251	0	0	0
ARB_00113.2	40.82	43.6	38.67	20.45	33.42	3.1	17.84	14.87	36.85	27.49	27.59	30.49	13.08	15.83	12.21	saddlebrown	*	0.96	0.52	1.58	0.0753	0.31	0.00598	0	0	0
ARB_00114.1	73.21	54.6	50.11	66.11	65.04	101.58	440.94	402.34	585.53	166.36	181.23	179.63	73.27	77.9	69.91	grey60	+	-3.05	-1.63	-0.37	9.58e-09	1.1e-05	0.16	-1	-1	0
ARB_00115-1.5	36.18	31.5	37.52	88.98	46.08	33.94	6.98	4.25	8.81	7.99	5.32	10.21	1.94	3.75	3.32	turquoise	+	2.46	2.17	3.58	5.78e-05	0.000101	1.65e-06	1	1	1
ARB_00115-2.5	73.21	48	46.68	107.29	93.43	27.78	88.94	78.93	125.02	129.75	131.7	120.51	67.32	68.03	65.24	blue	*	-0.86	-1.27	-0.34	0.0231	0.002	0.352	0	0	0
ARB_00116.1	68.59	44.7	46.68	29.57	27.08	46.25	66.13	72.82	206.76	102.5	93.98	83.76	72.99	57.61	62.02	blue	+	-0.98	-0.88	-0.34	0.0708	0.103	0.54	0	0	0
ARB_00117.1	24.56	19.38	12.23	6.8	30.25	3.1	54.17	59.08	159.62	55.18	61.04	61.12	56.68	65.7	64.51	turquoise	-	-2.19	-1.75	-1.83	0.00496	0.0188	0.0149	0	0	0
ARB_00118_00119.4	22.24	34.8	40.96	79.83	58.72	52.4	4.55	3.68	2.82	2.57	2.54	4.83	1.4	2.99	2.18	turquoise	+	3.18	3.36	3.96	2.53e-06	1.08e-06	2.22e-07	1	1	1
ARB_00120.1	17.58	20.48	22.6	15.89	14.38	9.28	6.54	6.14	11.36	7.11	8.25	8.11	8.31	11.32	8.62	blue	-	1.41	1.38	1.11	0.00128	0.00109	0.00421	0	0	0
ARB_00121.1	140.07	171.89	168.35	162.26	231.78	224.33	114.41	104.92	54.76	280.74	240.35	300.47	306.15	300.28	288.38	tan	+	0.9	-0.75	-0.88	0.00547	0.0177	0.00703	0	0	0
ARB_00122.1	1.19	0.56	0.6	2.26	1.61	3.1	1.44	0.85	0.33	0.66	0.27	0.47	2.07	2	2.04	grey60	*	-0.02	0.73	-1.48	0.98	0.303	0.0267	0	0	0
ARB_00123.3	38.5	56.79	53.54	38.7	52.4	46.25	187.92	169.01	149.35	96.5	122.28	112.07	87.12	107.01	90.38	red	+	-1.74	-1.12	-0.91	5.65e-06	0.000407	0.0023	-1	-1	0
ARB_00124.1	50.08	55.7	45.54	34.13	36.58	64.7	56.61	63.66	39.67	49.18	50.53	54.09	48.26	52.62	50.21	turquoise	*	-0.06	-0.02	0	0.853	0.937	0.998	0	0	0
ARB_00125.1	422.04	383.83	360.28	341.23	391.64	340.8	154.26	166.33	72.74	185.99	194.47	158.64	1044.77	788.24	919.97	darkgreen	+	1.65	1.11	-1.24	2.92e-05	0.00115	0.000559	1	0	-1
ARB_00126.2	93.99	144.52	100.27	88.98	153.24	175.25	58.6	69.58	101.93	144.98	103.25	112.98	143.34	115.68	139.37	black	*	0.61	-0.06	-0.21	0.0551	0.852	0.505	0	0	0
ARB_00127.1	12.92	9.44	12.23	11.34	20.73	33.94	20.5	22.86	23.25	11.81	9.97	15.19	6.13	8.24	7.18	darkorange	+	-0.97	-0.12	0.65	0.0177	0.776	0.115	0	0	0
ARB_00128.3	3.55	0.56	1.77	2.26	1.61	3.1	14.96	7.28	23.01	9.46	4.63	8.11	4.23	7.25	5.03	greenyellow	+	-3.19	-2.32	-1.91	0.000789	0.00911	0.0275	-1	0	0
ARB_00129.1	84.76	74.37	133.21	125.61	87.12	101.58	22.05	19.06	23.25	16.35	21.45	24.48	10.49	13.95	12.07	turquoise	+	2.16	2.22	2.97	1.66e-06	8.83e-07	4.92e-08	1	1	1
ARB_00130.1	5.9	8.33	4.11	25.01	11.2	15.45	6.32	4.63	4.2	2.57	2.2	2.32	1.4	1.9	1.47	turquoise	+	0.24	1.32	1.89	0.592	0.0072	0.000552	0	0	1
ARB_00131.1	73.21	80.95	50.11	52.4	102.88	107.72	96.91	125	120.73	96.5	80.65	80.9	85.87	79.57	81.02	brown	*	-0.78	-0.37	-0.31	0.00926	0.184	0.268	0	0	0
ARB_00132.1	17.58	3.9	4.11	2.26	14.38	15.45	82.96	85.05	45.56	88.44	103.59	74.91	81.85	65.7	85.55	turquoise	-	-3.47	-3.84	-3.64	0.000112	4.2e-05	6.94e-05	-1	-1	-1
ARB_00133.1	84.76	90.82	84.34	166.85	112.33	46.25	48.41	45.53	36.62	85.07	76.76	77.52	53.64	53.95	48.9	cyan	-	1.01	0.13	0.74	0.00204	0.673	0.0134	0	0	0
ARB_00134.1	59.34	78.76	86.61	162.26	121.78	77	28.48	35.05	13.68	55.04	47.99	66.33	121.38	128.03	119.69	pink	+	1.66	0.45	-0.69	0.000506	0.238	0.0709	1	0	0
ARB_00135.3	93.99	89.73	111.63	98.13	121.78	101.58	197.22	204.44	128.83	153.04	119.42	185.98	146.82	173.03	145.54	turquoise	-	-0.81	-0.61	-0.65	0.00833	0.039	0.0291	0	0	0
ARB_00140.1	8.24	5.01	7.6	15.89	14.38	3.1	30.03	24.19	35.68	26.61	30.66	37.15	15	22	17.41	red	+	-2.13	-2.22	-1.43	0.000664	0.000434	0.0117	-1	-1	0
ARB_00141.3	135.47	148.9	120.72	88.98	134.37	181.39	312.33	413.86	718.04	319.25	295.33	248.11	191.37	147.74	181.43	green	+	-1.75	-1.09	-0.36	6.08e-05	0.00341	0.287	-1	0	0
ARB_00142.3	31.54	28.19	31.79	38.7	14.38	15.45	7.43	5.38	6.04	20.75	21.28	20.95	18.69	19.57	17.12	brown	-	2.29	0.53	0.72	6.99e-06	0.0805	0.0219	1	0	0
ARB_00143.2	77.83	76.56	79.78	79.83	96.58	138.42	62.81	71.68	73.92	111.58	104.94	91.68	96.96	82.23	99.02	black	*	0.17	-0.39	-0.24	0.461	0.0877	0.285	0	0	0
ARB_00144.2	426.61	430.73	494.12	423.93	379.11	365.31	241.72	228.77	681.6	297.43	351.73	326.32	40.68	41.44	37.12	darkgrey	-	0.43	0.47	3.5	0.232	0.184	5.34e-08	0	0	1
ARB_00145.3	45.45	53.5	58.11	34.13	33.42	89.29	98.02	96.7	142.43	87.27	95.5	115.71	81.02	96.9	72.54	blue	+	-1.06	-0.9	-0.65	0.00475	0.0134	0.0648	0	0	0
ARB_00146.1	160.77	193.77	161.56	217.29	209.81	175.25	165.11	180.69	161.77	287.62	225.29	227.4	130.55	99.34	115.29	saddlebrown	-	0.03	-0.5	0.6	0.875	0.0169	0.00586	0	0	0
ARB_00147.1	213.61	245.15	218.14	295.31	294.52	322.42	241.27	293.18	319.44	436.38	348.56	356.16	434.45	301.63	404.7	orange	+	-0.32	-0.74	-0.73	0.131	0.00196	0.00217	0	0	0
ARB_00148_00149.4	204.43	237.5	264.45	327.45	260.02	279.51	177.96	154.08	159.14	215.43	203.02	221.71	198.2	218.08	205.59	greenyellow	-	0.54	0.16	0.2	0.00412	0.37	0.254	0	0	0
ARB_00150.1	68.59	42.5	38.67	61.54	42.91	33.94	119.94	101.48	90.05	47.56	40.86	43.67	113.19	119.13	115.44	midnightblue	+	-1.15	0.07	-1.32	0.000462	0.805	0.000138	-1	0	-1
ARB_00151.1	31.54	40.3	43.25	52.4	77.66	58.55	129.02	113.14	73.45	27.34	28.95	31.01	72.58	72.36	76.19	midnightblue	+	-1.4	0.41	-0.93	0.000445	0.226	0.00941	-1	0	0
ARB_00152.1	112.43	120.42	105.95	79.83	96.58	138.42	172.86	159.82	111.92	64.56	74.57	67.11	93.91	95.9	90.38	violet	+	-0.37	0.72	0.27	0.125	0.00542	0.251	0	0	0
ARB_00153.3	24.56	17.17	24.9	52.4	27.08	40.09	3.66	2.73	3.51	7.26	5.66	10.08	3.96	4.41	4.03	turquoise	+	2.73	1.51	2.38	5.88e-06	0.000523	1.04e-05	1	1	1
ARB_00154.1	52.4	50.2	35.23	25.01	68.19	21.62	303.04	321.94	454.8	100.3	86.56	83.11	140.98	108.9	124.24	cyan	+	-2.99	-1.01	-1.48	4.05e-07	0.00864	0.000525	-1	0	-1
ARB_00156.3	142.37	124.81	118.45	166.85	143.81	107.72	208.73	294.33	272.53	174.42	124.8	128.29	254.16	177.82	222.1	cyan	+	-1.02	-0.16	-0.78	0.000733	0.551	0.0058	-1	0	0
ARB_00157.3	3.55	2.79	6.44	2.26	8.01	3.1	186.37	195.82	232.9	86.97	92.63	88.04	51.3	47.97	45.99	blue	+	-5.67	-4.47	-3.59	1.96e-09	3.09e-08	3.97e-07	-1	-1	-1
ARB_00158_00159.4	29.21	37	35.23	43.26	20.73	21.62	28.03	23.24	30.98	25.88	21.11	31.54	52.26	69.25	54.88	darkmagenta	-	0.33	0.39	-0.77	0.342	0.254	0.0258	0	0	0
ARB_00160.1	84.76	78.76	60.39	75.26	46.08	95.43	132.34	145.85	168.7	111.44	95.16	106.62	111.38	96.56	107.96	greenyellow	+	-1.03	-0.52	-0.53	0.000558	0.0435	0.039	-1	0	0
ARB_00161.3	8.24	3.9	4.11	2.26	1.61	15.45	1.66	1.41	0.78	2.86	2.37	5.09	1.8	2.11	1.9	brown	*	2.01	0.58	1.35	0.0105	0.39	0.0535	0	0	0
ARB_00162.1	10.58	6.12	7.6	2.26	8.01	3.1	1245.14	1641.25	1219.15	588.2	723.4	444.71	315.95	231.48	331.41	blue	+	-7.45	-6.21	-5.22	5.03e-10	3.85e-09	2.92e-08	-1	-1	-1
ARB_00163.3	1.19	1.68	0.6	2.26	1.61	3.1	9.2	10.51	16.01	7.26	8.08	7.85	4.64	4.63	3.46	red	+	-3.45	-2.87	-2	4.57e-06	3.29e-05	0.00112	-1	-1	0
ARB_00164.1	75.52	93.02	85.48	93.56	39.75	120	430.54	482.98	448.28	178.37	193.47	180.54	117.22	122.47	113.97	green	+	-2.4	-1.1	-0.46	1.19e-07	0.000396	0.0809	-1	-1	0
ARB_00165.1	66.28	53.5	60.39	88.98	58.72	77	28.25	30.67	16.71	80.82	85.04	77.91	64.83	58.83	67.57	black	-	1.26	-0.46	-0.11	0.00051	0.112	0.718	1	0	0
ARB_00166.1	15.25	27.09	38.67	75.26	20.73	33.94	26.04	21.34	21.84	16.5	15.46	15.06	35.17	34.91	32.18	red	*	0.2	0.75	-0.37	0.629	0.0644	0.336	0	0	0
ARB_00167.3	61.65	67.78	70.66	130.19	42.91	126.14	49.3	52.97	66.11	83.17	77.44	75.43	55.57	53.06	57.79	magenta	*	0.27	-0.22	0.28	0.381	0.474	0.367	0	0	0
ARB_00168.1	19.91	32.6	36.38	43.26	30.25	27.78	27.15	21.53	27.46	49.32	52.06	51.49	28.16	29.5	27.68	skyblue	+	0.24	-0.78	0.06	0.418	0.0101	0.843	0	0	0
ARB_00169.3	12.92	24.89	21.45	29.57	20.73	40.09	23.38	23.62	18.34	41.12	56.97	42.89	24.31	33.37	34.07	orange	+	-0.14	-1.23	-0.62	0.745	0.00372	0.113	0	0	0
ARB_00170.3	50.08	48	44.39	52.4	52.4	64.7	29.36	42.48	46.27	49.18	62.9	44.45	104.58	72.8	94.04	steelblue	+	0.28	-0.13	-0.92	0.401	0.717	0.00836	0	0	0
ARB_00171.1	17.58	21.58	11.07	15.89	17.56	9.28	20.94	17.92	22.08	18.11	23.33	19.65	25	34.14	29.71	turquoise	*	-0.33	-0.33	-0.88	0.387	0.377	0.0195	0	0	0
ARB_00172.1	100.91	117.14	86.61	93.56	77.66	46.25	196.33	255.22	700.3	283.23	241.85	228.57	424.49	318.73	422.64	turquoise	-	-1.7	-1.31	-1.93	0.00196	0.0113	0.000741	0	0	-1
ARB_00173.1	137.77	143.43	116.18	171.43	184.68	242.72	87.17	124.04	139.56	133.56	110.33	106.1	177.02	134.49	168.63	blue	*	0.19	0.18	-0.28	0.456	0.5	0.284	0	0	0
ARB_00174.1	66.28	51.3	55.83	79.83	74.51	144.56	23.82	24.96	32.15	37.31	34.74	39.5	30.36	29.72	28.26	salmon	+	1.08	0.6	0.94	0.000665	0.0263	0.00157	1	0	0
ARB_00175.3	59.34	42.5	39.82	79.83	58.72	64.7	18.73	18.49	24.88	45.66	38.82	42.63	69.39	53.84	66.4	brown	-	1.15	0.09	-0.48	0.000755	0.75	0.0822	1	0	0
ARB_00177.3	192.95	210.17	145.69	185.19	212.95	199.79	91.38	100.72	95.51	159.04	144.14	145.41	410.75	323.43	408.7	darkgreen	+	0.91	0.27	-1.08	0.000196	0.182	4.37e-05	0	0	-1
ARB_00178.1	119.35	93.02	109.36	148.51	55.56	107.72	133.89	189.5	266.28	56.65	64.59	45.23	69.12	57.39	62.61	tan	-	-0.85	0.93	0.74	0.0174	0.0103	0.0358	0	0	0
ARB_00179.3	8.24	16.07	14.54	6.8	14.38	3.1	12.52	12.21	12.52	14	10.83	12.71	10.22	7.03	8.47	salmon	*	0.05	0.04	0.61	0.919	0.938	0.16	0	0	0
ARB_00182.3	12.92	19.38	19.15	6.8	11.2	21.62	76.76	88.29	100.26	23.09	19.06	24.22	31.18	28.4	25.65	cyan	+	-2.35	-0.36	-0.72	6.07e-06	0.337	0.0542	-1	0	0
ARB_00183.3	24.56	18.27	15.69	15.89	36.58	9.28	53.73	52.02	83.64	65.88	78.12	86.87	71.61	86.9	79.85	turquoise	-	-1.71	-2.03	-2.08	0.000857	0.00019	0.000152	-1	-1	-1
ARB_00184.2	43.13	58.99	51.26	121.03	46.08	64.7	51.51	48.77	38.26	55.62	68.48	47.84	52.81	52.95	41.04	magenta	*	0.18	-0.13	0.09	0.622	0.722	0.8	0	0	0
ARB_00185.1	119.35	102.89	108.23	153.1	178.39	205.93	36.67	44.01	35.21	122.72	93.47	70.88	156.84	79.9	143.92	brown	-	1.49	0.22	-0.17	0.000396	0.534	0.638	1	0	0
ARB_00186.3	103.21	69.97	121.86	217.29	200.38	199.79	52.18	40	39.67	33.79	34.06	35.19	5.86	8.13	7.47	lightgreen	+	1.12	1.46	3.73	0.000265	1.9e-05	3.17e-09	1	1	1
ARB_00189.3	282.42	328.17	231.7	166.85	272.57	310.16	126.81	166.91	70.6	131.5	92.29	92.85	452.54	293.36	381.89	lightcyan	-	1.28	1.42	-0.42	0.00127	0.000565	0.242	0	1	0
ARB_00190.2	5.9	5.01	1.77	2.26	8.01	9.28	0.55	0.28	0.11	0.51	0.97	0.33	0.07	0.48	0.35	turquoise	+	3.83	2.75	4.02	0.000925	0.00627	0.000497	1	0	1
ARB_00191.1	156.17	137.95	161.56	203.53	124.93	126.14	61.26	53.16	61.85	169.44	168.98	159.42	114.44	112.9	123.36	yellow	-	1.36	-0.14	0.37	2.41e-06	0.479	0.0578	1	0	0
ARB_00192.1	52.4	50.2	47.83	15.89	42.91	52.4	129.24	141.07	85.54	46.54	42.39	51.49	92.52	94.78	91.99	magenta	-	-1.22	0.09	-0.9	0.00179	0.804	0.0134	0	0	0
ARB_00194.1	8.24	7.22	7.6	15.89	23.91	9.28	5.43	4.82	31.21	4.77	3.93	4.69	3.96	2.77	2.61	darkturquoise	+	-0.25	0.77	1.32	0.769	0.358	0.121	0	0	0
ARB_00195.3	50.08	42.5	27.2	38.7	36.58	46.25	36.45	38.67	69.18	41.26	38.82	44.32	33.66	37.57	36.25	purple	*	-0.28	-0.14	0.07	0.456	0.726	0.851	0	0	0
ARB_00196.2	3.55	5.01	5.27	2.26	1.61	3.1	8.76	8.99	14.85	6.38	5.66	7.72	8.72	11.54	8.47	turquoise	-	-1.18	-0.52	-1.06	0.0122	0.254	0.0192	0	0	0
ARB_00197.3	10.58	16.07	7.6	20.45	14.38	9.28	47.53	26.67	31.21	12.98	12.38	14.02	13.63	18.25	17.41	brown	+	-1.63	-0.27	-0.58	0.00148	0.581	0.205	0	0	0
ARB_00198_00199.4	40.82	45.8	55.83	25.01	71.35	40.09	60.82	62.32	46.5	39.94	49.35	44.71	47.57	51.29	45.41	cyan	*	-0.23	0.11	-0.01	0.463	0.746	0.984	0	0	0
ARB_00201.3	50.08	30.4	50.11	66.11	30.25	64.7	157.81	150.25	144.34	30.42	27.08	31.01	102.23	96.45	101.37	yellow	+	-1.86	0.49	-1.27	6.79e-06	0.0997	0.000298	-1	0	-1
ARB_00202.2	68.59	68.88	61.54	29.57	33.42	52.4	57.49	54.69	424.84	62.8	74.23	66.59	30.08	31.82	28.7	purple	-	-0.74	-0.04	1.13	0.389	0.968	0.194	0	0	0
ARB_00204.2	130.86	88.63	105.95	102.71	90.28	101.58	5.88	8.99	8.35	0.51	0.45	0.47	0.2	0.48	0.21	turquoise	+	3.76	7.77	8.57	3.5e-09	3.46e-11	1.8e-11	1	1	1
ARB_00205.3	84.76	80.95	76.36	107.29	65.04	113.86	426.33	495.85	1058.47	168.27	160.93	129.85	261.01	204.7	236.4	cyan	+	-2.92	-0.93	-1.54	1.63e-06	0.0241	0.000845	-1	0	-1
ARB_00208.1	632.1	638.87	530.05	410.14	482.39	457.19	2174.82	2787.17	15582.2	988.11	1249.6	668.6	281.41	187.19	290.89	purple	-	-2.93	-0.65	1.26	9.55e-05	0.265	0.0324	-1	0	0
ARB_00209.3	63.97	76.56	91.17	61.54	80.82	101.58	101.34	80.46	167.03	67.05	75.41	72.57	72.58	87.12	73.56	purple	*	-0.5	0.13	0.02	0.138	0.715	0.964	0	0	0
ARB_00210.1	45.45	41.4	35.23	52.4	49.24	27.78	235.52	200.22	400.21	56.65	63.58	62.82	72.58	87.45	75.61	black	+	-2.74	-0.61	-0.97	2.13e-06	0.114	0.0156	-1	0	0
ARB_00211.1	96.3	114.95	125.26	75.26	99.73	95.43	286.66	304.88	347.63	204.3	203.85	212.13	228.61	214.51	217.97	blue	+	-1.45	-0.86	-0.95	9.89e-07	0.000221	8.67e-05	-1	0	0
ARB_00212.1	24.56	18.27	28.35	34.13	23.91	21.62	23.6	27.43	27.23	27.63	25.38	29.19	36.68	32.15	34.79	lightgreen	*	-0.17	-0.24	-0.57	0.573	0.4	0.0462	0	0	0
ARB_00213_00214.4	77.83	99.6	117.32	121.03	134.37	101.58	34.46	37.34	36.62	82.43	81.49	93.5	70.22	72.58	71.37	cyan	-	1.47	0.22	0.49	2.51e-06	0.265	0.0198	1	0	0
ARB_00215.1	96.3	112.75	111.63	226.47	156.39	150.7	365.46	432.1	806.29	322.76	351.89	290.52	131.94	113.79	138.34	grey60	+	-2.22	-1.57	-0.24	4.21e-06	0.000141	0.478	-1	-1	0
ARB_00216.1	22.24	48	42.11	56.97	27.08	83.14	43.1	50.11	88.62	27.63	31	19.91	49.92	36.9	46.43	tan	*	-0.62	0.55	-0.23	0.21	0.277	0.647	0	0	0
ARB_00217.2	84.76	98.5	74.08	47.83	74.51	33.94	28.03	37.91	39.67	55.04	48.5	49.27	90.16	79.9	94.78	darkgreen	+	1.29	0.75	-0.04	0.000101	0.00633	0.873	1	0	0
ARB_00218.3	93.99	100.69	103.68	25.01	83.97	95.43	161.35	207.89	84.11	40.09	33.89	38.06	253.04	217.41	233.75	midnightblue	+	-0.49	1.42	-1.23	0.222	0.00201	0.00544	0	0	0
ARB_00219.2	63.97	38.1	50.11	52.4	27.08	52.4	94.04	82.94	94.8	42.73	45.28	48.23	80.47	79.9	82.33	cyan	+	-0.91	0.08	-0.75	0.00202	0.776	0.00771	0	0	0
ARB_00220.2	70.9	89.73	100.27	121.03	80.82	64.7	107.76	99.95	103.59	78.92	79.3	94.41	146.68	182.28	160.24	lightgreen	*	-0.23	0.08	-0.87	0.33	0.752	0.00111	0	0	0
ARB_00221.1	1.19	11.65	11.07	15.89	17.56	3.1	7.21	4.25	9.27	6.67	8.25	6.54	5.86	5.17	6.32	magenta	*	-0.15	-0.27	0.03	0.865	0.743	0.971	0	0	0
ARB_00222.3	89.37	69.97	80.92	70.68	87.12	70.85	92.71	91.92	72.5	67.64	72.2	66.07	42.88	49.96	40.46	darkgrey	-	-0.12	0.19	0.82	0.597	0.4	0.00135	0	0	0
ARB_00223.3	117.04	91.92	107.09	52.4	93.43	132.28	848.38	882.83	485.27	119.35	123.29	133.48	226.52	231.25	247.32	yellow	+	-2.79	-0.28	-1.19	1.33e-07	0.354	0.00078	-1	0	-1
ARB_00224.1	12.92	16.07	28.35	34.13	11.2	21.62	45.53	59.08	32.39	16.94	25.03	18.73	19.51	15.5	17.12	pink	*	-1.27	-0.09	0.11	0.0115	0.856	0.839	0	0	0
ARB_00225.3	70.9	72.17	82.06	116.45	87.12	83.14	31.58	20.96	15.54	62.36	49.52	88.82	31.87	45.2	31.31	cyan	-	1.79	0.21	1.08	0.000201	0.569	0.00644	1	0	0
ARB_00226.1	31.54	34.8	37.52	11.34	27.08	58.55	3.44	4.82	10.2	7.41	9.46	6.41	9.81	14.61	14.37	blue	-	2.66	2.2	1.45	0.000112	0.000279	0.00419	1	1	0
ARB_00227.3	57.03	58.99	61.54	79.83	65.04	33.94	161.13	161.74	96.22	52.99	62.9	58.39	151.97	147.18	148.33	darkred	-	-1.19	0.04	-1.33	0.00126	0.915	0.000531	0	0	-1
ARB_00228.2	77.83	144.52	64.96	70.68	87.12	70.85	14.3	21.72	9.27	73.5	54.43	72.7	105.14	112.57	130.85	pink	+	2.68	0.48	-0.32	5.29e-06	0.169	0.365	1	0	0
ARB_00229.2	15.25	17.17	9.91	15.89	4.82	3.1	2.11	1.41	1.46	5.79	6.87	5.75	5.05	5.94	7.04	brown	-	3.07	1.17	1.2	2.07e-05	0.0142	0.0109	1	0	0
ARB_00230.1	61.65	58.99	66.1	47.83	46.08	58.55	48.86	46.68	37.09	44.78	44.6	46.01	54.47	57.05	56.19	green	*	0.5	0.46	0.15	0.0282	0.0382	0.485	0	0	0
ARB_00231.3	12.92	14.96	7.6	20.45	11.2	9.28	80.97	81.61	87.44	63.97	53.76	71.27	28.84	32.04	25.51	red	+	-2.88	-2.47	-1.35	8.81e-07	4.78e-06	0.00156	-1	-1	0
ARB_00232.2	15.25	2.79	12.23	2.26	1.61	15.45	6.98	8.42	12.52	6.82	8.08	6.67	5.45	7.47	6.32	green	*	-0.23	0.11	0.26	0.759	0.878	0.716	0	0	0
ARB_00233.2	26.89	27.09	24.9	20.45	30.25	9.28	93.15	94.6	19.74	20.6	19.57	22.39	52.81	52.18	45.84	magenta	*	-1.1	0.33	-0.94	0.174	0.707	0.245	0	0	0
ARB_00234.3	26.89	23.79	35.23	25.01	27.08	15.45	22.94	19.63	25.12	15.76	15.29	18.99	15.13	17.81	14.52	orange	-	0.34	0.76	0.84	0.266	0.0172	0.00942	0	0	0
ARB_00235.1	5.9	8.33	15.69	20.45	17.56	21.62	9.2	9.37	2.82	24.41	17.52	24.88	39.16	49.19	42.21	purple	+	0.57	-1.24	-2.2	0.356	0.0273	0.000479	0	0	-1
ARB_00236_00237.4	22.24	28.19	27.2	6.8	27.08	27.78	27.37	21.15	30.04	19.57	17	17.16	12.13	9.01	6.9	steelblue	*	0.02	0.54	1.52	0.966	0.197	0.00212	0	0	0
ARB_00238.3	61.65	52.4	43.25	43.26	49.24	21.62	41.77	42.48	16.24	25.14	20.77	28.27	78.39	87.23	83.36	lightcyan	-	0.72	1.04	-0.71	0.121	0.0274	0.113	0	0	0
ARB_00239.2	463.18	456.9	428.92	327.45	451.11	383.69	234.41	217.08	72.74	133.56	121.1	174.19	239.92	303.08	254.11	red	-	1.54	1.67	0.76	0.000753	0.000379	0.0571	1	1	0
ARB_00240.1	17.58	7.22	13.38	34.13	11.2	21.62	21.17	19.63	23.95	15.62	17	11.92	22.94	17.7	20.87	paleturquoise	*	-0.89	-0.33	-0.81	0.0471	0.464	0.0627	0	0	0
ARB_00241.1	1.19	2.79	8.76	2.26	8.01	9.28	10.75	11.07	6.96	11.37	10.14	12.44	6	9.12	5.89	blue	*	-1.54	-1.81	-1.1	0.0265	0.00891	0.0978	0	0	0
ARB_00242.1	117.04	127	138.88	153.1	121.78	181.39	39.55	33.52	30.74	118.18	108.81	140.36	61.79	66.48	63.19	yellow	-	1.91	0.08	1.01	1.79e-07	0.702	9.34e-05	1	0	1
ARB_00244.3	114.74	179.55	110.5	66.11	131.22	138.42	82.96	108.94	223.54	153.47	117.9	144.77	191.37	161.66	161.27	turquoise	*	0.09	-0.03	-0.34	0.833	0.94	0.399	0	0	0
ARB_00245.3	135.47	199.24	129.8	79.83	200.38	138.42	113.3	134.76	456.49	167.54	134.05	130.76	319.44	270.11	298.28	magenta	*	-0.3	0.11	-0.93	0.565	0.84	0.0746	0	0	0
ARB_00246.3	68.59	53.5	34.09	25.01	33.42	33.94	120.39	136.86	233.14	118.76	120.26	99.22	70.5	53.62	61.73	red	+	-1.7	-1.22	-0.35	0.000278	0.00393	0.364	-1	0	0
ARB_00247.2	52.4	55.7	68.38	15.89	80.82	46.25	99.79	124.04	237.7	156.55	145.98	150.21	147.79	153.2	149.51	turquoise	-	-1.28	-1.35	-1.34	0.0088	0.00622	0.00645	0	0	0
ARB_00248.3	3.55	2.79	4.11	2.26	4.82	9.28	90.93	105.5	27.46	38.48	33.04	43.28	288.54	304.98	294.14	turquoise	-	-4.23	-3.48	-6.43	0.0002	0.00111	2.91e-06	-1	0	-1
ARB_00249.1	1.19	0.56	0.6	2.26	1.61	3.1	4.32	1.79	2.14	0.66	1.85	1.93	0.73	0.38	0.63	darkgreen	*	-1.79	-0.86	0.4	0.0146	0.228	0.596	0	0	0
ARB_00250.3	26.89	24.89	29.5	34.13	14.38	33.94	37.34	27.05	37.79	38.33	46.29	44.19	17.46	22.55	17.12	grey60	*	-0.31	-0.66	0.51	0.385	0.0605	0.155	0	0	0
ARB_00251.2	100.91	117.14	85.48	148.51	96.58	64.7	166.66	158.68	134.08	252.04	205.53	259.23	88.5	84.57	80.43	lightcyan	+	-0.6	-1.24	0.25	0.0195	8.67e-05	0.311	0	-1	0
ARB_00253.2	75.52	46.9	68.38	121.03	61.88	77	32.69	20.2	22.55	29.98	26.4	36.63	23.49	37.24	23.62	turquoise	+	1.31	0.97	1.13	0.00196	0.0113	0.00422	0	0	0
ARB_00254.3	82.45	132.48	115.04	75.26	140.66	89.29	181.5	246.78	533.19	281.18	298.5	220.42	326.3	244.54	323.86	turquoise	-	-1.36	-1.23	-1.39	0.00417	0.00787	0.00356	0	0	0
ARB_00255.3	202.13	241.88	157.02	185.19	190.96	261.12	48.19	58.12	54.52	151.13	115.88	107.66	304.62	204.7	275.53	grey60	-	1.88	0.67	-0.39	1.52e-06	0.0113	0.124	1	0	0
ARB_00257.3	54.71	24.89	47.83	52.4	58.72	27.78	162.9	133.8	264.12	64.27	70.34	89.99	38.61	51.07	38.28	grey60	+	-2.21	-0.94	-0.13	0.0001	0.041	0.787	-1	0	0
ARB_00258.1	12.92	9.44	6.44	11.34	14.38	15.45	6.54	9.18	12.52	5.06	7.22	6.8	3.15	3.53	3.04	lightgreen	+	-0.01	0.53	1.48	0.985	0.211	0.00263	0	0	0
ARB_00259.1	609.29	803.24	572.71	796.56	897.72	1117.87	330.93	378.35	577.53	552.48	407.21	497.85	449.59	381.6	421.75	turquoise	+	0.65	0.44	0.65	0.014	0.0836	0.0147	0	0	0
ARB_00260.1	515.72	566.98	533.42	989.98	944.49	726.51	312.56	291.64	183.53	403.88	315.86	396.44	234.19	245.99	231.98	magenta	+	1.08	0.55	1.18	0.000155	0.023	6.6e-05	1	0	1
ARB_00261.1	68.59	66.68	59.25	43.26	39.75	52.4	171.31	149.68	170.38	72.18	64.08	79.6	68.15	81.12	71.08	brown	+	-1.35	-0.16	-0.19	1.33e-05	0.489	0.403	-1	0	0
ARB_00262.1	66.28	63.39	77.5	70.68	61.88	64.7	117.07	112.76	117.16	87.27	79.97	101.17	64.97	71.02	63.92	grey60	+	-0.74	-0.37	0.05	0.00179	0.0855	0.815	0	0	0
ARB_00263.1	29.21	20.48	32.94	11.34	11.2	21.62	60.82	63.66	64.92	31.88	31.17	28.66	45.64	43.21	52.25	magenta	-	-1.24	-0.19	-0.81	0.000356	0.526	0.00857	-1	0	0
ARB_00264.3	12.92	20.48	19.15	52.4	27.08	9.28	214.49	160.59	139.33	77.75	73.38	92.85	29.53	32.7	29.71	green	+	-3.26	-2.2	-0.8	2.26e-06	0.000128	0.0861	-1	-1	0
ARB_00265.3	84.76	99.6	91.17	47.83	68.19	89.29	144.96	190.65	182.34	200.34	190.45	171.6	137.64	117.58	149.95	blue	+	-0.89	-1.01	-0.53	0.00112	0.000371	0.0286	0	-1	0
ARB_00266.1	31.54	41.4	37.52	6.8	23.91	27.78	32.46	30.1	148.63	25.73	34.74	36.1	4.64	6.92	5.32	steelblue	-	-0.48	0.23	2.73	0.548	0.789	0.00581	0	0	0
ARB_00267.1	59.34	84.24	60.39	43.26	80.82	33.94	85.4	81.03	61.85	46.83	48.5	50.45	70.64	69.14	69.91	yellow	*	-0.14	0.49	-0.03	0.622	0.0737	0.918	0	0	0
ARB_00268.1	57.03	88.63	85.48	107.29	46.08	120	93.37	79.51	90.52	75.4	72.71	94.54	99.87	125.59	108.84	lightgreen	*	-0.15	-0.03	-0.49	0.624	0.933	0.101	0	0	0
ARB_00269.1	19.91	14.96	20.3	11.34	17.56	21.62	8.31	7.28	6.5	16.35	15.46	14.67	7.22	9.56	8.04	magenta	+	1.3	0.22	1.12	0.00105	0.477	0.00189	0	0	0
ARB_00270.1	29.21	11.65	23.75	6.8	4.82	46.25	28.25	25.72	19.74	15.76	13.75	17.16	26.65	26.74	22.61	magenta	*	-0.33	0.31	-0.39	0.54	0.572	0.459	0	0	0
ARB_00271.3	1380.49	1452.06	1353	1432.46	1725.87	1582.25	345.1	377.78	190	1107.98	968.13	973.55	1490.31	1366.07	1471.13	purple	+	2.26	0.46	-0.05	1.11e-07	0.0701	0.86	1	0	0
ARB_00272.3	151.57	136.86	115.04	52.4	124.93	52.4	758.09	943.05	980.18	100.01	119.25	96.36	146.68	142.95	145.83	black	+	-2.76	0.33	-0.15	1.23e-08	0.181	0.562	-1	0	0
ARB_00274.3	165.37	202.52	211.36	180.6	102.88	187.52	168.88	125.57	241.54	63.09	57.82	68.41	75.76	87.9	78.68	darkturquoise	+	0.18	1.63	1.28	0.517	1.45e-05	0.000164	0	1	1
ARB_00275.2	188.35	183.92	141.15	189.77	168.96	169.11	99.79	110.08	62.56	82.58	78.45	68.28	190.26	147.4	179.07	red	-	0.92	1.14	-0.03	0.00172	0.000307	0.909	0	1	0
ARB_00277.3	3.55	5.01	1.77	2.26	1.61	9.28	0.33	2.73	1.91	1.69	2.2	1.53	0.86	1.79	0.35	turquoise	*	1.37	0.83	1.92	0.166	0.38	0.0529	0	0	0
ARB_00278.3	5.9	2.79	1.77	6.8	1.61	9.28	2.77	3.3	3.51	1.69	2.37	1.53	0.86	2.66	3.46	white	*	-0.1	0.71	0.56	0.902	0.362	0.464	0	0	0
ARB_00279.3	52.4	73.27	56.97	47.83	55.56	33.94	94.04	123.28	109.54	46.1	58.16	45.36	85.87	70.25	80.87	yellow	+	-0.82	0.32	-0.36	0.00492	0.238	0.183	0	0	0
ARB_00280.3	123.95	157.66	125.26	198.94	121.78	175.25	90.27	103.77	154.36	153.33	130.35	123.88	138.34	114.46	126.59	magenta	*	0.27	0.01	0.12	0.31	0.96	0.681	0	0	0
ARB_00281.3	87.07	114.95	88.89	70.68	80.82	126.14	69.67	92.31	30.27	69.54	55.79	68.8	83.1	82.46	83.5	green	*	0.75	0.6	0.24	0.0828	0.154	0.586	0	0	0
ARB_00282.3	538.55	541.92	478.39	433.12	494.9	420.44	565.11	597.28	330.76	230.51	235.5	234	478.77	491.34	481.37	skyblue	-	0.11	1.15	0.1	0.647	5.99e-05	0.677	0	1	0
ARB_00283.2	26.89	16.07	12.23	11.34	17.56	15.45	4.77	3.11	8.12	11.22	8.94	10.48	4.78	5.17	4.75	turquoise	+	1.78	0.71	1.77	0.00079	0.0813	0.000519	1	0	1
ARB_00284.2	474.61	401.28	596.27	419.34	404.16	291.77	333.59	238.35	166.31	319.54	342.05	407.28	454.64	617.49	471.73	pink	+	1.04	0.45	-0.07	0.0012	0.111	0.816	0	0	0
ARB_00285.3	149.27	124.81	102.54	98.13	124.93	95.43	51.73	58.31	26.52	223.77	192.13	210.97	226.24	184.06	205.59	tan	+	1.48	-0.79	-0.76	0.000181	0.0159	0.0193	1	0	0
ARB_00286.3	96.3	107.27	102.54	66.11	90.28	175.25	103.78	143.75	108.35	130.33	128.67	131.28	114.02	117.35	115.73	lightyellow	*	-0.19	-0.34	-0.17	0.455	0.177	0.508	0	0	0
ARB_00287.1	22.24	13.86	12.23	25.01	17.56	9.28	751.45	983.27	13976.8	1850.54	1804.9	1156.82	639.49	347.92	541.5	blue	+	-7.18	-6.7	-5.03	0.000138	0.000258	0.00256	-1	-1	0
ARB_00288.2	73.21	39.2	50.11	29.57	68.19	77	75.21	57.74	100.74	17.67	18.54	27.75	10.49	18.69	11.93	darkturquoise	+	-0.6	1.25	1.89	0.164	0.00847	0.000465	0	0	1
ARB_00289.2	227.39	157.66	162.69	258.59	244.34	279.51	1099.76	1133.04	2152.48	697.55	610.15	743.53	148.35	162.55	152.59	grey60	+	-2.99	-1.96	0.18	2.29e-08	2.68e-06	0.531	-1	-1	0
ARB_00290.1	364.86	365.28	344.51	502.08	419.81	426.57	471.04	602.28	554.02	482.79	429.35	415.67	317.9	239.18	298.28	darkgreen	-	-0.59	-0.3	0.34	0.00338	0.0997	0.0695	0	0	0
ARB_00291.1	47.77	43.6	40.96	11.34	65.04	70.85	99.57	153.12	175.64	110.12	97.18	88.56	79.22	59.82	79.7	blue	*	-1.67	-1.17	-0.73	0.00164	0.0169	0.121	0	0	0
ARB_00292.3	10.58	27.09	45.54	47.83	27.08	27.78	23.82	23.43	24.88	12.98	19.23	13.75	11.17	9.67	11.78	turquoise	*	0.07	0.76	1.23	0.873	0.0816	0.00867	0	0	0
ARB_00293.2	61.65	85.34	48.97	93.56	71.35	52.4	107.76	124.23	178.03	116.56	109.65	102.33	82.82	67.03	74.88	green	+	-1.06	-0.77	-0.22	0.00264	0.0197	0.501	0	0	0
ARB_00294.1	38.5	31.5	34.09	2.26	46.08	27.78	214.49	249.08	145.53	74.67	97.52	71.53	89.19	85.79	93.31	blue	+	-2.53	-1.24	-1.39	0.000288	0.0364	0.0207	-1	0	0
ARB_00295.3	89.37	109.47	92.3	102.71	109.18	150.7	165.11	178.58	56.18	37.45	40.18	37.15	64.69	67.92	71.95	royalblue	*	-0.27	1.36	0.52	0.565	0.00666	0.254	0	0	0
ARB_00297.1	121.65	137.95	145.69	139.35	143.81	150.7	236.62	278.22	268.2	94.01	85.21	80.77	213.82	207.26	231.54	midnightblue	+	-0.93	0.66	-0.67	6.09e-05	0.00122	0.00117	0	0	0
ARB_00298.3	121.65	117.14	161.56	185.19	128.07	120	127.03	115.82	81.74	219.23	239.34	247.59	156.56	173.92	172.01	tan	+	0.33	-0.82	-0.33	0.179	0.00266	0.182	0	0	0
ARB_00299.2	133.16	142.33	135.48	121.03	165.82	89.29	154.49	150.83	136.46	95.03	90.27	102.72	126.94	135.82	126.45	skyblue	-	-0.1	0.52	0.09	0.631	0.0107	0.673	0	0	0
ARB_00300.3	650.35	520.13	613.09	649.27	610.56	420.44	221.13	158.48	78.66	307.09	298.67	444.71	446.51	686.73	452.59	pink	+	2.07	0.78	0.19	2.35e-05	0.0388	0.622	1	0	0
ARB_00301.1	47.77	31.5	68.38	20.45	30.25	33.94	91.6	66.14	134.79	71.74	65.44	78.56	61.1	74.69	70.79	blue	+	-1.01	-0.63	-0.56	0.0163	0.12	0.162	0	0	0
ARB_00302.2	114.74	91.92	107.09	47.83	49.24	162.98	260.98	356.09	234.34	169.73	172	137.24	215.5	167.57	224.16	blue	+	-1.45	-0.63	-0.97	0.00022	0.0511	0.00518	-1	0	0
ARB_00303.3	1.19	6.12	8.76	2.26	8.01	15.45	26.93	32.57	19.74	14.15	15.63	9.16	15	10.77	15.24	blue	*	-2.6	-1.54	-1.64	0.00157	0.0419	0.0294	0	0	0
ARB_00304.2	91.68	109.47	97.99	139.35	150.1	138.42	113.97	99.76	134.08	147.91	159.42	137.12	118.33	101.01	119.11	skyblue	*	-0.19	-0.55	-0.16	0.366	0.0129	0.459	0	0	0
ARB_00305.3	73.21	132.48	124.13	84.41	134.37	132.28	185.7	236.43	167.03	176.47	156.9	148.53	283.64	195.1	265.34	turquoise	-	-0.78	-0.51	-1.12	0.00974	0.0787	0.000794	0	0	-1
ARB_00306.1	488.31	562.63	507.59	653.87	626.18	579.64	596.98	643.98	643.74	864.42	827.22	731.05	1103.5	824.75	1010.71	royalblue	-	-0.27	-0.63	-0.9	0.112	0.0013	5.67e-05	0	0	0
ARB_00307.1	17.58	19.38	18	29.57	11.2	46.25	14.3	19.63	15.08	21.77	13.23	17.42	19.24	14.5	17.12	salmon	*	0.17	0.09	0.13	0.72	0.854	0.776	0	0	0
ARB_00310.3	12.92	12.75	8.76	6.8	1.61	15.45	7.87	7.66	19.51	1.54	1.67	2.06	2.21	2.33	2.33	darkturquoise	+	0.11	2.68	2.29	0.872	0.000959	0.00235	0	1	0
ARB_00311.1	89.37	76.56	88.89	52.4	93.43	64.7	106.21	112.76	181.62	94.59	96.68	92.59	41.64	44.65	42.06	steelblue	-	-0.63	-0.17	0.97	0.03	0.55	0.00206	0	0	0
ARB_00312.1	43.13	39.2	53.54	102.71	42.91	70.85	23.82	17.92	15.31	29.69	20.94	30.49	25.55	29.39	28.84	greenyellow	-	1.27	0.75	0.69	0.00173	0.0329	0.0445	0	0	0
ARB_00313.1	59.34	66.68	60.39	47.83	42.91	33.94	13.63	12.21	33.09	4.33	3.41	5.09	0.86	2.55	2.18	royalblue	+	1.85	3.87	5.2	0.000424	1.41e-06	1.51e-07	1	1	1
ARB_00314.3	5.9	7.22	6.44	29.57	11.2	3.1	2.11	1.41	3.74	2.27	2.2	2.45	2.48	2.77	1.47	turquoise	+	1.57	1.5	1.58	0.0282	0.0299	0.0219	0	0	0
ARB_00315.2	556.81	543.01	531.18	676.88	579.31	493.93	270.94	243.91	234.34	320.86	269.94	327.22	286.02	275.81	288.82	blue	-	1.12	0.83	0.94	3.84e-06	8.86e-05	2.83e-05	1	0	0
ARB_00316.3	57.03	28.19	43.25	6.8	30.25	40.09	23.82	25.91	10.2	34.23	39.84	26.97	40.95	41.22	44.39	purple	*	1.08	0.26	-0.09	0.0498	0.625	0.864	0	0	0
ARB_00318.3	1.19	0.56	0.6	2.26	1.61	3.1	0.11	1.22	1.23	0.66	0.97	0.73	0.33	1.24	0.35	salmon	+	0.39	-0.08	0.46	0.722	0.938	0.666	0	0	0
ARB_00319.1	93.99	66.68	66.1	47.83	68.19	77	53.06	68.05	57.12	88.29	76.76	76.34	38.61	38.23	35.95	darkred	+	0.28	-0.16	0.94	0.23	0.514	0.000654	0	0	0
ARB_00320_00321.4	57.03	85.34	58.11	157.68	52.4	132.28	52.84	46.68	32.86	63.83	57.82	59.69	74.79	80.01	71.37	brown	*	0.63	0.15	-0.17	0.0745	0.671	0.644	0	0	0
ARB_00322.3	33.86	29.3	30.64	70.68	20.73	40.09	42.87	28.19	17.87	62.51	61.71	81.03	38.75	58.6	49.05	tan	*	0.15	-1.13	-0.64	0.777	0.0234	0.187	0	0	0
ARB_00323.1	100.91	79.85	53.54	38.7	80.82	52.4	13.41	14.87	8.35	49.91	36.61	40.15	64.42	51.51	57.65	pink	+	2.6	0.79	0.33	2.45e-06	0.0159	0.283	1	0	0
ARB_00324.1	156.17	129.19	104.82	66.11	118.63	144.56	102.89	114.86	113.35	146.59	139.93	129.59	139.03	115.8	134.23	lightyellow	+	0.18	-0.15	-0.05	0.441	0.519	0.834	0	0	0
ARB_00325.3	497.45	476.53	618.7	957.73	710.5	634.72	107.76	84.66	74.87	183.5	167.31	202.94	322.8	329.58	295.47	green	-	2.59	1.52	0.74	4.64e-09	2.24e-06	0.00214	1	1	0
ARB_00326.3	12.92	17.17	38.67	61.54	17.56	21.62	4.99	4.44	3.97	12.98	15.46	16.5	7.9	12.96	7.61	cyan	-	2.26	0.51	1.18	0.00067	0.288	0.0211	1	0	0
ARB_00327.3	8.24	3.9	7.6	11.34	4.82	52.4	1	1.41	1.69	1.69	1.32	1.93	1.4	2.55	1.47	salmon	+	2.2	1.91	1.8	0.00724	0.0134	0.0164	0	0	0
ARB_00328.3	73.21	46.9	82.06	66.11	55.56	64.7	79.86	79.12	181.86	65.29	61.71	68.15	44.26	49.41	42.06	purple	-	-0.71	-0.02	0.51	0.0907	0.97	0.222	0	0	0
ARB_00329.3	5.9	9.44	9.91	2.26	8.01	9.28	20.28	21.91	20.44	10.19	12.03	12.31	18.42	19.9	17.41	turquoise	-	-1.32	-0.45	-1.15	0.00352	0.279	0.00775	0	0	0
ARB_00330.1	19.91	12.75	16.84	47.83	14.38	33.94	152.49	132.46	446.34	48.3	54.94	52.01	126.52	153.31	145.39	blue	+	-3.71	-1.7	-3.15	6.21e-05	0.0226	0.000288	-1	0	-1
ARB_00331.1	29.21	19.38	21.45	15.89	23.91	3.1	17.18	11.45	14.85	18.4	23.33	23.7	8.17	7.36	8.76	saddlebrown	*	0.67	0.05	1.48	0.163	0.911	0.0045	0	0	0
ARB_00332.2	38.5	27.09	28.35	20.45	39.75	21.62	7.87	10.51	3.51	24.41	28.44	25.14	27.75	25.08	33.49	pink	+	2.17	0.23	0.09	0.000174	0.577	0.833	1	0	0
ARB_00333.1	87.07	76.56	68.38	43.26	55.56	89.29	32.69	28.57	41.79	59.43	53.42	54.22	42.06	46.2	45.26	blue	*	1.16	0.44	0.77	0.000216	0.0758	0.00454	1	0	0
ARB_00334.3	1321.46	1032.72	1282.76	736.71	626.18	549.03	12.52	12.59	22.55	11.66	11.35	13.23	2568.03	2831.58	2636.23	red	-	6.32	6.64	-1.15	1.82e-12	9.21e-13	4.64e-05	1	1	-1
ARB_00335.1	24.56	22.68	37.52	56.97	20.73	15.45	29.58	27.62	12.99	20.89	25.38	27.75	23.63	28.4	24.06	green	*	0.33	0.18	0.13	0.521	0.725	0.797	0	0	0
ARB_00336.1	36.18	40.3	32.94	25.01	39.75	27.78	11.64	11.64	13.68	22.36	19.23	19.38	19.24	17.37	14.52	greenyellow	-	1.57	0.84	1.1	4.56e-05	0.0043	0.000547	1	0	1
ARB_00337.3	1.19	3.9	2.94	2.26	1.61	3.1	2.99	3.49	2.82	3.3	2.37	4.43	5.73	6.16	3.89	turquoise	*	-0.31	-0.41	-1.07	0.585	0.46	0.0432	0	0	0
ARB_00338.1	40.82	56.79	48.97	38.7	30.25	52.4	18.95	13.73	2.37	15.03	10.83	13.88	94.18	119.13	93.02	grey60	-	2.51	1.9	-1.03	0.00102	0.00365	0.0621	0	0	0
ARB_00339_00340.4	112.43	98.5	100.27	61.54	83.97	83.14	399.77	422.11	293.69	66.61	77.95	76.86	135.97	148.18	148.92	yellow	+	-1.84	0.47	-0.5	4.35e-07	0.0376	0.0308	-1	0	0
ARB_00341.3	112.43	76.56	96.86	56.97	102.88	58.55	394.46	397.16	394.17	82.43	96.51	92.07	185.66	196.89	203.67	yellow	+	-2.11	0.02	-1.09	8.49e-08	0.933	0.000101	-1	0	-1
ARB_00342.1	3.55	2.79	4.11	2.26	1.61	3.1	1.66	0.85	2.37	2.86	2.54	5.48	10.9	18.8	11.06	darkgrey	+	1.21	-0.02	-1.96	0.0784	0.979	0.00189	0	0	0
ARB_00344.3	22.24	14.96	26.05	38.7	11.2	15.45	194.34	186.05	83.17	621.14	566.99	523.38	749.54	576.66	720.26	royalblue	-	-2.83	-4.81	-5.06	8.51e-05	3.17e-07	1.79e-07	-1	-1	-1
ARB_00345.2	1.19	0.56	6.44	2.26	8.01	3.1	98.69	79.12	210.84	148.93	128.84	153.97	56.26	63.15	54.88	blue	+	-6.17	-6.45	-5.14	3.93e-06	2.45e-06	2.68e-05	-1	-1	-1
ARB_00346.3	77.83	80.95	84.34	70.68	55.56	77	172.2	172.84	436.43	200.63	211.73	167.06	150.85	124.81	152.89	red	+	-1.53	-1.24	-0.8	0.00131	0.00605	0.0573	0	0	0
ARB_00347.3	12.92	1.68	4.11	15.89	1.61	3.1	7.87	3.87	7.89	6.38	6.7	3.9	4.23	3.53	4.46	lightyellow	*	-0.55	-0.38	0.05	0.498	0.644	0.95	0	0	0
ARB_00348.1	36.18	42.5	43.25	47.83	27.08	40.09	48.19	41.34	51.69	38.48	42.39	35.97	40.95	34.36	35.37	pink	*	-0.19	0.08	0.16	0.489	0.774	0.561	0	0	0
ARB_00349.1	45.45	61.19	72.94	93.56	74.51	89.29	70.34	60.6	91.95	46.54	61.04	54.48	28.16	29.28	28.41	darkgrey	-	-0.27	0.18	1.09	0.348	0.534	0.00101	0	0	0
ARB_00350.3	77.83	72.17	79.78	148.51	106.03	70.85	234.63	219.57	181.14	72.18	84.36	80.38	182.04	175.7	193.36	midnightblue	+	-1.46	-0.05	-1.27	1.26e-05	0.856	5.65e-05	-1	0	-1
ARB_00351_00352.4	158.47	165.32	192.13	171.43	181.54	101.58	424.34	412.9	711.23	140.88	173.68	167.06	117.91	135.6	120.28	pink	-	-1.53	0.11	0.48	2.12e-05	0.679	0.0728	-1	0	0
ARB_00353.1	22.24	32.6	31.79	38.7	33.42	52.4	20.5	21.72	17.18	11.22	9.11	10.21	32.69	42.66	35.23	lightcyan	-	0.56	1.52	-0.33	0.0736	0.000147	0.256	0	1	0
ARB_00354_00355.4	12.92	21.58	15.69	2.26	11.2	9.28	14.74	14.68	14.38	14.88	12.03	12.97	19.65	26.3	20.15	lightyellow	+	0.19	0.33	-0.39	0.668	0.443	0.337	0	0	0
ARB_00356.2	1.19	0.56	0.6	2.26	8.01	3.1	17.62	14.3	22.08	5.94	7.91	6.54	15.95	19.35	16.83	turquoise	-	-4.59	-3.2	-4.57	3.91e-07	2.87e-05	3.33e-07	-1	-1	-1
ARB_00357.1	70.9	56.79	77.5	111.87	61.88	46.25	86.95	80.65	66.11	69.98	58.84	69.71	77.28	83.45	80.87	paleturquoise	*	-0.2	0.03	-0.26	0.459	0.927	0.339	0	0	0
ARB_00358.3	289.3	352.18	335.5	313.68	482.39	616.36	121.27	177.63	58.54	367.27	297.17	330.32	536.47	420.22	530.51	pink	+	1.6	-0.01	-0.59	0.000348	0.978	0.123	1	0	0
ARB_00361.2	82.45	83.15	83.2	75.26	71.35	64.7	93.37	116.01	215.39	161.38	143.8	143.34	70.64	61.49	69.76	lightcyan	+	-0.68	-0.85	0.31	0.0538	0.0189	0.38	0	0	0
ARB_00362.3	1.19	0.56	2.94	2.26	1.61	3.1	1.22	1.03	1.23	0.51	0.62	0.87	0.07	0.38	0.21	turquoise	+	0.11	0.94	2.85	0.888	0.219	0.00182	0	0	0
ARB_00363.3	66.28	76.56	67.24	56.97	90.28	70.85	75.88	80.27	73.92	89.61	91.11	91.29	56.54	49.85	49.63	darkmagenta	+	-0.12	-0.36	0.44	0.573	0.0835	0.0383	0	0	0
ARB_00364.3	1.19	0.56	1.77	2.26	1.61	3.1	0.33	0.66	0.11	0.22	0.27	0.33	0.07	0.27	0.35	turquoise	+	1.85	1.95	2.52	0.0413	0.0299	0.00783	0	0	0
ARB_00365.1	8.24	14.96	18	11.34	11.2	40.09	15.85	17.16	19.74	20.6	20.6	18.34	36.13	43.54	35.37	lightgreen	*	-0.37	-0.55	-1.5	0.396	0.195	0.0014	0	0	0
ARB_00366.3	323.66	408.92	296.04	221.88	297.65	279.51	1208.41	1765.78	2226.52	693.75	570.98	523.25	1179.35	858.24	1104.05	magenta	-	-2.3	-0.79	-1.61	2.26e-07	0.00512	1.21e-05	-1	0	-1
ARB_00367.3	75.52	93.02	94.58	166.85	106.03	77	59.93	54.69	64.21	185.11	173.68	163.95	152.94	136.38	164.51	tan	+	0.59	-0.96	-0.76	0.0179	0.000529	0.00346	0	0	0
ARB_00368.1	57.03	31.5	43.25	43.26	33.42	52.4	17.4	13.73	14.61	48.74	37.63	50.31	44.12	49.96	53.13	tan	+	1.45	-0.14	-0.25	0.000246	0.65	0.4	1	0	0
ARB_00369.1	176.86	166.42	203.44	162.26	146.95	169.11	90.05	79.32	61.38	275.47	231.98	353.57	274.7	378.69	299.91	tan	+	1.26	-0.63	-0.79	6.65e-05	0.0146	0.00376	1	0	0
ARB_00370.1	282.42	286.67	280.25	304.49	391.64	236.59	607.82	572.11	379.7	563.17	497.71	569.14	372.92	336.96	339.99	red	+	-0.85	-0.94	-0.3	0.00104	0.000469	0.177	0	0	0
ARB_00371.3	5.9	2.79	4.11	6.8	11.2	9.28	0.78	2.73	1.91	2.42	2.89	3.11	2.07	0.92	1.47	turquoise	+	1.3	0.51	1.52	0.0379	0.378	0.0154	0	0	0
ARB_00372.2	68.59	68.88	75.22	111.87	93.43	64.7	34.68	38.48	49.57	25.73	23.16	30.1	6.27	7.58	6.61	lightgreen	+	0.82	1.44	3.38	0.00388	3.14e-05	1.07e-08	0	1	1
ARB_00373.1	488.31	572.43	491.87	713.7	598.06	530.67	143.19	138.77	108.11	272.54	229.3	257.81	342.81	286.87	274.35	green	-	2	1.04	0.79	2.63e-08	4.33e-05	0.000575	1	1	0
ARB_00374.3	600.17	573.52	524.44	718.3	563.68	854.96	171.76	177.05	249.46	168.85	137.08	173.41	139.87	151.64	150.54	turquoise	+	1.52	1.83	1.94	2.08e-06	2.62e-07	1.34e-07	1	1	1
ARB_00375.1	643.51	673.72	597.39	525.07	485.52	555.15	3336.41	4538.43	4021.02	1162.13	1033.39	847.64	1851.08	1226.98	1730.83	cyan	+	-2.63	-0.66	-1.31	4.27e-09	0.00454	1.18e-05	-1	0	-1
ARB_00376.3	66.28	88.63	84.34	134.77	87.12	52.4	230.87	245.44	252.83	109.97	121.27	106.75	112.5	113.68	114.12	paleturquoise	-	-1.58	-0.47	-0.48	5.73e-06	0.0559	0.0506	-1	0	0
ARB_00377.2	45.45	55.7	50.11	79.83	49.24	89.29	21.17	16.78	15.54	49.03	42.22	51.49	56.82	59.38	56.19	brown	-	1.53	0.1	-0.17	3.85e-05	0.716	0.509	1	0	0
ARB_00378.1	59.34	49.1	59.25	47.83	52.4	33.94	44.43	44.01	28.4	46.54	49.01	51.88	67.04	83.57	69.32	purple	+	0.53	0.17	-0.4	0.0748	0.571	0.158	0	0	0
ARB_00379.1	1.19	3.9	2.94	6.8	1.61	3.1	35.79	31.81	2.37	25.58	18.71	34.67	190.4	268.33	206.03	lightgreen	-	-2.53	-3.37	-6.46	0.08	0.0189	0.000145	0	0	-1
ARB_00380.3	5.9	7.22	12.23	2.26	14.38	3.1	75.65	58.7	68.95	69.69	83.18	72.18	60.13	65.7	66.7	turquoise	-	-3.04	-3.19	-2.97	7.1e-06	4.13e-06	8.87e-06	-1	-1	-1
ARB_00381.1	5.9	12.75	6.44	6.8	4.82	3.1	5.21	5.76	5.35	14.88	10.83	19.51	18.14	18.58	18.42	darkturquoise	-	0.56	-0.9	-1.2	0.252	0.0414	0.00808	0	0	0
ARB_00382.3	12.92	9.44	12.23	11.34	1.61	9.28	11.42	8.99	13.22	10.49	11.69	13.1	20.88	25.53	17.55	turquoise	*	0.04	-0.05	-0.91	0.939	0.922	0.0671	0	0	0
ARB_00383.1	5.9	6.12	12.23	11.34	1.61	3.1	78.53	71.1	100.26	35.69	36.27	32.97	32.14	29.5	32.47	blue	+	-3.42	-2.18	-2.02	2.54e-06	0.000257	0.000491	-1	-1	-1
ARB_00384.1	61.65	122.62	76.36	153.1	93.43	120	230.43	293.18	379.94	127.84	110.16	94.41	123.19	75.57	107.82	brown	+	-1.75	-0.33	-0.2	9.93e-05	0.355	0.594	-1	0	0
ARB_00386_00387.4	133.16	142.33	171.75	244.82	184.68	113.86	179.51	205.21	145.77	184.82	201.68	178.72	120.97	114.79	120.87	lightcyan	*	-0.22	-0.32	0.34	0.348	0.165	0.145	0	0	0
ARB_00388.3	36.18	22.68	39.82	34.13	11.2	46.25	93.15	98.61	78.42	33.2	36.95	34.41	38.06	38.56	44.1	brown	+	-1.51	-0.14	-0.35	0.000519	0.715	0.347	-1	0	0
ARB_00389.3	66.28	63.39	62.68	130.19	55.56	33.94	25.15	33.52	56.18	57.09	57.82	51.1	43.43	38.67	43.95	magenta	*	0.82	0.21	0.61	0.0425	0.601	0.117	0	0	0
ARB_00391.3	84.76	84.24	83.2	171.43	80.82	64.7	90.71	85.05	65.63	55.33	51.72	54.22	69.12	86.01	74.59	lightyellow	-	0.07	0.64	0.14	0.798	0.0234	0.623	0	0	0
ARB_00392.1	57.03	65.58	61.54	88.98	77.66	70.85	37.56	40.77	74.39	45.07	32.7	41.84	36.13	37.57	34.36	turquoise	+	0.36	0.64	0.78	0.299	0.0634	0.0265	0	0	0
ARB_00393.3	213.61	167.51	217.01	185.19	150.1	156.84	20.5	13.54	14.15	19.57	26.23	25.4	38.34	41.66	36.68	blue	-	3.64	3.06	2.33	5.43e-10	1.08e-09	1.4e-08	1	1	1
ARB_00394_00395.4	98.6	91.92	88.89	116.45	80.82	101.58	91.38	101.67	224.74	90.05	87.74	75.43	98.07	82.23	102.54	purple	*	-0.47	0.13	-0.03	0.216	0.743	0.952	0	0	0
ARB_00396.1	38.5	23.79	23.75	20.45	33.42	21.62	51.07	42.67	36.62	22.07	22.99	26.57	19.38	27.51	24.35	black	*	-0.67	0.18	0.2	0.0508	0.605	0.569	0	0	0
ARB_00397.2	17.58	13.86	18	15.89	11.2	9.28	10.97	9.56	7.89	17.08	18.89	23.7	14.86	20.78	14.95	tan	+	0.79	-0.28	-0.05	0.0482	0.434	0.903	0	0	0
ARB_00398.2	40.82	25.99	48.97	47.83	17.56	21.62	28.25	27.43	49.57	22.65	26.23	21.08	14.72	14.72	14.37	lightgreen	*	0.13	0.67	1.33	0.756	0.0966	0.00315	0	0	0
ARB_00401.1	1.19	0.56	0.6	2.26	4.82	3.1	1.89	2.17	2.14	12.1	13.75	14.54	4.78	6.92	4.03	orange	+	-1.5	-4.2	-2.83	0.0109	2.52e-07	3.02e-05	0	-1	-1
ARB_00402.1	105.52	75.46	95.72	107.29	68.19	83.14	111.09	100.14	132.65	77.16	82.17	71.92	97.79	94.23	101.07	yellow	*	-0.35	0.21	-0.13	0.119	0.348	0.573	0	0	0
ARB_00403.1	149.27	195.96	197.78	221.88	250.61	279.51	93.37	102.25	131.69	157.72	155.22	139.32	162.68	139.39	150.39	blue	-	0.77	0.29	0.29	0.00112	0.163	0.163	0	0	0
ARB_00404.3	75.52	52.4	67.24	102.71	74.51	58.55	95.59	99.19	64.21	47.71	51.38	45.36	168.95	129.81	173.04	darkred	-	-0.43	0.39	-1.31	0.154	0.206	0.000331	0	0	-1
ARB_00405.1	144.67	125.9	120.72	116.45	112.33	89.29	123.93	121.75	34.5	140.15	138.09	127.78	311.05	299.17	307.74	darkmagenta	-	0.67	-0.08	-1.26	0.159	0.876	0.0125	0	0	0
ARB_00406.1	40.82	33.7	32.94	61.54	49.24	46.25	26.04	22.48	25.82	34.52	31	31.28	69.81	66.48	63.78	darkgreen	+	0.51	0.12	-0.92	0.0434	0.619	0.000808	0	0	0
ARB_00407.2	31.54	38.1	37.52	11.34	33.42	9.28	21.83	22.67	33.33	49.03	48.16	55.92	40.4	47.31	43.66	white	+	0.51	-0.5	-0.28	0.161	0.15	0.427	0	0	0
ARB_00408.3	15.25	13.86	9.91	6.8	14.38	21.62	32.24	27.43	26.99	40.38	45.11	45.88	41.09	43.32	42.21	turquoise	-	-1.19	-1.79	-1.74	0.00272	6.72e-05	8.65e-05	0	-1	-1
ARB_00410.1	61.65	43.6	37.52	75.26	68.19	77	39.11	42.86	41.32	30.13	27.42	28.66	52.4	50.85	58.67	blue	*	0.13	0.65	-0.26	0.595	0.0112	0.277	0	0	0
ARB_00411.2	10.58	5.01	6.44	2.26	1.61	9.28	6.32	8.23	12.29	5.35	7.91	6.93	5.32	2.77	3.75	green	*	-0.34	0.04	0.86	0.569	0.943	0.146	0	0	0
ARB_00412.2	17.58	30.4	23.75	43.26	20.73	21.62	12.75	11.26	16.01	14.3	15.46	13.36	8.72	9.89	7.9	turquoise	+	0.87	0.75	1.44	0.0176	0.031	0.000485	0	0	1
ARB_00413.1	169.97	135.76	142.28	166.85	115.48	199.79	63.47	79.89	42.5	74.08	63.58	68.41	186.08	168.35	183.05	grey60	-	1.28	1.09	-0.3	0.000145	0.000538	0.268	1	1	0
ARB_00414.1	91.68	66.68	66.1	102.71	39.75	89.29	220.91	189.88	118.82	85.07	67.97	84.15	246.2	221.88	244.22	darkred	-	-1.25	-0.13	-1.73	0.00157	0.716	0.000102	0	0	-1
ARB_00415.1	220.5	200.33	231.7	309.08	250.61	254.99	87.61	94.98	101.69	94.15	84.02	82.2	44.95	46.2	44.97	turquoise	+	1.2	1.32	2.26	2.04e-06	6.67e-07	1.41e-09	1	1	1
ARB_00416.1	38.5	51.3	32.94	88.98	71.35	89.29	94.26	108.94	19.27	257.45	191.96	177.95	52.95	33.04	49.05	skyblue	+	-0.54	-2.35	-0.12	0.52	0.00714	0.892	0	0	0
ARB_00417.3	199.84	187.21	152.49	373.39	175.25	193.66	238.84	231.26	304.52	237.1	228.97	218.6	200.57	185.07	182.02	grey60	*	-0.54	-0.37	-0.1	0.0292	0.124	0.689	0	0	0
ARB_00418.1	50.08	63.39	61.54	43.26	80.82	40.09	5.43	9.18	2.37	37.01	28.95	30.36	122.08	101.9	112.8	darkgreen	+	3.57	0.89	-0.92	1.16e-06	0.0181	0.0135	1	0	0
ARB_00419.1	29.21	31.5	32.94	29.57	11.2	15.45	543.64	544.83	110.73	208.69	197.15	194.27	826.59	742.98	732.02	turquoise	-	-3.35	-2.67	-4.61	0.000471	0.0028	2.5e-05	-1	0	-1
ARB_00420_00421.4	82.45	83.15	80.92	52.4	80.82	89.29	109.98	100.33	47.21	154.35	150.18	149.56	180.51	165.56	175.69	darkturquoise	-	0.03	-0.88	-1.08	0.944	0.0208	0.00636	0	0	0
ARB_00422.3	84.76	125.9	105.95	88.98	124.93	113.86	59.93	67.48	71.79	73.5	67.47	65.55	57.37	56.72	51.82	turquoise	+	0.7	0.65	0.96	0.00254	0.00432	0.000175	0	0	0
ARB_00423.3	204.43	175.17	157.02	276.95	194.1	205.93	177.51	184.33	187.12	181.3	207.71	166.93	225.54	190.53	224.6	green	*	-0.07	-0.08	-0.29	0.746	0.695	0.143	0	0	0
ARB_00424_00425.4	43.13	25.99	26.05	29.57	17.56	33.94	369.89	351.87	93.61	325.54	289.82	286.38	201.55	170.46	198.81	turquoise	-	-2.95	-3.33	-2.67	0.000464	0.000159	0.00107	-1	-1	0
ARB_00426.1	73.21	71.07	71.8	70.68	118.63	46.25	75.65	68.81	39.91	71.59	78.79	72.7	94.18	89.56	94.34	purple	*	0.28	-0.05	-0.37	0.413	0.891	0.268	0	0	0
ARB_00427_00428.4	89.37	102.89	116.18	130.19	115.48	95.43	136.55	144.32	158.19	72.47	78.79	86.09	141.53	154.87	144.07	midnightblue	+	-0.49	0.4	-0.49	0.018	0.0453	0.0171	0	0	0
ARB_00429.1	24.56	28.19	29.5	6.8	30.25	9.28	28.92	36.19	19.27	57.67	58.84	55.26	82.54	79.9	84.82	white	+	0.01	-1.05	-1.58	0.984	0.0131	0.00076	0	0	-1
ARB_00430.3	82.45	76.56	117.32	111.87	58.72	138.42	84.51	70.72	55.23	74.23	72.71	97.4	33.52	41.44	37.55	turquoise	*	0.4	0.18	1.29	0.194	0.571	0.000485	0	0	1
ARB_00431.3	10.58	6.12	7.6	6.8	1.61	15.45	12.52	13.16	18.81	10.93	9.46	12.57	5.32	6.71	7.47	green	*	-0.91	-0.51	0.27	0.103	0.359	0.652	0	0	0
ARB_00432.3	22.24	20.48	12.23	29.57	30.25	21.62	19.61	21.72	11.13	18.69	17	22.52	25.69	30.49	28.12	purple	*	0.04	-0.16	-0.69	0.936	0.716	0.0848	0	0	0
ARB_00433.3	107.82	135.76	121.86	47.83	156.39	138.42	71	92.88	47.45	154.35	119.75	144.25	240.9	209.16	242.31	purple	+	0.86	-0.17	-0.9	0.0166	0.641	0.0131	0	0	0
ARB_00434.1	91.68	105.08	112.77	98.13	115.48	46.25	266.07	263.84	126.45	73.06	60.7	68.93	233.5	234.94	257.36	midnightblue	+	-0.98	0.63	-1.21	0.00927	0.0765	0.00241	0	0	0
ARB_00435.1	87.07	75.46	64.96	66.11	65.04	70.85	349.74	476.64	434.99	170.61	178.88	140.23	161.99	129.48	163.33	brown	+	-2.5	-1.14	-1.03	4.91e-08	0.00021	0.000504	-1	-1	-1
ARB_00436.1	47.77	33.7	44.39	52.4	14.38	64.7	29.81	27.24	33.33	49.03	45.45	47.45	42.61	40.44	39.88	yellow	*	0.45	-0.21	-0.01	0.22	0.552	0.986	0	0	0
ARB_00437.2	12.92	10.54	16.84	25.01	8.01	21.62	10.53	7.28	17.18	10.78	8.6	15.98	13.36	18.47	16.68	red	*	0.29	0.18	-0.29	0.614	0.751	0.59	0	0	0
ARB_00438.2	52.4	34.8	40.96	11.34	39.75	52.4	27.37	28.38	26.06	43.75	43.92	34.93	43.16	40.89	46.57	lightyellow	+	0.59	0.02	-0.08	0.105	0.963	0.826	0	0	0
ARB_00439.3	117.04	135.76	129.8	162.26	131.22	101.58	94.7	84.28	42.73	81.85	78.96	79.99	128.88	115.24	117.79	green	-	0.88	0.68	0.1	0.0086	0.033	0.769	0	0	0
ARB_00440.3	156.17	147.81	111.63	102.71	146.95	150.7	248.8	371.63	911.45	254.96	259.58	192.45	232.38	161.44	216.64	brown	+	-1.7	-0.8	-0.58	0.00122	0.0856	0.208	0	0	0
ARB_00441.3	43.13	32.6	36.38	52.4	27.08	46.25	40.44	39.81	49.8	52.4	65.1	42.5	26.1	23.54	25.22	lightcyan	+	-0.24	-0.52	0.55	0.467	0.103	0.0891	0	0	0
ARB_00442.1	57.03	56.79	55.83	75.26	33.42	95.43	122.82	140.5	39.44	110.41	101.9	101.56	84.48	64.37	79.41	blue	*	-0.64	-0.89	-0.42	0.275	0.131	0.48	0	0	0
ARB_00443.1	22.24	24.89	26.05	25.01	17.56	52.4	13.41	18.68	22.78	29.1	26.06	31.54	22.25	20.78	19.28	yellow	*	0.46	-0.24	0.24	0.229	0.521	0.513	0	0	0
ARB_00444.1	222.8	258.27	168.35	143.93	203.53	181.39	789.3	1325.62	1019.43	257.45	194.97	174.32	430.66	278.16	382.63	black	+	-2.26	0.04	-0.75	9.07e-07	0.888	0.0138	-1	0	0
ARB_00447.1	110.13	99.6	97.99	121.03	128.07	175.25	117.73	103.39	322.81	91.81	94.32	90.51	35.45	36.57	32.9	darkmagenta	+	-0.64	0.14	1.53	0.142	0.769	0.00192	0	0	0
ARB_00448.3	12.92	22.68	30.64	25.01	33.42	46.25	3.22	1.03	1.91	2.42	2.54	1.79	1.8	1.03	0.77	turquoise	+	3.57	3.29	4.27	6.67e-06	8.93e-06	9.15e-07	1	1	1
ARB_00449.1	66.28	58.99	39.82	34.13	36.58	46.25	1386.31	1371.85	1880.44	562.58	588.57	410.51	616.43	392.79	513.73	blue	+	-4.86	-3.29	-3.25	7.37e-10	6.23e-08	7.38e-08	-1	-1	-1
ARB_00450.2	1693.56	1515.03	1719.4	3737.13	1542.39	1545.6	9.2	6.14	12.06	2.13	3.07	4.43	2.21	2.22	4.03	turquoise	+	7.56	9.05	9.26	2.2e-10	1.58e-10	1.06e-10	1	1	1
ARB_00451.1	26.89	22.68	16.84	25.01	33.42	21.62	10.31	11.45	14.85	16.94	14.78	12.97	8.04	6.05	6.32	turquoise	+	0.83	0.53	1.67	0.0208	0.105	0.000126	0	0	1
ARB_00453.3	107.82	109.47	87.75	125.61	87.12	113.86	22.49	26.48	30.74	55.62	54.09	59.04	31.46	31.38	30.44	magenta	+	1.93	0.84	1.69	2.06e-07	0.000577	5.33e-07	1	0	1
ARB_00454.1	3.55	1.68	1.77	2.26	1.61	3.1	4.99	6.33	19.51	2.71	5.66	2.19	7.9	5.39	7.9	greenyellow	+	-1.98	-0.57	-1.68	0.0135	0.484	0.0281	0	0	0
ARB_00455.3	1.19	3.9	0.6	2.26	1.61	3.1	12.52	11.26	15.08	5.94	7.05	6.14	2.34	2.44	3.04	green	+	-3.17	-2.15	-0.86	2.67e-05	0.00114	0.157	-1	0	0
ARB_00456.3	144.67	140.14	167.22	171.43	175.25	181.39	144.74	136.09	103.59	113.05	97.52	104.15	224.84	265.2	254.85	lightcyan	-	0.25	0.53	-0.71	0.216	0.0134	0.00189	0	0	0
ARB_00457.3	3.55	5.01	7.6	11.34	1.61	3.1	8.31	9.18	12.06	12.68	11.35	13.36	9.81	13.62	9.91	turquoise	*	-0.89	-1.26	-1.09	0.108	0.0214	0.0424	0	0	0
ARB_00458.3	36.18	37	52.4	15.89	8.01	15.45	1.44	0.85	5.58	3.45	2.02	3.64	20.47	25.64	16.83	red	-	4.49	3.81	1	2.41e-06	5.34e-06	0.0305	1	1	0
ARB_00459.3	440.33	432.91	400.8	492.88	394.77	536.79	359.04	389.29	161.53	679.99	581.43	530.73	2129.08	1460.82	1947.91	steelblue	+	0.58	-0.49	-2.11	0.0692	0.132	7.03e-06	0	0	-1
ARB_00461.1	156.17	114.95	113.91	98.13	102.88	212.06	217.81	218.62	437.64	100.16	109.65	119.73	71.05	81.79	76.19	purple	-	-1.16	0.17	0.69	0.0019	0.628	0.0412	0	0	0
ARB_00462.3	40.82	56.79	58.11	34.13	49.24	77	101.12	95.17	62.09	48.44	50.36	47.84	79.36	89.9	89.5	magenta	-	-0.68	0.11	-0.71	0.0388	0.745	0.0316	0	0	0
ARB_00463.1	36.18	20.48	31.79	25.01	11.2	52.4	82.74	110.47	72.97	83.02	74.57	76.6	57.51	59.38	54	blue	+	-1.64	-1.48	-1.03	0.000516	0.00123	0.0147	-1	0	0
ARB_00465.1	3.55	5.01	4.11	6.8	4.82	3.1	1.66	2.36	1.23	0.81	1.15	0.87	0.73	1.24	1.05	turquoise	+	1.31	2.19	2.09	0.0104	0.00025	0.000323	0	1	1
ARB_00466.2	374.01	383.83	364.78	699.89	582.43	622.48	170.87	169.78	209.64	346.63	294.66	380.95	221.36	254.7	225.78	magenta	+	1.04	0.14	0.68	1.73e-05	0.424	0.000923	1	0	0
ARB_00467.1	24.56	23.79	40.96	34.13	30.25	40.09	48.63	44.39	43.2	41.85	44.94	48.62	27.06	33.04	27.54	lightcyan	*	-0.64	-0.63	0	0.0324	0.033	1	0	0	0
ARB_00468.3	431.18	512.5	410.93	377.98	473.01	475.56	58.38	73.4	60.19	28.51	28.95	27.1	64.28	60.71	63.78	turquoise	+	2.82	4	2.84	1.61e-10	4.72e-12	1.28e-10	1	1	1
ARB_00469.3	197.54	252.8	235.09	217.29	266.3	175.25	556.7	671.66	505.35	190.53	236.5	200.61	240.34	222.21	230.36	black	+	-1.31	0.15	0	5.75e-06	0.467	0.999	-1	0	0
ARB_00470.1	77.83	91.92	62.68	125.61	118.63	46.25	66.8	75.3	79.85	131.21	124.46	135.17	162.82	158.99	168.33	white	+	0.05	-0.77	-1.09	0.855	0.00862	0.000649	0	0	-1
ARB_00471.3	303.04	362	312.96	221.88	319.59	402.07	481.22	596.13	733.83	222.89	204.19	230.64	264.78	292.46	267.55	tan	-	-0.86	0.58	0.25	0.000719	0.0114	0.248	0	0	0
ARB_00472.3	190.65	197.05	157.02	139.35	124.93	212.06	469.49	594.78	522.78	246.32	205.86	192.32	536.05	322.2	485.67	cyan	+	-1.55	-0.25	-1.29	1.26e-05	0.328	8.61e-05	-1	0	-1
ARB_00473.3	47.77	68.88	44.39	15.89	33.42	15.45	122.38	130.74	424.84	119.2	120.26	102.98	137.78	103.23	128.5	greenyellow	+	-1.82	-1.09	-1.19	0.00466	0.0683	0.0477	0	0	0
ARB_00474.3	257.21	271.38	243	276.95	294.52	236.59	63.47	71.68	227.62	123.6	91.45	89.21	203.64	177.15	192.03	blue	-	1.34	1.36	0.43	0.00402	0.0038	0.319	0	0	0
ARB_00475.1	36.18	33.7	44.39	43.26	55.56	46.25	155.15	132.84	213.23	84.63	89.43	78.17	98.62	97.45	95.21	greenyellow	+	-2.11	-1.15	-1.36	2.54e-06	0.000948	0.000225	-1	-1	-1
ARB_00476.1	337.39	313.97	292.66	594.06	394.77	475.56	741.49	801.27	1516.69	415.3	405.38	350.21	367.18	310.79	344.73	pink	-	-1.63	-0.32	-0.12	1.67e-05	0.247	0.667	-1	0	0
ARB_00477.1	26.89	22.68	20.3	15.89	20.73	46.25	12.52	18.3	18.57	18.25	15.98	16.24	15.68	16.05	18.27	turquoise	*	0.49	0.44	0.46	0.181	0.212	0.188	0	0	0
ARB_00478.3	463.18	354.36	578.32	451.51	278.84	224.33	372.54	258.86	215.15	211.91	241.35	298.15	91.41	138.72	102.1	turquoise	*	0.73	0.88	2.06	0.0208	0.00724	3.51e-06	0	0	1
ARB_00479.1	77.83	77.66	87.75	43.26	65.04	64.7	143.86	205.4	248.26	89.61	76.59	64.12	86.84	60.05	82.92	black	+	-1.26	0.1	0.1	0.000731	0.776	0.758	-1	0	0
ARB_00480.3	59.34	65.58	48.97	34.13	61.88	113.86	83.85	107.79	107.87	99.13	87.06	83.5	70.36	62.48	62.75	green	*	-0.79	-0.64	-0.18	0.0141	0.0396	0.566	0	0	0
ARB_00481.1	82.45	86.44	71.8	70.68	68.19	64.7	172.86	191.99	125.97	73.5	66.45	53.96	165.05	136.83	154.06	midnightblue	+	-1.01	0.32	-0.93	0.000921	0.234	0.00191	-1	0	0
ARB_00482.3	130.86	108.37	115.04	79.83	156.39	107.72	617.56	707.42	753.76	101.04	99.21	97.27	265.9	241.19	280.7	yellow	+	-2.58	0.22	-1.18	5.24e-09	0.293	3.24e-05	-1	0	-1
ARB_00483.1	160.77	159.85	162.69	244.82	197.24	205.93	181.28	164.8	141.71	247.06	226.79	251.08	239.08	238.4	233.01	tan	+	-0.01	-0.58	-0.56	0.976	0.00295	0.00422	0	0	0
ARB_00484.2	54.71	88.63	75.22	38.7	74.51	89.29	51.07	52.02	49.33	110.27	90.1	111.94	69.12	74.35	67.43	yellow	*	0.55	-0.48	0.08	0.0422	0.07	0.767	0	0	0
ARB_00485.2	87.07	105.08	116.18	148.51	128.07	101.58	89.38	84.47	125.5	148.93	165.29	149.69	152.94	139.5	149.65	tan	*	0.09	-0.56	-0.5	0.719	0.0214	0.0403	0	0	0
ARB_00486.3	346.55	250.62	291.53	290.72	281.98	310.16	469.05	398.5	374.63	169.44	164.45	227.66	263.24	359.89	275.38	violet	+	-0.51	0.64	-0.03	0.0239	0.00602	0.882	0	0	0
ARB_00487_00488.4	360.28	400.19	376.04	405.55	438.59	395.94	151.83	156.57	168.7	164.75	144.3	160.97	201.69	215.07	201.17	blue	-	1.26	1.28	0.88	3.75e-07	3.09e-07	1.89e-05	1	1	0
ARB_00490.3	59.34	90.82	86.61	88.98	118.63	150.7	27.59	17.92	21.61	14.88	13.92	16.11	84.62	101.34	76.05	red	-	1.88	2.43	-0.1	5.93e-06	3.88e-07	0.718	1	1	0
ARB_00491.1	188.35	214.55	179.68	231.05	335.26	328.54	9.86	6.52	5.81	17.08	15.63	21.21	9.4	10	8.9	turquoise	+	4.76	3.44	4.36	1.63e-10	3.9e-10	5.62e-11	1	1	1
ARB_00492.1	5.9	1.68	2.94	11.34	1.61	9.28	0.11	0.28	1.46	1.1	1.32	1.4	1.8	2	0.91	blue	*	3.06	1.22	0.98	0.00634	0.195	0.29	0	0	0
ARB_00493.2	43.13	52.4	39.82	47.83	55.56	46.25	64.14	73.01	54.76	39.21	45.11	38.32	47.43	47.97	50.5	yellow	+	-0.5	0.15	-0.11	0.0516	0.566	0.68	0	0	0
ARB_00494.1	52.4	41.4	62.68	34.13	55.56	58.55	3747.38	3691.47	1962.97	2956.44	3512.02	2815.11	51.57	48.97	48.17	red	+	-5.88	-5.91	0.05	1.67e-10	1.57e-10	0.905	-1	-1	0
ARB_00495.3	70.9	84.24	38.67	38.7	36.58	58.55	143.41	155.23	149.59	98.25	114.2	88.82	215.22	161.55	188.5	magenta	-	-1.3	-0.72	-1.63	0.000362	0.022	4.6e-05	-1	0	-1
ARB_00497.2	636.67	639.96	618.7	819.58	751.08	671.44	309.24	279.76	165.36	768.11	650.13	650.44	1056.06	743.65	888.64	purple	+	1.38	-0.12	-0.49	2.63e-05	0.639	0.055	1	0	0
ARB_00498.1	19.91	23.79	26.05	11.34	30.25	40.09	12.52	10.51	16.71	24.7	17.86	22.26	20.75	19.24	19.14	paleturquoise	+	0.86	0.12	0.25	0.0395	0.767	0.52	0	0	0
ARB_00499.1	1.19	0.56	0.6	2.26	1.61	3.1	1	1.03	1.23	1.69	0.97	1	1.27	1.24	0.77	salmon	*	-0.57	-0.69	-0.55	0.313	0.206	0.313	0	0	0
ARB_00500.3	36.18	28.19	32.94	47.83	30.25	27.78	20.5	14.11	13.92	71.45	63.41	65.42	49.78	55.61	56.04	tan	+	1.01	-1.07	-0.75	0.00315	0.00108	0.0119	0	0	0
ARB_00501.3	63.97	57.89	54.68	56.97	39.75	33.94	37.12	30.1	26.29	75.25	70.34	72.7	150.16	171.58	164.95	darkgrey	+	0.91	-0.32	-1.48	0.00134	0.176	1.06e-05	0	0	-1
ARB_00502.2	54.71	28.19	37.52	15.89	46.08	27.78	34.9	26.86	28.4	23.24	27.42	30.62	22.8	25.97	18.85	turquoise	*	0.32	0.46	0.73	0.377	0.192	0.0446	0	0	0
ARB_00503.1	19.91	13.86	13.38	11.34	4.82	15.45	16.73	14.49	7.65	8.43	9.28	8.77	18.42	17.92	18.27	saddlebrown	*	0.29	0.78	-0.27	0.529	0.084	0.537	0	0	0
ARB_00504.2	63.97	84.24	99.13	70.68	65.04	64.7	30.47	24	29.57	43.46	44.09	67.11	89.89	128.03	88.04	grey60	-	1.6	0.73	-0.26	8.41e-05	0.0204	0.398	1	0	0
ARB_00505.3	5.9	17.17	12.23	2.26	14.38	15.45	7.43	4.44	15.31	10.63	8.77	14.41	6.81	8.79	6.9	paleturquoise	*	0.53	0	0.58	0.469	1	0.402	0	0	0
ARB_00506.3	112.43	105.08	108.23	134.77	96.58	113.86	81.19	77.6	40.85	231.09	195.81	205.14	117.49	99.67	116.76	tan	+	0.76	-0.96	-0.04	0.0169	0.00384	0.901	0	0	0
ARB_00507.2	61.65	88.63	53.54	61.54	71.35	89.29	74.1	103.97	91.71	69.69	75.24	58.52	91.13	64.04	87.6	cyan	*	-0.4	0	-0.25	0.184	0.996	0.419	0	0	0
ARB_00508.1	15.25	7.22	12.23	2.26	8.01	9.28	9.2	6.52	14.15	12.39	12.55	15.85	13.36	17.04	11.35	lightyellow	+	0.21	-0.34	-0.36	0.718	0.52	0.477	0	0	0
ARB_00509.1	1.19	0.56	0.6	2.26	1.61	3.1	0.55	1.79	0.55	4.77	4.97	7.85	10.49	9.67	7.61	darkturquoise	-	-0.18	-2.98	-3.66	0.812	0.000128	1.13e-05	0	-1	-1
ARB_00510.1	107.82	118.23	112.77	107.29	128.07	95.43	67.9	68.81	65.4	98.84	86.73	109.74	213.13	223.55	212.81	steelblue	+	0.76	0.22	-0.93	0.000607	0.25	9.47e-05	0	0	0
ARB_00511.3	26.89	14.96	36.38	11.34	23.91	27.78	14.3	9.75	5.35	9.9	8.77	13.75	25.55	39.12	24.93	green	-	1.41	1.17	-0.28	0.0166	0.0323	0.574	0	0	0
ARB_00512.3	100.91	94.12	97.99	153.1	156.39	132.28	77.87	89.63	110.49	95.32	81.32	108.05	109.3	119.47	111.77	blue	*	0.08	0.04	-0.22	0.73	0.858	0.326	0	0	0
ARB_00513.1	1.19	2.79	2.94	2.26	1.61	3.1	0.33	1.6	0.11	0.81	0.97	2.32	0.6	1.57	2.33	brown	*	2.48	0.84	0.77	0.0224	0.388	0.422	0	0	0
ARB_00514.3	1.19	1.68	0.6	2.26	1.61	3.1	0.11	0.09	0.11	0.22	0.09	0.07	0.07	0.05	0.07	salmon	+	3.34	3.26	4.1	7.86e-05	8.39e-05	9.91e-06	1	1	1
ARB_00516.2	61.65	68.88	62.68	88.98	77.66	40.09	243.71	274.96	395.14	231.97	258.57	191.03	243.69	183.51	230.36	blue	+	-2.2	-1.8	-1.75	3.8e-06	3.19e-05	4.31e-05	-1	-1	-1
ARB_00517.3	209.02	218.92	219.27	166.85	238.06	193.66	197.44	231.07	207.72	143.66	130.52	127.39	280.01	242.75	295.62	skyblue	-	0.03	0.7	-0.33	0.864	0.000773	0.069	0	0	0
ARB_00518.3	26.89	28.19	27.2	11.34	23.91	15.45	13.19	15.82	38.97	12.54	14.78	14.93	25.41	20.34	24.49	skyblue	*	0.46	0.97	0.24	0.351	0.0545	0.624	0	0	0
ARB_00519.3	3.55	2.79	0.6	2.26	8.01	3.1	1.44	1.6	0.11	5.35	5.66	3.38	19.51	16.82	21.89	steelblue	+	1.45	-1.4	-3.46	0.199	0.15	0.000809	0	0	-1
ARB_00520.2	659.47	888.1	636.64	663.07	1218.7	1160.66	121.27	130.36	128.83	415.3	289.49	386.37	157.39	146.29	159.65	magenta	+	2.51	1	2.22	5e-08	0.000768	2.11e-07	1	1	1
ARB_00521.1	22.24	28.19	20.3	11.34	11.2	15.45	40.66	30.86	74.39	17.82	17	20.95	23.76	32.7	20.3	brown	+	-0.94	0.34	-0.11	0.0635	0.521	0.845	0	0	0
ARB_00522.1	66.28	60.09	35.23	52.4	61.88	77	319.86	265.95	416.39	33.79	49.01	42.1	43.71	54.61	43.81	tan	-	-2.7	0.3	0.1	7.07e-07	0.385	0.782	-1	0	0
ARB_00523.3	853.13	814.12	773.32	934.7	819.74	848.85	3565.56	4105.22	4519.34	714.83	631.38	608.96	1875.75	1523.82	1739.82	yellow	+	-2.32	0.32	-1.07	1.43e-09	0.0605	9.4e-06	-1	0	-1
ARB_00524.1	1.19	0.56	9.91	6.8	4.82	3.1	1	0.85	1.91	1.83	0.62	1.93	0.73	0.59	0.91	turquoise	*	0.71	0.53	1.39	0.467	0.587	0.149	0	0	0
ARB_00525-1.5	84.76	46.9	77.5	61.54	49.24	58.55	40	30.48	44.85	70.57	78.12	72.57	50.88	52.29	52.11	yellow	-	0.79	-0.18	0.33	0.00769	0.515	0.215	0	0	0
ARB_00525-2.5	40.82	23.79	29.5	25.01	30.25	21.62	19.17	19.06	14.38	29.69	31.85	39.37	26.51	29.28	27.25	tan	+	0.77	-0.17	0.1	0.0204	0.576	0.751	0	0	0
ARB_00527.3	77.83	83.15	70.66	61.54	87.12	40.09	214.71	226.85	538.76	120.23	144.98	126.74	59.72	58.83	59.98	grey60	+	-1.95	-0.76	0.37	0.000152	0.0694	0.37	-1	0	0
ARB_00528.1	38.5	48	42.11	52.4	27.08	33.94	36.67	55.64	95.75	65.29	54.09	53.83	62.76	54.28	64.94	blue	*	-0.42	-0.41	-0.48	0.349	0.359	0.278	0	0	0
ARB_00529.3	105.52	86.44	72.94	79.83	93.43	83.14	181.94	182.8	171.33	84.63	82.51	73.61	200.57	168.12	205.44	midnightblue	+	-1.07	0.08	-1.17	7.02e-05	0.702	3.13e-05	-1	0	-1
ARB_00530.3	103.21	98.5	115.04	130.19	71.35	77	369.89	370.68	370.05	93.71	116.56	87.91	189.98	166.34	196.6	yellow	+	-1.81	0.1	-0.8	5.54e-07	0.679	0.00163	-1	0	0
ARB_00531.3	8.24	3.9	6.44	2.26	4.82	3.1	82.3	75.88	39.67	66.76	88.08	65.16	63.17	60.05	63.05	turquoise	-	-3.44	-3.65	-3.42	1.28e-05	6.74e-06	1.33e-05	-1	-1	-1
ARB_00532.3	3.55	7.22	4.11	6.8	1.61	3.1	4.32	8.42	9.5	18.25	19.23	18.08	176.33	164.45	177.01	darkgrey	+	-0.55	-1.94	-5.16	0.301	0.000633	1.65e-08	0	-1	-1
ARB_00533.1	75.52	45.8	43.25	25.01	55.56	77	37.12	47.82	29.34	40.97	34.91	44.97	45.92	55.28	48.76	paleturquoise	+	0.44	0.34	0.03	0.227	0.345	0.946	0	0	0
ARB_00534.3	8.24	7.22	7.6	11.34	17.56	27.78	8.31	8.04	8.58	8.14	9.46	8.9	12.26	14.72	14.81	salmon	*	-0.12	-0.2	-0.86	0.767	0.589	0.0171	0	0	0
ARB_00535.2	15.25	1.68	12.23	20.45	4.82	3.1	1.44	0.85	2.14	2.27	2.2	2.32	6.13	5.28	5.46	green	*	2.24	1.5	0.2	0.0145	0.0677	0.801	0	0	0
ARB_00536.1	3.55	0.56	0.6	2.26	1.61	3.1	2.99	3.11	1.23	1.1	0.27	1.53	3.42	3.75	5.32	saddlebrown	*	-1.17	0.36	-2.01	0.188	0.713	0.02	0	0	0
ARB_00537.1	1.19	0.56	0.6	2.26	1.61	3.1	2.77	2.17	1.23	3.15	3.59	1	27.06	29.06	24.93	darkgrey	+	-1.42	-1.59	-5.21	0.0584	0.0316	4.29e-07	0	0	-1
ARB_00538.1	12.92	17.17	9.91	11.34	27.08	9.28	75.43	72.82	61.38	27.93	38.48	29.19	37.92	36.46	38.57	greenyellow	+	-2.42	-1.27	-1.53	9.1e-06	0.00333	0.000735	-1	0	-1
ARB_00539.1	1.19	2.79	0.6	2.26	1.61	3.1	2.11	1.03	1.23	1.54	1.32	2.59	1.53	2.66	1.9	brown	*	-0.13	-0.48	-0.66	0.858	0.472	0.306	0	0	0
ARB_00540.3	8.24	14.96	22.6	29.57	49.24	9.28	118.84	91.16	154.6	22.8	39.33	32.97	14.86	16.38	18.27	brown	+	-3.02	-1.07	-0.16	4.58e-05	0.065	0.792	-1	0	0
ARB_00541.3	5.9	0.56	0.6	2.26	1.61	3.1	1.66	0.85	4.43	0.66	1.5	1.53	2.61	2.66	2.04	salmon	*	-0.65	0.01	-1.07	0.498	0.992	0.23	0	0	0
ARB_00542.1	22.24	11.65	8.76	25.01	17.56	27.78	32.91	34.48	53.58	8.14	14.78	14.15	3.83	5.39	3.32	darkorange	+	-1.63	0.09	1.61	0.00253	0.873	0.00731	0	0	0
ARB_00543.1	3.55	1.68	0.6	2.26	1.61	3.1	0.55	0.28	0.11	0.22	0.27	0.47	1	1.35	1.05	blue	-	2.5	2.26	0.37	0.00463	0.00739	0.623	0	0	0
ARB_00544.2	110.13	98.5	86.61	166.85	137.52	77	218.47	192.76	457.94	154.65	146.82	159.67	34.07	42.32	35.66	steelblue	-	-1.48	-0.67	1.37	0.000736	0.0752	0.00143	-1	0	0
ARB_00545.3	26.89	22.68	31.79	20.45	30.25	40.09	75.88	66.52	85.78	111.29	95.67	99.22	42.88	35.8	42.79	red	+	-1.49	-1.92	-0.59	9.72e-05	7.37e-06	0.0566	-1	-1	0
ARB_00546.2	1.19	0.56	0.6	2.26	1.61	3.1	26.48	22.67	5.12	20.01	21.28	20.95	447.21	438.69	425.16	lightgreen	-	-4.34	-4.83	-9.22	0.0002	5.7e-05	4.16e-08	-1	-1	-1
ARB_00547.1	3.55	5.01	2.94	15.89	8.01	3.1	5.21	3.3	9.97	7.55	6.87	9.43	6.27	8.02	7.33	blue	*	-0.54	-1.08	-0.94	0.396	0.0724	0.114	0	0	0
ARB_00548_00549.4	17.58	27.09	20.3	15.89	27.08	3.1	45.31	42.29	220.19	30.42	28.61	37.02	29.67	33.59	26.67	brown	+	-1.78	-0.56	-0.46	0.0615	0.57	0.639	0	0	0
ARB_00550.1	12.92	17.17	8.76	6.8	8.01	3.1	64.36	53.35	226.9	41.56	41.71	39.63	32.56	39.34	35.23	greenyellow	+	-2.88	-1.71	-1.52	0.00217	0.0462	0.0752	0	0	0
ARB_00551.3	3.55	10.54	13.38	6.8	4.82	9.28	188.8	215.55	121.92	88.59	126.32	74.65	49.36	45.98	59.54	blue	+	-4.35	-3.5	-2.62	1.48e-06	1.54e-05	0.000257	-1	-1	-1
ARB_00552-1.5	1.19	0.56	0.6	2.26	1.61	3.1	24.49	24.57	28.4	18.99	16.49	18.73	11.99	12.63	9.62	blue	+	-5.14	-4.63	-3.97	9.9e-09	3.4e-08	2.27e-07	-1	-1	-1
ARB_00552-2.5	3.55	2.79	1.77	2.26	1.61	3.1	5.43	3.87	8.35	5.5	7.22	7.46	8.85	9.34	10.63	turquoise	-	-1.12	-1.38	-1.9	0.0309	0.00756	0.000528	0	0	-1
ARB_00554.1	3.55	8.33	5.27	11.34	11.2	3.1	29.58	28	82.45	9.75	12.03	10.74	23.49	29.72	28.26	greenyellow	+	-2.88	-0.96	-2.29	0.000947	0.224	0.00502	-1	0	0
ARB_00555.1	1.19	2.79	0.6	2.26	1.61	3.1	378.96	327.89	418.8	750.54	771.76	852.27	139.03	166.34	142.45	blue	+	-8.21	-9.29	-6.88	1.84e-10	4.32e-11	1.44e-09	-1	-1	-1
ARB_00556-1.5	10.58	11.65	9.91	6.8	11.2	3.1	15.4	15.25	28.16	5.94	7.56	4.56	22.94	24.09	25.07	midnightblue	+	-0.8	0.88	-1.17	0.0905	0.0835	0.0141	0	0	0
ARB_00556-2.5	1.19	1.68	1.77	6.8	1.61	3.1	6.1	7.09	12.99	2.71	2.2	2.85	8.85	8.79	9.62	magenta	*	-2.41	-0.74	-2.55	0.000369	0.215	0.000152	-1	0	-1
ARB_00557.2	10.58	12.75	7.6	2.26	11.2	9.28	10.09	8.42	6.27	3.74	4.97	3.9	14.18	16.27	15.38	lightcyan	-	0.31	1.28	-0.6	0.532	0.0151	0.174	0	0	0
ARB_00558.2	1.19	1.68	2.94	2.26	1.61	3.1	0.78	0.85	0.33	0.81	1.85	1.4	1.13	2.11	2.04	brown	-	1.61	0.54	0.11	0.0205	0.394	0.862	0	0	0
ARB_00559.3	3.55	0.56	1.77	2.26	1.61	9.28	3.66	1.98	0.55	5.5	4.97	7.06	2.61	4.3	3.04	skyblue	*	-0.14	-2.01	-1.18	0.889	0.0217	0.175	0	0	0
ARB_00560.2	66.28	62.29	54.68	52.4	55.56	33.94	210.06	188.54	180.66	44.05	44.6	52.53	59.86	83.79	70.93	yellow	+	-1.68	0.36	-0.23	5.58e-06	0.164	0.366	-1	0	0
ARB_00561.1	31.54	43.6	34.09	75.26	42.91	58.55	31.36	31.81	26.29	32.76	34.74	26.18	26.1	31.05	25.94	turquoise	+	0.3	0.25	0.4	0.321	0.408	0.171	0	0	0
ARB_00562.3	36.18	24.89	22.6	43.26	14.38	27.78	14.3	10.88	11.82	21.77	29.13	29.32	16.77	20.56	20.87	brown	*	1.12	0.01	0.46	0.00768	0.985	0.204	0	0	0
ARB_00563_00564.4	3.55	12.75	14.54	6.8	23.91	3.1	20.94	15.06	33.09	12.68	14.44	10.21	3.02	3.53	2.33	darkgreen	-	-1.23	-0.41	1.65	0.0665	0.558	0.0338	0	0	0
ARB_00566.3	3.55	1.68	0.6	2.26	1.61	15.45	1.22	0.85	0.11	0.22	0.09	0.2	0.07	0.05	0.07	salmon	+	1.58	3.18	4.56	0.158	0.0103	0.0011	0	0	0
ARB_00567.1	82.45	91.92	58.11	185.19	42.91	113.86	113.08	116.97	249.22	251.16	240.35	187.27	76.04	64.37	72.69	green	*	-0.98	-1.57	0.09	0.0389	0.00244	0.856	0	0	0
ARB_00568.1	123.95	135.76	143.42	139.35	162.68	107.72	370.55	372.59	1136.09	333.16	300.01	319.99	230.15	214.85	213.55	green	+	-1.99	-1.23	-0.69	0.00014	0.00654	0.0987	-1	0	0
ARB_00569.1	40.82	40.3	37.52	47.83	20.73	33.94	60.37	52.78	77.47	72.03	65.94	70.75	55.44	60.6	51.23	blue	+	-0.67	-0.82	-0.5	0.0314	0.0101	0.0992	0	0	0
ARB_00570.1	3.55	5.01	2.94	2.26	1.61	3.1	2.11	2.54	3.28	1.25	3.24	0.73	2.21	1.13	1.47	orange	*	0.53	1.43	1.29	0.398	0.0295	0.0422	0	0	0
ARB_00571.3	89.37	108.37	91.17	75.26	109.18	40.09	120.83	159.82	236.5	156.55	142.79	117.91	90.58	74.57	94.04	green	+	-0.77	-0.51	0.18	0.0265	0.133	0.615	0	0	0
ARB_00574.1	289.3	415.46	243	231.05	316.46	316.29	61.04	85.62	105.02	202.1	137.75	136.08	910.74	612.21	819.47	darkgreen	+	1.92	0.99	-1.31	6.96e-06	0.00291	0.000379	1	0	-1
ARB_00575.1	684.55	612.74	740.85	925.49	569.93	708.15	1209.29	939.97	1702.75	725.8	763.98	740.44	709.7	826.89	666.08	pink	-	-0.88	-0.13	-0.11	0.00165	0.599	0.672	0	0	0
ARB_00576.1	22.24	16.07	21.45	29.57	17.56	9.28	9.64	12.97	11.82	16.35	17	10.74	9.94	9.78	8.19	turquoise	*	0.77	0.46	1.07	0.0688	0.249	0.0123	0	0	0
ARB_00577.2	24.56	17.17	42.11	6.8	46.08	15.45	6.98	11.64	12.99	21.19	18.03	21.48	11.58	11.98	13.8	yellow	*	1.35	0.37	1.08	0.015	0.452	0.0324	0	0	0
ARB_00578.3	29.21	23.79	29.5	56.97	46.08	21.62	7.87	7.28	7.89	12.83	15.63	14.54	9.13	8.68	9.62	turquoise	+	1.83	0.93	1.58	5.65e-05	0.00585	0.000102	1	0	1
ARB_00579.3	121.65	139.05	92.3	171.43	175.25	138.42	102.23	102.05	250.66	100.74	95.33	90.25	58.06	62.26	57.06	darkgrey	-	-0.25	0.28	0.97	0.508	0.47	0.0144	0	0	0
ARB_00580.3	146.97	153.28	116.18	116.45	102.88	113.86	46.64	45.15	64.21	94.74	73.05	94.8	73.27	72.69	67.57	blue	-	1.42	0.65	0.94	1.02e-05	0.00686	0.000434	1	0	0
ARB_00581.3	98.6	71.07	91.17	130.19	83.97	52.4	32.02	32.95	14.15	20.6	23.33	22.13	42.33	37.9	49.05	red	-	1.76	1.94	0.98	0.000196	6.45e-05	0.0104	1	1	0
ARB_00582.3	80.14	97.41	85.48	75.26	96.58	212.06	77.43	77.02	73.45	76.87	71.02	76.21	69.26	70.25	69.32	salmon	+	0.22	0.25	0.35	0.375	0.321	0.162	0	0	0
ARB_00583.1	75.52	65.58	76.36	79.83	55.56	52.4	96.25	91.92	80.79	39.36	44.26	47.06	49.09	57.83	48.47	tan	-	-0.32	0.72	0.47	0.161	0.00374	0.0394	0	0	0
ARB_00584-1.5	24.56	20.48	26.05	15.89	27.08	3.1	28.92	33.72	38.73	31.15	26.4	28.53	28.29	25.86	30.15	salmon	-	-0.52	-0.29	-0.25	0.243	0.518	0.572	0	0	0
ARB_00584-2.5	40.82	18.27	16.84	34.13	14.38	46.25	16.07	12.21	8.12	12.54	14.61	16.24	13.36	18.03	14.23	blue	*	0.92	0.62	0.54	0.0618	0.179	0.231	0	0	0
ARB_00585.1	19.91	3.9	16.84	11.34	4.82	15.45	21.39	17.92	7.89	15.18	19.23	17.94	24.59	30.05	30.15	turquoise	*	-0.49	-0.73	-1.43	0.471	0.253	0.0262	0	0	0
ARB_00586.2	103.21	111.66	116.18	107.29	124.93	83.14	72.11	72.82	66.82	35.84	38.65	37.15	85.45	105.01	85.11	darkolivegreen	+	0.66	1.58	0.28	0.00252	6.15e-07	0.146	0	1	0
ARB_00587.3	43.13	50.2	52.4	88.98	49.24	64.7	32.91	35.05	17.41	44.93	39.84	45.88	43.71	39.56	44.39	brown	-	0.84	0.17	0.21	0.0234	0.63	0.554	0	0	0
ARB_00588.3	160.77	150	135.48	153.1	181.54	101.58	385.83	305.83	302.35	82.87	72.03	95.58	105.14	128.7	116.76	tan	-	-1.17	0.82	0.33	6.21e-05	0.00128	0.138	-1	0	0
ARB_00589.3	128.56	99.6	104.82	162.26	71.35	113.86	288.43	248.32	216.59	112.46	132.87	120.77	119.99	129.7	131.58	brown	+	-1.21	-0.18	-0.24	8.87e-05	0.473	0.33	-1	0	0
ARB_00590.3	63.97	44.7	64.96	43.26	58.72	40.09	127.25	148.53	131.22	38.19	43.41	35.32	56.26	56.72	62.17	yellow	+	-1.27	0.53	-0.06	5.63e-05	0.0346	0.826	-1	0	0
ARB_00591.3	1.19	5.01	6.44	2.26	1.61	3.1	18.73	19.06	8.35	13.27	11.18	12.44	10.22	8.9	10.77	blue	+	-2.02	-1.78	-1.46	0.00368	0.00794	0.0246	0	0	0
ARB_00592.1	12.92	16.07	19.15	25.01	4.82	15.45	11.86	16.58	18.57	16.94	19.23	18.21	11.99	13.51	15.96	blue	*	0.06	-0.17	0.23	0.902	0.721	0.61	0	0	0
ARB_00594.1	93.99	79.85	80.92	134.77	55.56	126.14	99.13	96.89	100.98	105.43	84.19	102.59	94.32	102.12	89.94	grey	+	-0.25	-0.22	-0.19	0.341	0.406	0.463	0	0	0
ARB_00595.1	12.92	23.79	20.3	15.89	17.56	21.62	338.46	364.54	742.82	259.8	229.64	210.06	75.21	60.93	71.52	red	+	-4.57	-3.61	-1.86	1.18e-07	1.7e-06	0.00107	-1	-1	0
ARB_00596.1	5.9	12.75	12.23	15.89	33.42	9.28	20.94	17.73	19.04	9.75	10.14	9.03	5.05	7.36	6.18	steelblue	*	-0.93	0.07	0.7	0.0357	0.888	0.124	0	0	0
ARB_00597.2	12.92	1.68	6.44	6.8	4.82	3.1	26.04	31.81	73.21	7.7	12.72	8.38	27.33	22.66	22.32	brown	+	-3	-0.91	-2.29	0.000897	0.269	0.0064	-1	0	0
ARB_00598.3	8.24	11.65	11.07	2.26	8.01	15.45	56.61	49.16	80.32	49.32	41.71	38.97	80.47	77.24	83.07	turquoise	-	-2.55	-2.06	-2.95	6.54e-05	0.000465	1.4e-05	-1	-1	-1
ARB_00599.3	5.9	7.22	4.11	2.26	8.01	3.1	32.91	30.1	53.34	15.18	14.95	13.88	53.23	55.17	59.98	magenta	-	-2.74	-1.39	-3.33	2.89e-05	0.0094	3.26e-06	-1	0	-1
ARB_00600.1	1.19	0.56	0.6	2.26	1.61	3.1	17.84	12.02	7.42	1.39	2.02	2.06	44.54	50.63	41.19	darkred	-	-4	-1.3	-5.95	4.75e-06	0.054	2.88e-08	-1	0	-1
ARB_00601.1	1.19	5.01	6.44	6.8	4.82	15.45	97.58	99	65.16	81.26	95.67	73.09	144.59	141.72	164.51	turquoise	-	-4.58	-4.53	-5.39	9.78e-07	1.1e-06	1.52e-07	-1	-1	-1
ARB_00602.2	5.9	23.79	14.54	6.8	8.01	9.28	8.54	10.32	5.58	26.32	23.5	29.71	39.02	34.14	37.55	darkturquoise	-	0.76	-0.98	-1.45	0.123	0.0292	0.00242	0	0	0
ARB_00603.3	47.77	61.19	64.96	43.26	33.42	64.7	179.95	202.33	216.59	128.58	139.93	126.48	110.27	100.12	108.7	red	+	-1.76	-1.16	-0.85	1.65e-06	0.000122	0.00172	-1	-1	0
ARB_00604.3	50.08	54.6	40.96	84.41	61.88	21.62	27.37	30.48	16.24	52.84	59.18	48.49	75.07	65.59	85.85	purple	+	1	-0.15	-0.64	0.0192	0.72	0.0991	0	0	0
ARB_00605.1	114.74	136.86	103.68	162.26	102.88	126.14	385.6	424.61	594.98	151.72	132.2	122.72	59.03	57.05	61.3	steelblue	-	-1.96	-0.19	1	6.39e-07	0.443	0.000518	-1	0	1
ARB_00606.2	29.21	32.6	23.75	34.13	27.08	27.78	14.08	14.49	32.39	7.11	4.63	6.67	4.78	6.6	4.75	royalblue	+	0.61	2.21	2.39	0.165	0.000184	8.1e-05	0	1	1
ARB_00607.3	59.34	45.8	60.39	52.4	36.58	70.85	126.59	107.41	57.12	32.18	28.61	37.41	49.5	56.61	51.09	violet	+	-0.77	0.73	0.05	0.0588	0.0771	0.913	0	0	0
ARB_00608.3	163.07	191.58	152.49	162.26	234.92	144.56	170.21	177.44	231.46	140	132.03	119.34	139.03	111.35	116.32	darkturquoise	+	-0.18	0.38	0.48	0.433	0.0915	0.037	0	0	0
ARB_00609.2	36.18	58.99	42.11	56.97	49.24	46.25	56.39	55.83	130.5	52.55	60.7	48.62	55.71	49.19	50.07	green	*	-0.69	-0.22	-0.16	0.128	0.638	0.731	0	0	0
ARB_00610.1	1.19	1.68	0.6	2.26	1.61	3.1	0.33	1.03	1.46	0.66	2.02	1.66	0.33	0.38	0.49	magenta	*	0.41	-0.29	1.43	0.617	0.711	0.0734	0	0	0
ARB_00611.2	8.24	8.33	11.07	6.8	4.82	15.45	18.06	22.1	13.45	42.44	51.55	40.54	24.72	27.95	24.93	turquoise	-	-0.95	-2.28	-1.5	0.0332	3.25e-05	0.00151	0	-1	0
ARB_00612.3	63.97	69.97	61.54	79.83	52.4	83.14	402.21	481.25	441.75	186.28	206.03	141.65	62.62	51.51	63.92	grey60	+	-2.75	-1.43	0.14	3.5e-08	4.58e-05	0.603	-1	-1	0
ARB_00613.3	29.21	17.17	16.84	6.8	30.25	9.28	14.52	13.54	9.04	7.7	11	7.59	10.49	7.36	10.2	turquoise	*	0.7	1.21	1.11	0.143	0.0149	0.0205	0	0	0
ARB_00614.1	61.65	55.7	59.25	29.57	58.72	83.14	43.76	33.52	31.92	29.98	30.66	38.45	27.06	39.78	31.74	turquoise	*	0.7	0.83	0.84	0.0369	0.0147	0.0128	0	0	0
ARB_00615.3	156.17	136.86	151.36	166.85	146.95	101.58	65.25	67.29	57.12	183.5	163.28	161.49	167.55	133.71	150.39	tan	+	1.22	-0.21	-0.03	1.13e-05	0.3	0.879	1	0	0
ARB_00616.2	31.54	35.9	19.15	47.83	27.08	21.62	14.08	14.49	23.01	26.9	28.1	31.8	28.84	31.93	33.34	black	*	0.73	-0.06	-0.18	0.0564	0.867	0.625	0	0	0
ARB_00617.2	5.9	0.56	0.6	2.26	4.82	3.1	2.11	2.54	3.51	1.83	3.07	2.19	2.34	3.31	2.18	purple	*	-1.2	-0.99	-1.17	0.119	0.194	0.119	0	0	0
ARB_00618.1	50.08	64.48	36.38	34.13	33.42	15.45	61.92	59.84	16.48	46.98	42.56	44.45	67.18	54.28	62.75	lightgreen	*	0.3	0.14	-0.32	0.627	0.832	0.6	0	0	0
ARB_00619.1	174.57	154.38	169.49	377.98	71.35	156.84	36.01	41.53	18.11	2.86	3.59	4.04	2.88	4.84	3.89	royalblue	+	2.44	5.57	5.43	2.13e-05	1.07e-07	8.11e-08	1	1	1
ARB_00620.1	31.54	25.99	36.38	29.57	33.42	21.62	214.71	155.8	146.96	4.03	3.93	5.75	1.4	2.99	1.76	darkturquoise	+	-2.46	2.77	3.97	2e-06	5.18e-06	2.1e-07	-1	1	1
ARB_00621.1	8.24	14.96	15.69	20.45	17.56	3.1	69.01	74.54	50.28	23.53	24.69	27.62	14.59	18.58	15.67	brown	+	-2.31	-0.98	-0.34	0.000184	0.0588	0.517	-1	0	0
ARB_00623.2	61.65	55.7	43.25	61.54	33.42	27.78	22.72	23.62	15.08	26.17	25.03	24.09	24.18	21.55	20.01	blue	-	1.36	1.05	1.25	0.000287	0.0017	0.000405	1	0	1
ARB_00624.2	128.56	108.37	103.68	125.61	140.66	83.14	150.28	164.03	170.62	79.65	83.18	79.73	165.47	153.64	155.53	midnightblue	+	-0.54	0.46	-0.51	0.00901	0.0237	0.0128	0	0	0
ARB_00625.2	174.57	152.19	133.21	153.1	112.33	132.28	604.72	686.28	1379.09	544.28	615.46	375.27	259.33	176.82	229.62	green	+	-2.47	-1.75	-0.55	3.19e-06	0.000112	0.121	-1	-1	0
ARB_00627.1	236.56	190.49	204.57	194.36	241.2	175.25	827.14	1078.17	926.31	679.55	551.55	517.19	482.84	344.23	406.63	red	+	-2.18	-1.49	-0.98	4.77e-08	3.63e-06	0.000232	-1	-1	0
ARB_00629-1.5	1105.63	1106.63	1021.58	1248.04	1106.57	854.96	627.52	674.93	218.51	1446.35	1158.87	1155.15	2187.41	1528.89	1953.46	purple	+	1.25	-0.21	-0.8	0.00274	0.599	0.0447	0	0	0
ARB_00629-2.5	26.89	44.7	26.05	66.11	42.91	33.94	17.18	22.48	15.31	34.08	24.69	21.48	41.37	37.68	36.97	green	-	0.82	0.29	-0.27	0.0367	0.426	0.463	0	0	0
ARB_00631.2	158.47	185.02	140.02	166.85	184.68	236.59	35.12	44.2	15.08	29.98	22.3	25.01	103.89	92.45	100.19	red	-	2.47	2.65	0.7	3.84e-06	1.45e-06	0.0441	1	1	0
ARB_00632.3	307.62	431.82	299.43	548.07	491.77	653.08	213.16	250.43	139.56	330.96	238.67	281.21	113.88	100.12	118.23	darkred	+	0.82	0.29	1.64	0.00434	0.268	8.95e-06	0	0	1
ARB_00634.1	31.54	43.6	19.15	11.34	23.91	15.45	1110.61	1482.64	2194.05	569.61	481.75	392.44	537.88	353.29	513.13	blue	+	-5.69	-4	-3.96	5.69e-09	3.26e-07	3.8e-07	-1	-1	-1
ARB_00635_00636.4	12.92	11.65	13.38	38.7	23.91	9.28	56.39	52.21	128.59	50.93	46.63	53.44	53.23	62.59	57.79	blue	+	-2.52	-2	-2.2	0.000488	0.00304	0.00148	-1	0	0
ARB_00637.1	38.5	53.5	67.24	38.7	65.04	120	56.61	54.88	45.56	81.7	77.61	79.6	51.02	49.74	53.57	midnightblue	*	0.04	-0.57	0.06	0.904	0.0624	0.852	0	0	0
ARB_00638.1	59.34	61.19	79.78	107.29	112.33	70.85	31.58	30.29	8.58	76.43	57.14	75.04	60.55	61.82	63.19	black	-	1.71	-0.04	0.12	0.00246	0.935	0.816	0	0	0
ARB_00639.1	36.18	31.5	47.83	75.26	52.4	83.14	53.06	47.44	33.33	28.07	32.19	33.76	39.85	51.51	44.97	salmon	*	-0.21	0.28	-0.25	0.548	0.402	0.452	0	0	0
ARB_00640.3	91.68	102.89	110.5	162.26	99.73	95.43	30.25	25.72	27.7	57.82	43.92	66.72	25.55	34.69	28.7	magenta	+	1.89	0.89	1.8	3.1e-06	0.00209	3.33e-06	1	0	1
ARB_00641.1	151.57	100.69	129.8	111.87	99.73	64.7	292.19	232.22	298.02	75.25	79.8	79.08	159.48	189.3	177.9	yellow	+	-1.16	0.64	-0.52	6.01e-05	0.00721	0.0241	-1	0	0
ARB_00642.1	12.92	14.96	13.38	11.34	11.2	15.45	7.87	4.63	1.01	4.18	3.41	4.56	2.61	5.28	2.75	turquoise	+	2.04	1.77	2.01	0.00709	0.0126	0.00569	0	0	0
ARB_00643.3	1.19	2.79	1.77	20.45	4.82	3.1	7.65	9.37	3.97	6.53	5.84	8.38	8.31	6.92	6.32	blue	*	-1.85	-1.9	-1.95	0.0113	0.00808	0.00626	0	0	0
ARB_00644_00645.4	3.55	14.96	8.76	15.89	20.73	3.1	5.43	4.06	1.23	5.21	5.49	8.24	8.04	11.65	8.62	green	*	1.43	0.38	-0.21	0.0844	0.623	0.779	0	0	0
ARB_00646.1	3.55	1.68	1.77	2.26	4.82	3.1	5.65	3.68	1.91	6.09	4.63	9.56	1.13	0.92	0.91	lightcyan	*	-0.68	-1.63	1.12	0.283	0.00949	0.0942	0	0	0
ARB_00647.1	77.83	84.24	87.75	43.26	65.04	40.09	41.55	40	48.39	57.53	54.09	55.79	48.95	51.96	54.88	blue	*	0.96	0.59	0.7	0.000199	0.00748	0.00239	0	0	0
ARB_00648.3	15.25	27.09	16.84	2.26	30.25	27.78	46.86	45.53	44.62	55.77	52.91	58.52	23.9	25.97	22.76	blue	*	-1.23	-1.51	-0.31	0.0288	0.0085	0.581	0	0	0
ARB_00649.3	19.91	8.33	20.3	2.26	11.2	9.28	59.27	48.77	27.46	63.53	61.38	81.42	25.69	38.34	28.41	blue	+	-1.56	-2.23	-1.06	0.0131	0.00105	0.0764	0	0	0
ARB_00650.1	5.9	6.12	1.77	2.26	1.61	3.1	120.39	98.42	47.21	97.38	92.63	115.19	65.66	78.24	67.72	turquoise	-	-4.39	-4.69	-4.16	9.93e-06	4.98e-06	1.74e-05	-1	-1	-1
ARB_00651.3	31.54	37	37.52	56.97	39.75	33.94	146.29	142.79	156.04	137.22	134.05	141.14	93.21	106.68	109.72	blue	+	-2.06	-1.95	-1.53	3.81e-07	7.15e-07	9.91e-06	-1	-1	-1
ARB_00652.1	24.56	24.89	20.3	2.26	20.73	9.28	456.43	425.38	861.53	212.79	262.92	207.6	158.92	146.62	155.53	blue	+	-4.58	-3.3	-2.74	2.83e-07	1.03e-05	6.82e-05	-1	-1	-1
ARB_00653.3	604.73	558.27	545.77	557.26	657.41	573.52	602.73	638.03	616.32	877.16	722.24	619.78	1398.33	907.47	1201.19	lightgreen	-	-0.12	-0.37	-1.02	0.549	0.0736	9.23e-05	0	0	-1
ARB_00654.3	66.28	113.85	84.34	70.68	106.03	89.29	174.63	237.39	266.04	449.85	329.54	402.38	960.38	854.98	935.33	lightgreen	-	-1.31	-2.12	-3.35	0.00017	1.27e-06	7.31e-09	-1	-1	-1
ARB_00656.1	3.55	0.56	1.77	2.26	1.61	3.1	6.76	4.82	5.81	0.51	0.45	1.53	0.6	1.13	0.91	tan	-	-1.98	1.02	0.76	0.00712	0.183	0.313	0	0	0
ARB_00657.2	1.19	2.79	0.6	6.8	1.61	3.1	11.42	9.37	8.12	10.93	9.28	10.08	3.69	5.17	5.03	blue	+	-2.92	-3	-1.86	0.000114	6.87e-05	0.00494	-1	-1	0
ARB_00658.3	12.92	6.12	9.91	6.8	4.82	9.28	0.11	0.09	0.11	0.07	0.09	0.07	7.49	5.94	5.75	red	-	6.43	6.88	0.51	4.88e-09	2.24e-09	0.173	1	1	0
ARB_00659.1	38.5	35.9	36.38	34.13	46.08	52.4	51.96	76.07	99.55	71.89	58.84	56.18	60.69	46.86	56.48	greenyellow	+	-1	-0.75	-0.56	0.012	0.0482	0.133	0	0	0
ARB_00660.1	38.5	22.68	30.64	6.8	30.25	52.4	64.8	71.49	75.82	60.02	58.16	60.34	64.42	68.47	66.7	turquoise	-	-1.28	-1.03	-1.19	0.00455	0.0167	0.00706	0	0	0
ARB_00661.2	22.24	16.07	21.45	20.45	4.82	15.45	18.28	11.83	17.41	17.96	22.64	19.65	9.81	12.63	13.22	saddlebrown	*	0.34	-0.03	0.72	0.442	0.945	0.0926	0	0	0
ARB_00662.1	19.91	11.65	26.05	2.26	8.01	21.62	6.32	9.37	6.73	13.12	15.12	14.41	10.49	13.18	13.94	paleturquoise	*	1.28	0.35	0.53	0.0239	0.49	0.28	0	0	0
ARB_00663.3	63.97	84.24	72.94	66.11	68.19	64.7	85.62	87.91	151.98	110.12	109.82	100.39	81.16	79.57	84.09	blue	+	-0.48	-0.51	-0.13	0.103	0.0851	0.686	0	0	0
ARB_00664.1	243.45	236.41	211.36	226.47	291.38	346.93	91.82	97.85	125.5	156.84	156.9	162.53	217.73	214.07	229.03	green	-	1.14	0.53	0.05	1.54e-05	0.00987	0.792	1	0	0
ARB_00666.1	3.55	7.22	9.91	25.01	8.01	3.1	142.53	114.48	74.63	409.15	468.95	443.93	574.69	643.4	634.4	turquoise	-	-4.03	-6.07	-6.56	5.35e-06	5.45e-08	2.25e-08	-1	-1	-1
ARB_00667.2	15.25	21.58	8.76	2.26	1.61	9.28	106.44	94.03	101.45	93.71	105.61	102.2	69.95	80.24	71.66	turquoise	-	-2.82	-2.82	-2.38	3.71e-06	3.77e-06	2.29e-05	-1	-1	-1
ARB_00668.3	3.55	2.79	2.94	6.8	4.82	3.1	3.88	1.98	1.69	1.69	2.2	2.19	0.6	1.46	1.19	turquoise	+	0.38	0.6	1.58	0.498	0.27	0.00894	0	0	0
ARB_00669.3	650.35	551.73	763.25	1423.24	669.91	781.56	84.73	56.22	88.15	103.09	104.09	144.9	21.43	35.58	23.62	turquoise	+	3.12	2.49	4.62	7.45e-08	9.83e-07	1.18e-09	1	1	1
ARB_00670.2	229.68	283.39	230.57	180.6	316.46	261.12	171.09	183.95	183.29	206.64	159.59	200.74	562.74	559.5	569.28	darkmagenta	-	0.47	0.41	-1.18	0.0251	0.0503	2.39e-05	0	0	-1
ARB_00671.2	167.67	153.28	135.48	107.29	140.66	273.38	159.14	210.76	233.86	181.89	164.62	165.25	176.19	149.97	168.77	green	*	-0.41	-0.19	-0.14	0.107	0.464	0.596	0	0	0
ARB_00672.1	38.5	43.6	46.68	20.45	14.38	33.94	40.22	27.81	12.29	16.64	19.23	23.96	27.61	40	36.1	green	*	0.85	1.13	0.34	0.102	0.0312	0.502	0	0	0
ARB_00673.3	82.45	95.21	75.22	79.83	68.19	52.4	114.41	103.01	129.79	103.67	79.13	102.98	87.81	92.45	89.21	blue	*	-0.45	-0.17	-0.09	0.0549	0.484	0.708	0	0	0
ARB_00674.1	22.24	19.38	7.6	38.7	20.73	27.78	37.12	31.81	63.5	26.9	32.36	27.49	24.18	16.27	18.42	green	*	-1.54	-0.99	-0.42	0.00617	0.06	0.433	0	0	0
ARB_00675.1	3.55	11.65	12.23	11.34	11.2	3.1	14.96	9.18	21.84	6.97	11.52	10.87	6.81	9.12	5.32	pink	*	-0.76	-0.18	0.25	0.242	0.791	0.719	0	0	0
ARB_00676.1	12.92	11.65	11.07	6.8	14.38	3.1	31.13	39.81	28.63	19.87	19.06	18.99	20.06	18.47	18.27	greenyellow	+	-1.49	-0.71	-0.68	0.00101	0.0746	0.0849	0	0	0
ARB_00677.3	36.18	50.2	44.39	11.34	33.42	9.28	70.78	66.33	66.82	49.62	43.75	55.13	41.78	45.53	46.57	salmon	-	-0.62	-0.16	-0.01	0.0459	0.609	0.965	0	0	0
ARB_00678.1	22.24	21.58	21.45	6.8	11.2	9.28	142.09	107.02	231.46	189.21	199.33	235.82	81.3	110.01	92.29	blue	+	-2.81	-3.25	-2.11	1.07e-05	2.26e-06	0.000184	-1	-1	-1
ARB_00679.2	5.9	6.12	6.44	2.26	4.82	3.1	13.41	9.56	19.51	14.74	17.52	15.33	5.73	6.05	4.61	blue	+	-1.12	-1.35	0.17	0.0163	0.00408	0.721	0	0	0
ARB_00680.1	63.97	39.2	40.96	75.26	55.56	46.25	100.24	117.54	56.41	32.18	28.61	31.01	70.78	61.15	68.3	midnightblue	+	-0.95	0.56	-0.56	0.0181	0.158	0.146	0	0	0
ARB_00681.1	2307.41	2159.4	1899.59	1935.33	1856.43	1869.28	18597.8	25231.9	31991	2363.13	1999.12	1651.03	5453.68	3534.65	4386.31	yellow	+	-3.54	0.09	-1.05	6.84e-10	0.718	0.000371	-1	0	-1
ARB_00682.1	8.24	12.75	6.44	2.26	1.61	3.1	51.73	57.55	74.87	30.86	36.1	27.49	18.55	13.73	17.69	red	+	-2.78	-1.82	-0.89	4.52e-06	0.000324	0.04	-1	-1	0
ARB_00683_00684.4	353.42	367.46	369.29	529.67	379.11	395.94	596.54	624.38	997.49	400.22	360.23	399.15	350.23	340.76	335.11	pink	-	-0.98	-0.08	0.09	0.000253	0.717	0.696	0	0	0
ARB_00686.3	96.3	71.07	71.8	56.97	55.56	64.7	90.71	110.47	49.33	41.26	38.65	37.67	102.37	97.67	105.18	midnightblue	+	-0.05	0.97	-0.41	0.896	0.00894	0.235	0	0	0
ARB_00687.1	52.4	60.09	45.54	88.98	55.56	52.4	278.69	305.64	216.35	71.45	65.44	61.38	175.63	151.97	176.42	midnightblue	+	-2.33	-0.33	-1.68	3.07e-07	0.229	1.17e-05	-1	0	-1
ARB_00688.3	3.55	5.01	6.44	6.8	1.61	3.1	2.55	1.22	1.23	2.13	1.5	2.59	0.6	1.46	1.33	turquoise	+	1.66	1.28	2.22	0.0122	0.0379	0.00163	0	0	0
ARB_00689.1	96.3	103.98	60.39	102.71	58.72	58.55	343.77	423.46	582.62	115.83	103.25	102.98	135.97	121.13	118.08	black	+	-2.4	-0.36	-0.58	7.11e-07	0.23	0.0574	-1	0	0
ARB_00690.3	17.58	11.65	15.69	15.89	20.73	9.28	3.66	3.87	6.5	4.03	4.45	5.09	2.34	3.75	3.89	turquoise	+	1.69	1.69	2.16	0.000849	0.000664	8.29e-05	1	1	1
ARB_00691.2	8.24	9.44	9.91	15.89	1.61	3.1	18.28	12.4	18.57	13.27	13.41	12.18	9.13	10.22	7.61	blue	*	-0.79	-0.48	0.04	0.133	0.357	0.949	0	0	0
ARB_00692.3	275.55	282.3	273.48	299.9	203.53	224.33	85.62	82.75	142.43	134.29	100.89	144.25	175.77	209.05	183.49	red	-	1.47	1.15	0.55	2.1e-05	0.00023	0.0352	1	1	0
ARB_00693.2	8.24	13.86	4.11	6.8	1.61	27.78	6.32	5.95	10.43	8.14	7.39	5.88	8.04	6.49	8.33	grey	+	0.1	0.15	0.05	0.9	0.848	0.946	0	0	0
ARB_00694.3	61.65	87.53	63.82	43.26	71.35	70.85	58.16	64.61	88.62	114.51	105.61	104.8	130.97	122.8	125.12	turquoise	*	0.05	-0.6	-0.82	0.869	0.0306	0.00501	0	0	0
ARB_00695.2	52.4	39.2	38.67	15.89	27.08	46.25	4.1	1.22	1.01	9.75	7.39	9.69	12.81	16.82	14.23	green	-	4.62	2.23	1.52	3.18e-07	5.23e-05	0.000808	1	1	1
ARB_00696.1	63.97	95.21	78.64	84.41	80.82	52.4	512.87	591.9	557.42	216.45	239.01	176.13	184.41	120.02	166.42	red	+	-2.78	-1.37	-0.94	5.99e-08	0.000114	0.00279	-1	-1	0
ARB_00697.3	89.37	82.05	87.75	212.7	87.12	95.43	173.31	159.25	128.59	80.82	80.65	80.25	87.12	92.12	85.26	pink	*	-0.83	0.09	-0.04	0.00397	0.743	0.894	0	0	0
ARB_00698.3	144.67	162.04	157.02	162.26	165.82	175.25	88.28	94.22	87.2	319.98	282.14	277.07	324.48	247.11	290.6	tan	+	0.79	-0.91	-0.87	0.000286	9.05e-05	0.000132	0	0	0
ARB_00699.3	54.71	60.09	48.97	61.54	96.58	70.85	84.29	94.41	67.76	55.48	60.36	54.35	50.33	51.51	61.44	tan	*	-0.58	-0.06	0.01	0.032	0.842	0.981	0	0	0
ARB_00700.1	84.76	64.48	70.66	52.4	61.88	27.78	183.05	180.31	434.02	47.86	44.94	47.84	16.23	18.36	20.73	purple	-	-1.77	0.6	1.96	0.000382	0.151	0.000229	-1	0	1
ARB_00701.1	5.9	3.9	2.94	6.8	1.61	3.1	21998.8	25177.5	15470.1	514.42	631.55	369.2	8.45	6.38	7.33	grey60	+	-12.32	-6.95	-0.87	5.99e-12	4.43e-09	0.155	-1	-1	0
ARB_00702.1	153.87	141.24	154.76	176.02	225.5	377.56	25.6	23.24	29.81	24.26	21.45	31.93	20.61	28.51	27.97	turquoise	+	2.52	2.54	2.55	1.54e-07	1.01e-07	8.14e-08	1	1	1
ARB_00703.1	8.24	9.44	13.38	38.7	14.38	3.1	12.97	14.11	13.68	12.1	15.46	12.44	11.72	12.09	12.21	paleturquoise	-	-0.41	-0.36	-0.23	0.475	0.522	0.691	0	0	0
ARB_00704.1	202.13	233.13	210.23	162.26	212.95	224.33	548.95	572.11	436.43	194.34	183.74	201.65	367.46	387.75	394.63	midnightblue	+	-1.25	0.16	-0.82	3.56e-06	0.371	0.000245	-1	0	0
ARB_00705.3	77.83	98.5	91.17	153.1	58.72	150.7	117.07	137.63	190.72	140	143.46	135.82	62.62	60.38	71.37	darkgreen	*	-0.68	-0.63	0.49	0.0327	0.0485	0.118	0	0	0
ARB_00706.1	107.82	124.81	110.5	116.45	115.48	132.28	31.13	29.72	19.98	110.71	77.27	103.11	79.22	92.34	77.95	black	-	2.12	0.27	0.48	5.83e-07	0.283	0.0576	1	0	0
ARB_00707_00708.4	75.52	85.34	69.52	61.54	68.19	89.29	110.86	141.26	152.69	153.04	127.49	125.57	122.35	98.12	118.23	blue	+	-0.8	-0.81	-0.55	0.00351	0.00319	0.0319	0	0	0
ARB_00710.3	36.18	45.8	48.97	61.54	36.58	27.78	43.32	30.67	47.92	78.33	78.28	105.06	43.3	57.27	43.66	violet	-	0.15	-0.97	-0.11	0.681	0.00921	0.765	0	0	0
ARB_00711.3	121.65	75.46	68.38	88.98	74.51	101.58	71.22	65.19	59.25	67.2	58.16	60.21	129.58	134.38	143.48	lightcyan	-	0.32	0.4	-0.74	0.17	0.0907	0.00381	0	0	0
ARB_00712.3	5.9	2.79	1.77	2.26	1.61	3.1	0.55	0.47	0.55	0.66	0.97	1	1.4	2	1.62	red	-	2.5	1.78	0.83	0.000227	0.00247	0.0967	1	0	0
ARB_00713.1	26.89	28.19	27.2	111.87	49.24	64.7	7.65	3.3	3.74	2.42	4.97	4.69	18.55	22.55	15.67	red	-	2.6	2.85	0.54	6.45e-05	2.2e-05	0.186	1	1	0
ARB_00714.3	3.55	3.9	0.6	2.26	1.61	3.1	0.11	0.47	3.05	0.22	0.27	0.33	0.2	0.59	0.35	turquoise	*	1.86	2.86	2.5	0.111	0.0207	0.0353	0	0	0
ARB_00715.1	10.58	5.01	2.94	15.89	1.61	15.45	7.87	7.28	4.66	8.14	8.08	6.93	4.37	3.53	2.18	salmon	*	-0.32	-0.56	0.67	0.679	0.429	0.374	0	0	0
ARB_00716.1	5.9	14.96	2.94	15.89	14.38	3.1	8.31	5.19	4.2	7.26	6.01	9.43	5.18	6.92	5.03	magenta	*	0.19	-0.23	0.17	0.796	0.74	0.806	0	0	0
ARB_00717.3	17.58	14.96	26.05	25.01	8.01	9.28	7.65	9.18	6.73	15.91	19.57	16.24	5.18	3.75	5.03	midnightblue	*	1.28	0.16	2.06	0.00495	0.682	0.000102	0	0	1
ARB_00718.2	61.65	66.68	74.08	75.26	61.88	58.55	22.27	16.78	42.73	27.05	31.17	27.36	20.47	22.11	20.59	turquoise	+	1.45	1.26	1.69	0.000639	0.00155	0.000132	1	0	1
ARB_00719.1	204.43	200.33	202.31	391.76	234.92	322.42	20.06	21.91	35.44	38.63	26.91	37.67	40.26	42.55	45.41	blue	-	3.02	2.56	2.24	1.72e-08	5.57e-08	2e-07	1	1	1
ARB_00720.3	401.46	387.1	399.68	479.09	391.64	340.8	111.31	108.94	92.66	291.72	248.71	257.94	691.54	629.94	652.1	darkgreen	+	1.93	0.58	-0.73	9.08e-09	0.00237	0.000392	1	0	0
ARB_00721.1	63.97	61.19	84.34	111.87	65.04	46.25	11.64	10.7	9.97	11.37	12.55	11.92	6.13	7.14	7.33	turquoise	+	2.7	2.55	3.35	1.33e-07	1.13e-07	9.63e-09	1	1	1
ARB_00722.2	50.08	35.9	45.54	70.68	42.91	52.4	92.04	87.34	166.79	63.68	52.06	62.55	65.8	88.34	71.95	cyan	*	-1.37	-0.47	-0.81	0.00189	0.227	0.0429	0	0	0
ARB_00723.3	17.58	17.17	13.38	11.34	27.08	40.09	6.98	4.06	7.65	16.2	8.6	18.73	10.49	14.5	13.22	paleturquoise	+	1.41	0.16	0.32	0.0195	0.768	0.547	0	0	0
ARB_00724.2	77.83	72.17	74.08	107.29	74.51	83.14	45.75	47.82	43.2	67.05	62.05	62.29	74.65	65.03	78.24	brown	-	0.7	0.22	0.03	0.00262	0.29	0.877	0	0	0
ARB_00725.1	84.76	91.92	101.4	139.35	74.51	40.09	235.74	265.76	287.19	227.14	273.11	201.9	208.52	187.41	205.29	blue	+	-1.49	-1.31	-1.1	4.55e-05	0.000152	0.000735	-1	-1	-1
ARB_00726.3	387.74	415.46	368.16	263.18	372.85	340.8	1591.19	1732.23	2206.84	454.39	450.82	431.93	858.86	835.31	834.67	yellow	+	-2.23	-0.19	-1.11	4.98e-09	0.292	1.27e-05	-1	0	-1
ARB_00727.1	3.55	3.9	7.6	20.45	8.01	3.1	10.09	9.56	42.03	13.86	15.81	15.59	22.53	32.81	25.36	turquoise	*	-1.7	-1.65	-2.48	0.0542	0.0574	0.00602	0	0	0
ARB_00728.2	248.03	247.34	203.44	221.88	278.84	279.51	1383.87	1597.3	2594.15	930.44	827.39	681.86	639.92	474.87	547.89	green	+	-2.96	-1.81	-1.26	1.49e-08	3.77e-06	0.000148	-1	-1	-1
ARB_00729_00730.4	15.25	18.27	9.91	11.34	8.01	21.62	38.22	38.29	231.46	55.18	56.13	58.39	30.36	34.25	36.1	red	+	-2.31	-2.02	-1.26	0.0305	0.0552	0.227	0	0	0
ARB_00734.3	89.37	121.52	97.99	143.93	134.37	107.72	253.23	280.71	54.05	285.28	235.33	253.67	135.97	98.45	127.91	blue	*	-0.58	-1.3	-0.2	0.354	0.0428	0.768	0	0	0
ARB_00735.1	87.07	74.37	83.2	75.26	153.24	101.58	249.46	290.3	36.15	237.39	169.66	182.22	150.16	113.02	134.23	turquoise	*	-0.77	-1.27	-0.71	0.349	0.124	0.392	0	0	0
ARB_00736.3	45.45	44.7	28.35	66.11	27.08	21.62	91.16	106.26	113.59	43.46	45.62	51.62	55.71	56.5	44.83	paleturquoise	-	-1.44	-0.3	-0.45	0.000359	0.38	0.179	-1	0	0
ARB_00738.3	61.65	88.63	58.11	93.56	96.58	101.58	74.99	79.51	174.92	56.36	56.3	57.22	20.2	23.98	18.85	darkgrey	-	-0.55	0.29	1.73	0.173	0.47	0.000457	0	0	1
ARB_00739.3	38.5	39.2	42.11	43.26	71.35	33.94	41.99	29.14	37.79	13.27	20.08	21.21	28.16	35.25	25.94	orange	-	0.16	1.17	0.43	0.659	0.00349	0.219	0	0	0
ARB_00740.2	80.14	82.05	94.58	125.61	71.35	77	55.06	58.31	42.03	118.62	112.18	87.52	140	101.45	124.39	tan	+	0.74	-0.29	-0.49	0.0119	0.294	0.0781	0	0	0
ARB_00741.3	84.76	71.07	56.97	38.7	61.88	46.25	73.44	108.75	128.36	137.22	131.53	87.91	93.63	62.71	94.92	blue	+	-0.56	-0.77	-0.27	0.133	0.0429	0.477	0	0	0
ARB_00743.3	3.55	8.33	8.76	2.26	8.01	9.28	19.61	12.59	19.74	5.94	4.45	7.59	10.35	10.22	10.49	cyan	+	-1.34	0.15	-0.65	0.014	0.801	0.213	0	0	0
ARB_00744.1	17.58	16.07	28.35	6.8	27.08	21.62	10.97	7.85	9.74	22.36	22.82	26.84	13.77	15.05	16.83	yellow	*	1.11	-0.25	0.41	0.0161	0.539	0.302	0	0	0
ARB_00745.1	1.19	5.01	1.77	2.26	4.82	3.1	5.43	4.82	3.74	2.42	3.93	4.04	8.17	4.41	6.47	turquoise	*	-1.02	-0.56	-1.41	0.101	0.362	0.0198	0	0	0
ARB_00746.2	167.67	183.92	195.52	88.98	175.25	218.19	17.84	16.58	0.55	40.82	30.32	45.1	259.75	320.97	262.83	grey60	-	5.02	2.26	-0.6	3.32e-05	0.00149	0.333	1	0	0
ARB_00747.1	8.24	14.96	19.15	2.26	27.08	3.1	11.64	13.35	9.97	39.36	25.2	43.8	44.26	46.86	43.66	white	+	0.25	-1.36	-1.7	0.716	0.0254	0.00677	0	0	0
ARB_00748.2	149.27	133.57	171.75	304.49	178.39	254.99	0.78	0.09	0.11	3.74	3.07	3.51	16.23	18.03	14.95	red	-	9.58	5.45	3.2	4.55e-10	3.24e-09	3.53e-08	1	1	1
ARB_00749.3	900.93	816.3	837.12	764.33	938.26	867.2	2123.27	1963.42	2146.83	545.31	457.31	539.24	1089.94	1094.95	951.6	yellow	+	-1.29	0.73	-0.29	8.89e-07	0.000242	0.0794	-1	0	0
ARB_00750.3	68.59	64.48	76.36	75.26	74.51	162.98	9.86	10.32	15.08	5.06	6.01	6.8	29.94	37.35	31.74	red	-	2.6	3.56	1.08	6.08e-07	3.22e-08	0.000812	1	1	1
ARB_00751.1	84.76	97.41	71.8	75.26	83.97	95.43	84.73	94.41	52.64	123.74	111.17	135.04	146.54	165.9	154.21	darkturquoise	-	0.16	-0.55	-0.89	0.587	0.0631	0.00517	0	0	0
ARB_00752.1	24.56	23.79	27.2	6.8	17.56	9.28	31.58	32.95	35.44	29.69	28.95	27.36	21.84	23.43	24.93	salmon	-	-0.4	-0.19	0.11	0.164	0.527	0.72	0	0	0
ARB_00753.1	47.77	51.3	44.39	38.7	61.88	107.72	6.32	6.52	4.2	17.52	12.72	21.74	2.88	2	2.18	magenta	+	3.09	1.48	4.37	1.72e-06	0.000398	5.74e-08	1	1	1
ARB_00755.3	300.75	333.62	247.52	162.26	228.64	297.9	51.29	57.93	91.24	114.22	84.02	94.28	100.56	82.23	103.42	blue	-	2.17	1.59	1.62	5.66e-07	1.54e-05	1.31e-05	1	1	1
ARB_00756.1	8.24	13.86	13.38	2.26	14.38	15.45	5.43	5.19	4.43	3.45	3.59	4.69	5.18	6.6	3.61	blue	*	1.24	1.6	1.22	0.0378	0.00929	0.0315	0	0	0
ARB_00757.1	15.25	22.68	26.05	25.01	39.75	3.1	17.4	17.54	19.04	8.87	11.35	12.18	12.81	16.6	14.81	turquoise	*	0.25	1	0.54	0.659	0.0758	0.315	0	0	0
ARB_00758.1	17.58	21.58	34.09	6.8	17.56	33.94	3.88	6.52	3.74	11.07	7.73	9.82	9.13	10.11	10.49	blue	-	2.39	1.34	1.28	0.000145	0.00551	0.00617	1	0	0
ARB_00759.1	36.18	40.3	30.64	34.13	27.08	64.7	38.67	35.43	42.5	40.24	33.89	39.63	33.93	39.01	36.54	white	*	-0.13	-0.1	-0.04	0.685	0.757	0.897	0	0	0
ARB_00760.2	12.92	7.22	11.07	11.34	4.82	3.1	6.98	6.71	10.43	3.15	3.41	5.22	3.02	3.42	3.75	royalblue	*	0.34	1.36	1.55	0.464	0.00787	0.00313	0	0	0
ARB_00761.3	206.73	192.67	224.92	162.26	244.34	224.33	224.23	262.69	190	302.41	297.5	272.94	172.71	170.8	172.45	lightcyan	*	-0.11	-0.49	0.27	0.595	0.0174	0.163	0	0	0
ARB_00762.1	3.55	11.65	14.54	6.8	20.73	27.78	897.95	1000.6	279.98	1285.66	1352.63	1099.9	81.3	66.37	76.19	red	+	-6.15	-7.12	-3.06	2.22e-06	4.46e-07	0.00164	-1	-1	0
ARB_00763.2	40.82	29.3	26.05	52.4	42.91	40.09	103.11	98.8	154.13	55.48	58.16	56.96	54.75	47.19	54.44	brown	+	-1.92	-0.89	-0.76	1.53e-05	0.00979	0.0234	-1	0	0
ARB_00764.3	280.13	245.15	246.39	387.17	363.46	340.8	428.77	472.42	1058.71	346.48	401.38	341.04	193.74	169.68	192.18	darkorange	+	-1.24	-0.51	0.46	0.000709	0.104	0.138	-1	0	0
ARB_00765.2	68.59	53.5	39.82	29.57	23.91	58.55	320.97	326.16	916.57	202.24	230.98	179.5	67.6	62.04	65.09	green	+	-3.17	-1.99	-0.35	1.2e-05	0.000905	0.513	-1	-1	0
ARB_00766.2	38.5	40.3	51.26	38.7	20.73	9.28	279.79	236.63	706.62	109.24	137.75	119.73	59.99	66.37	59.25	green	+	-3.05	-1.48	-0.51	3.05e-05	0.0106	0.357	-1	0	0
ARB_00767.3	91.68	134.67	130.94	134.77	181.54	58.55	74.55	85.62	110.25	124.91	105.78	114.15	129.02	114.24	122.34	pink	*	0.46	0.09	0	0.116	0.773	0.994	0	0	0
ARB_00768.2	91.68	61.19	68.38	84.41	77.66	46.25	286.88	282.06	339.67	83.46	82.67	80.25	114.02	117.91	111.33	black	+	-2.1	-0.23	-0.7	1.46e-07	0.332	0.00523	-1	0	0
ARB_00769.1	47.77	33.7	29.5	125.61	102.88	52.4	103.56	92.88	111.21	113.49	112.85	103.24	66.63	65.48	67.72	blue	*	-1.54	-1.64	-0.92	6.49e-05	3.46e-05	0.00472	-1	-1	0
ARB_00770.1	146.97	150	154.76	157.68	165.82	187.52	44.43	43.24	43.91	163.14	124.8	155.66	106.25	116.57	111.19	yellow	-	1.78	0.04	0.44	6.86e-08	0.834	0.0186	1	0	0
ARB_00771_00772.4	89.37	77.66	88.89	61.54	102.88	89.29	137.22	152.17	337.02	71.74	76.43	55.66	90.58	75.68	88.92	pink	-	-1.18	0.33	-0.01	0.00623	0.419	0.987	0	0	0
ARB_00773.2	980.57	892.45	1053.97	2041.49	1025.55	1044.52	804.34	619	651.5	756.11	772.43	771.34	348.97	374.99	358.64	turquoise	+	0.5	0.34	1.43	0.0544	0.184	2.87e-05	0	0	1
ARB_00774.2	563.66	545.19	499.73	782.74	513.66	579.64	178.84	200.61	166.07	239.3	224.95	205.53	769.11	510.73	697.93	grey60	-	1.56	1.26	-0.28	1.38e-06	1.43e-05	0.189	1	1	0
ARB_00775.3	70.9	143.43	127.53	107.29	93.43	126.14	49.3	47.63	80.56	79.06	70.85	80.77	89.89	91.67	84.09	blue	*	1.03	0.6	0.4	0.00204	0.0434	0.175	0	0	0
ARB_00777.1	834.91	867.43	859.49	1003.8	985.02	995.61	296.18	371.83	337.99	1045.78	755.37	805.57	700.27	502.33	603.91	yellow	-	1.36	-0.01	0.52	2.05e-06	0.962	0.0114	1	0	0
ARB_00778_00779.4	43.13	53.5	68.38	38.7	42.91	40.09	58.82	57.36	62.09	53.86	48.33	43.54	40.13	42.21	39.44	pink	*	-0.1	0.2	0.45	0.696	0.396	0.0558	0	0	0
ARB_00780.3	1.19	2.79	1.77	2.26	1.61	3.1	1.22	1.22	1.69	0.37	0.8	0.6	0.73	0.7	0.77	turquoise	+	0.45	1.73	1.34	0.393	0.00338	0.0147	0	0	0
ARB_00781.1	5.9	3.9	8.76	2.26	4.82	3.1	6.1	4.25	4.89	8.29	8.08	6.41	8.31	7.03	7.76	turquoise	*	0.23	-0.36	-0.39	0.62	0.388	0.341	0	0	0
ARB_00782.3	19.91	25.99	34.09	29.57	46.08	33.94	33.13	36.19	17.41	53.28	61.21	63.47	55.99	63.7	61.88	darkturquoise	-	-0.06	-1.15	-1.18	0.897	0.00775	0.0065	0	0	0
ARB_00783.1	15.25	11.65	21.45	11.34	8.01	3.1	8.54	5.19	4.89	12.1	9.46	14.15	10.22	14.39	10.05	pink	*	1.38	0.39	0.44	0.00915	0.386	0.327	0	0	0
ARB_00784.2	84.76	71.07	69.52	38.7	83.97	52.4	40.22	39.05	29.81	54.45	48.84	54.74	80.05	75.57	84.68	pink	+	1.03	0.48	-0.12	0.000637	0.0562	0.632	1	0	0
ARB_00785.3	167.67	141.24	127.53	121.03	184.68	138.42	108.43	114.29	253.79	272.24	239.68	259.49	185.66	164.22	174.81	turquoise	*	-0.05	-0.86	-0.3	0.889	0.0159	0.374	0	0	0
ARB_00786.1	22.24	44.7	26.05	34.13	42.91	64.7	24.93	37.53	83.4	56.94	47.65	51.49	33.11	28.62	31.6	green	*	-0.48	-0.77	-0.02	0.403	0.173	0.97	0	0	0
ARB_00787.3	1.19	0.56	2.94	2.26	1.61	3.1	0.11	0.28	0.11	0.07	0.09	0.07	0.07	0.16	0.21	turquoise	+	3.04	4.03	3.27	0.000839	7.82e-05	0.000382	1	1	1
ARB_00789.2	52.4	80.95	95.72	121.03	65.04	70.85	31.36	26.1	18.57	55.77	52.06	59.95	69.53	65.37	75.9	brown	-	1.65	0.48	0.15	4.94e-05	0.105	0.623	1	0	0
ARB_00790.1	5.9	5.01	0.6	2.26	1.61	9.28	4.1	2.36	3.05	1.69	2.37	2.98	1.27	1.03	1.05	white	*	-0.3	0.12	1.17	0.729	0.889	0.169	0	0	0
ARB_00791.1	1.19	0.56	0.6	2.26	1.61	3.1	1	0.85	0.55	1.1	0.09	0.87	0.86	0.92	0.21	salmon	+	-0.09	0.68	0.4	0.938	0.532	0.72	0	0	0
ARB_00792.3	5.9	5.01	5.27	2.26	8.01	3.1	4.32	4.44	1.91	1.83	3.93	2.32	6.54	5.28	6.04	grey60	*	0.68	1.08	-0.14	0.234	0.0591	0.801	0	0	0
ARB_00793.3	91.68	95.21	62.68	66.11	93.43	95.43	579.72	741.07	792.67	191.85	193.8	146.06	161.01	119.24	160.09	brown	+	-3.11	-1.12	-0.85	1.84e-08	0.000731	0.00585	-1	-1	0
ARB_00794_00795.4	45.45	53.5	35.23	20.45	46.08	21.62	44.43	37.53	66.82	48	41.71	55.66	36.13	40.78	39.73	lightyellow	*	-0.12	-0.13	0.18	0.756	0.731	0.63	0	0	0
ARB_00796.1	960.09	949	927.71	755.12	869.65	879.43	4384.18	4554.67	7731.81	2755.55	3202.5	2282.53	180.37	139.39	163.48	darkgreen	-	-2.5	-1.52	2.56	2.87e-08	7.71e-06	1.43e-08	-1	-1	1
ARB_00797.3	59.34	60.09	50.11	29.57	52.4	33.94	104.66	97.28	199.82	66.32	81.49	82.85	37.37	40.22	36.54	green	+	-1.18	-0.45	0.56	0.00412	0.232	0.14	0	0	0
ARB_00799.2	220.5	216.73	162.69	139.35	178.39	267.25	440.5	589.79	613.17	354.68	251.72	292.98	411.03	307.89	334.07	greenyellow	+	-1.47	-0.6	-0.83	2.22e-05	0.0234	0.00329	-1	0	0
ARB_00800.1	63.97	78.76	58.11	75.26	39.75	101.58	42.43	52.21	40.38	69.1	54.09	64.25	79.36	74.02	83.94	pink	*	0.58	0.11	-0.24	0.0493	0.725	0.4	0	0	0
ARB_00801.2	133.16	144.52	129.8	203.53	159.53	101.58	55.5	60.03	53.58	146.01	116.89	149.43	132.36	131.15	134.96	black	-	1.27	0	0.04	1.49e-05	0.984	0.875	1	0	0
ARB_00802.3	996.49	1090.33	1142.18	1229.6	1047.36	1179	21.61	19.63	13.22	26.46	22.13	24.61	82.68	101.12	89.21	blue	-	5.91	5.46	3.57	9.21e-13	8.13e-13	2.31e-11	1	1	1
ARB_00803.1	107.82	129.19	110.5	116.45	143.81	138.42	222.9	316.96	164.16	81.55	77.27	67.63	162.26	114.79	162.74	midnightblue	+	-0.95	0.63	-0.31	0.00367	0.0374	0.301	0	0	0
ARB_00804.2	57.03	83.15	50.11	47.83	46.08	89.29	8.09	5.19	6.96	7.26	7.73	7.98	29.81	26.19	25.8	red	-	3.26	3.04	1.21	9.12e-08	8.17e-08	0.000269	1	1	1
ARB_00805.3	1.19	0.56	0.6	2.26	1.61	3.1	4.77	3.11	0.55	0.22	0.45	0.07	0.07	0.48	0.21	darkturquoise	*	-1.48	1.99	1.94	0.177	0.104	0.109	0	0	0
ARB_00806.3	1.19	0.56	0.6	2.26	1.61	3.1	2.99	4.06	0.33	0.22	0.27	0.07	0.33	0.16	0.35	royalblue	*	-1.15	2.23	1.48	0.279	0.0609	0.189	0	0	0
ARB_00807.1	1.19	0.56	0.6	2.26	1.61	3.1	1	4.25	0.11	0.22	0.09	0.2	0.07	0.05	0.07	turquoise	*	-0.12	2.19	3.56	0.929	0.0924	0.0119	0	0	0
ARB_00808.3	54.71	95.21	82.06	61.54	68.19	107.72	12.75	16.2	6.73	31.88	31.51	32.97	57.37	43.98	58.67	grey60	-	2.8	1.3	0.58	1.66e-06	0.000685	0.0726	1	1	0
ARB_00809.3	75.52	63.39	75.22	20.45	30.25	33.94	21.61	16.78	19.27	49.91	36.78	56.44	94.74	112.13	108.26	darkgreen	+	1.89	0.58	-0.57	5.8e-06	0.034	0.0347	1	0	0
ARB_00810.2	10.58	9.44	15.69	6.8	8.01	3.1	1.66	2.54	1.69	1.69	2.02	4.56	0.46	1.24	1.76	turquoise	+	2.59	2.2	3.54	0.000558	0.00135	3.46e-05	1	0	1
ARB_00811.3	105.52	144.52	176.28	249.41	137.52	132.28	22.27	20.01	26.76	54.01	52.57	51.49	24.59	27.95	25.51	magenta	+	2.67	1.46	2.48	3.49e-08	1.12e-05	4.02e-08	1	1	1
ARB_00812.3	75.52	91.92	103.68	171.43	90.28	70.85	55.28	50.11	33.8	140.59	144.3	164.99	115.83	135.49	120.87	tan	+	1.01	-0.7	-0.43	0.00228	0.0203	0.141	0	0	0
ARB_00813.1	144.67	119.33	129.8	70.68	49.24	95.43	22.72	20.77	23.48	125.79	95.33	154.36	138.34	198.11	156.27	pink	+	2.53	0.07	-0.33	1.94e-07	0.803	0.205	1	0	0
ARB_00814.2	135.47	132.48	103.68	134.77	90.28	113.86	128.8	142.79	220.91	162.12	156.9	135.82	157.25	120.69	140.4	green	*	-0.39	-0.32	-0.19	0.149	0.247	0.49	0	0	0
ARB_00815.3	43.13	21.58	12.23	25.01	14.38	15.45	42.43	35.43	70.13	15.62	20.25	19.25	14.72	18.36	16.68	pink	-	-1.14	0.22	0.36	0.0216	0.666	0.472	0	0	0
ARB_00816.1	10.58	5.01	14.54	20.45	11.2	33.94	30.91	36.95	27.46	15.32	16.49	13.62	14.86	19.02	15.1	brown	*	-1.81	-0.73	-0.85	0.000693	0.117	0.0666	-1	0	0
ARB_00817.1	10.58	1.68	5.27	6.8	1.61	9.28	18.28	15.82	24.65	14.74	16.49	16.37	7.36	12.09	6.9	blue	+	-2.15	-1.88	-1.01	0.00327	0.00767	0.136	0	0	0
ARB_00818.3	63.97	41.4	76.36	84.41	93.43	64.7	10.97	11.45	12.99	36.43	27.42	39.63	8.99	11.76	12.07	magenta	+	2.3	0.75	2.41	4.13e-06	0.0157	1.21e-06	1	0	1
ARB_00819.1	220.5	165.32	153.62	198.94	172.11	83.14	165.34	189.31	154.36	305.48	279.96	208.25	325.88	221.1	341.91	white	+	0.03	-0.6	-0.76	0.922	0.0411	0.0128	0	0	0
ARB_00820.1	68.59	69.97	62.68	75.26	46.08	52.4	25.15	19.63	16.01	41.26	41.71	50.31	32.14	35.91	34.5	cyan	-	1.75	0.59	0.97	6.63e-06	0.0229	0.000903	1	0	0
ARB_00821.3	87.07	99.6	112.77	134.77	106.03	156.84	39.33	36	34.97	94.88	90.94	87	82.13	80.24	81.02	black	-	1.46	0.15	0.32	1.65e-06	0.429	0.101	1	0	0
ARB_00822.1	38.5	38.1	50.11	11.34	30.25	46.25	40.88	46.49	34.97	52.84	48.33	69.97	55.99	74.46	64.51	lightyellow	+	0.06	-0.42	-0.61	0.891	0.258	0.0987	0	0	0
ARB_00823.3	183.76	200.33	197.78	162.26	184.68	175.25	45.75	57.36	21.84	126.23	124.46	108.7	116.52	93.12	104.15	brown	-	2.33	0.71	0.91	1.89e-06	0.0269	0.0066	1	0	0
ARB_00824.3	1.19	0.56	0.6	2.26	1.61	3.1	0.11	0.28	0.55	0.66	0.45	0.47	3.69	4.63	6.47	darkgreen	+	1.5	0.5	-2.71	0.047	0.484	0.000266	0	0	-1
ARB_00827.3	43.13	54.6	50.11	70.68	23.91	40.09	96.03	74.92	153.89	463.03	396.22	469.22	15.54	16.16	12.07	lightcyan	+	-1.05	-3.15	1.78	0.0129	8.44e-07	0.000444	0	-1	1
ARB_00828.3	325.95	322.71	272.35	377.98	473.01	273.38	2086.55	2012.99	8048.16	2317.04	2214.84	1936.2	289.1	254.14	254.56	grey60	+	-3.41	-2.82	0.2	1.16e-06	9.09e-06	0.668	-1	-1	0
ARB_00829_00830.4	54.71	63.39	60.39	93.56	77.66	70.85	38.22	29.52	76.53	63.53	61.55	65.03	45.92	42.1	44.53	magenta	+	0.45	-0.08	0.44	0.251	0.854	0.252	0	0	0
ARB_00831.3	1757.04	2112.78	1929.61	3200.88	2933.65	2925.09	538.99	519.28	355.1	1436.69	1116.29	1458.7	1205.06	1134.68	1095.38	cyan	-	2.06	0.54	0.75	4.17e-08	0.0143	0.00155	1	0	0
ARB_00832.3	24.56	19.38	26.05	25.01	8.01	15.45	8.54	10.7	8.58	16.06	20.08	18.34	20.34	22.88	16.83	brown	*	1.31	0.35	0.2	0.00258	0.322	0.57	0	0	0
ARB_00833.1	117.04	97.41	121.86	75.26	121.78	101.58	231.98	232.03	221.63	103.09	111.17	98.57	179.95	186.96	181.58	midnightblue	+	-1.05	0.09	-0.73	3.92e-05	0.669	0.00111	-1	0	0
ARB_00835.2	43.13	61.19	54.68	98.13	46.08	77	135.44	127.87	151.26	70.57	76.09	63.73	68.7	59.38	62.17	brown	+	-1.36	-0.38	-0.23	7.96e-05	0.161	0.388	-1	0	0
ARB_00838.3	57.03	71.07	35.23	56.97	39.75	70.85	78.53	105.3	107.4	69.98	65.61	58.52	64.56	50.85	57.65	brown	+	-0.89	-0.31	-0.14	0.00891	0.329	0.666	0	0	0
ARB_00840.1	100.91	103.98	71.8	79.83	83.97	46.25	161.13	227.05	173.01	102.5	77.44	83.24	177.58	155.42	158.62	midnightblue	+	-1.04	0.04	-0.86	0.000811	0.876	0.00343	-1	0	0
ARB_00841.1	36.18	40.3	51.26	52.4	61.88	40.09	20.94	18.68	27.7	36.57	34.23	44.19	36.27	41.99	39.15	brown	-	0.96	0.16	0.13	0.00383	0.586	0.665	0	0	0
ARB_00842.3	70.9	53.5	66.1	84.41	96.58	83.14	106.88	115.63	39.67	136.92	115.38	130.37	51.57	51.85	59.25	skyblue	*	-0.35	-1.04	0.2	0.467	0.0334	0.696	0	0	0
ARB_00843.1	19.91	14.96	19.15	25.01	14.38	27.78	62.14	52.97	42.26	51.67	55.79	62.03	18.83	22.66	17.55	red	+	-1.55	-1.67	-0.15	0.000296	0.00014	0.686	-1	-1	0
ARB_00844.2	22.24	54.6	51.26	34.13	20.73	46.25	10.53	8.8	5.12	42.58	39.16	40.41	37.92	43.43	39.73	pink	+	2.43	0.05	0.07	2.57e-05	0.889	0.861	1	0	0
ARB_00845.1	5.9	24.89	15.69	6.8	14.38	27.78	1.89	2.92	2.14	5.5	5.15	7.33	8.31	9.89	9.77	brown	-	2.62	1.24	0.6	0.000317	0.0249	0.233	1	0	0
ARB_00847.1	3.55	0.56	0.6	2.26	1.61	3.1	3824.8	3367.48	2223.81	3138.74	3300.47	3211.43	1075.54	1181.84	1264.6	blue	+	-11.57	-11.64	-10.18	4.35e-11	4.11e-11	2.03e-10	-1	-1	-1
ARB_00848.3	36.18	45.8	30.64	43.26	58.72	33.94	377.19	408.1	156.04	397.14	390.89	352.67	213.27	190.64	228.44	blue	+	-2.95	-3.35	-2.5	1.62e-05	4.44e-06	8.76e-05	-1	-1	-1
ARB_00849.3	1.19	3.9	4.11	2.26	1.61	3.1	2.55	4.82	0.78	6.09	4.45	4.56	5.05	2.77	4.18	royalblue	*	0.37	-0.83	-0.45	0.65	0.25	0.548	0	0	0
ARB_00850.2	22.24	21.58	16.84	20.45	30.25	15.45	68.57	80.65	48.86	68.22	62.39	58.39	43.57	36.24	45.55	blue	+	-1.7	-1.66	-1.06	0.000217	0.000266	0.00828	-1	-1	0
ARB_00851.1	38.5	51.3	32.94	34.13	27.08	21.62	82.3	84.09	54.76	36.43	36.61	41.58	54.19	53.84	50.8	cyan	+	-0.84	0.09	-0.38	0.011	0.799	0.217	0	0	0
ARB_00852.3	47.77	57.89	30.64	25.01	27.08	70.85	275.59	409.25	99.55	38.33	28.95	29.06	61.79	44.43	53.27	yellow	+	-2.36	0.46	-0.27	0.00166	0.508	0.699	0	0	0
ARB_00853.3	15.25	17.17	15.69	15.89	17.56	27.78	18.51	16.2	11.82	30.71	27.93	34.28	13.22	20.56	15.38	skyblue	+	0.07	-0.94	-0.01	0.862	0.0146	0.971	0	0	0
ARB_00854.3	26.89	23.79	21.45	6.8	11.2	15.45	60.59	56.02	179.71	27.49	29.13	29.45	40.26	48.41	41.33	brown	+	-1.84	-0.28	-0.87	0.00708	0.685	0.173	0	0	0
ARB_00855.2	22.24	23.79	20.3	52.4	30.25	33.94	34.24	30.1	70.6	33.94	35.59	40.28	19.92	19.35	19.72	purple	*	-0.91	-0.73	0.17	0.0552	0.118	0.74	0	0	0
ARB_00856.3	126.26	147.81	120.72	121.03	109.18	193.66	242.16	377.39	377.77	183.79	156.56	141.91	163.8	147.07	167.15	brown	+	-1.3	-0.28	-0.27	8.56e-05	0.289	0.301	-1	0	0
ARB_00858.1	47.77	46.9	48.97	38.7	42.91	89.29	93.59	104.54	62.09	31.15	33.89	37.54	48.26	50.29	42.35	violet	+	-0.82	0.49	0.03	0.0186	0.154	0.934	0	0	0
ARB_00859.1	169.97	197.05	141.15	111.87	131.22	242.72	121.94	150.83	197.9	380.31	287.82	327.61	307.27	279.16	303.61	orange	+	0.13	-0.97	-0.82	0.652	0.00145	0.00503	0	0	0
ARB_00860.1	3.55	2.79	0.6	2.26	4.82	3.1	2.33	1.98	1.01	5.94	4.97	6.41	7.09	8.02	6.9	darkturquoise	-	0.06	-1.73	-2.08	0.934	0.00847	0.00196	0	0	0
ARB_00861.3	12.92	5.01	16.84	38.7	4.82	33.94	10.09	8.42	28.87	7.26	6.87	6.27	2.21	2.99	3.18	lightgreen	*	-0.39	0.57	1.87	0.632	0.486	0.0358	0	0	0
ARB_00862.1	250.33	222.2	229.44	171.43	115.48	138.42	156.48	168.63	357.27	63.24	139.6	63.47	3.15	1.79	2.47	darkgrey	-	0.13	1.49	6.61	0.751	0.00106	2.77e-08	0	0	1
ARB_00863.1	50.08	40.3	39.82	66.11	30.25	40.09	47.75	51.25	59.25	40.68	39.5	40.28	34.34	31.93	42.35	purple	*	-0.31	0.08	0.24	0.282	0.795	0.397	0	0	0
ARB_00864.1	31.54	19.38	30.64	11.34	20.73	15.45	23.82	23.62	17.64	21.77	23.5	26.44	12.13	14.17	18.13	steelblue	*	0.27	0.13	0.84	0.441	0.724	0.0197	0	0	0
ARB_00865.3	107.82	156.57	128.67	102.71	137.52	175.25	245.48	309.86	183.29	106.46	101.23	104.54	235.87	212.17	233.75	midnightblue	+	-0.85	0.36	-0.77	0.00258	0.159	0.00548	0	0	0
ARB_00866.1	75.52	55.7	67.24	116.45	61.88	58.55	35.34	32.95	34.03	89.9	78.96	79.86	63.03	61.38	63.19	black	-	0.92	-0.36	0.04	0.00115	0.125	0.877	0	0	0
ARB_00867.1	82.45	79.85	88.89	75.26	80.82	64.7	222.01	236.82	187.84	59.87	57.48	55	131.8	129.7	136.72	yellow	+	-1.36	0.54	-0.66	3.51e-06	0.00988	0.00266	-1	0	0
ARB_00868.1	172.27	171.89	157.02	116.45	159.53	120	770.71	946.52	945.81	139.71	148.84	116.36	310.49	240.3	277.15	yellow	+	-2.41	0.31	-0.72	7.63e-09	0.131	0.00176	-1	0	0
ARB_00869.1	15.25	8.33	14.54	2.26	4.82	9.28	20.94	13.54	16.94	12.39	15.46	16.37	18.14	22.99	21.45	turquoise	*	-0.47	-0.28	-0.79	0.285	0.527	0.0659	0	0	0
ARB_00870.1	70.9	68.88	70.66	93.56	36.58	83.14	69.45	71.68	123.11	96.94	100.39	95.32	72.72	65.48	85.7	blue	*	-0.28	-0.48	-0.08	0.425	0.166	0.822	0	0	0
ARB_00871.1	149.27	144.52	178.54	153.1	181.54	113.86	631.73	538.68	413	125.65	132.87	139.06	266.73	280.28	261.35	yellow	+	-1.72	0.25	-0.77	8.07e-07	0.25	0.00187	-1	0	0
ARB_00872.3	135.47	121.52	118.45	121.03	49.24	52.4	136.77	122.32	113.82	73.5	74.91	71.66	109.44	124.58	111.63	yellow	*	-0.01	0.75	0.1	0.979	0.00251	0.664	0	0	0
ARB_00873.3	36.18	46.9	46.68	11.34	58.72	27.78	28.92	24.38	29.1	45.95	46.97	52.27	34.62	41.77	39.59	lightyellow	+	0.68	-0.14	0.18	0.0612	0.695	0.61	0	0	0
ARB_00874.3	19.91	13.86	20.3	25.01	20.73	27.78	13.63	12.02	13.22	17.82	13.23	19.65	25.55	20.45	22.61	green	*	0.44	0.06	-0.37	0.204	0.872	0.252	0	0	0
ARB_00875.3	17.58	44.7	43.25	15.89	30.25	27.78	19.17	16.39	26.29	21.92	20.08	27.36	55.57	63.59	55.75	lightcyan	*	0.78	0.58	-0.76	0.0535	0.134	0.0473	0	0	0
ARB_00877.3	424.33	497.24	436.8	488.29	535.55	775.45	393.35	391.59	225.94	230.36	208.71	246.42	367.74	409.36	375.07	blue	-	0.47	0.99	0.24	0.0586	0.000628	0.337	0	0	0
ARB_00878.1	12.92	18.27	15.69	15.89	27.08	40.09	16.96	18.87	25.12	20.89	16.32	18.34	14.31	13.95	14.81	darkorange	*	-0.35	-0.24	0.13	0.348	0.524	0.729	0	0	0
ARB_00879.1	679.99	790.19	774.44	764.33	569.93	573.52	609.59	570.57	263.64	1096.56	996.55	932.28	1388.15	1123.87	1238.13	darkorange	-	0.73	-0.43	-0.74	0.0176	0.154	0.0192	0	0	0
ARB_00880.3	167.67	175.17	117.32	148.51	194.1	236.59	41.32	77.21	106.69	81.85	62.22	54.22	100.98	65.15	86.58	blue	-	1.09	1.19	0.85	0.00851	0.00464	0.0333	0	0	0
ARB_00881.3	24.56	33.7	44.39	29.57	20.73	40.09	47.97	43.05	50.75	23.09	30.66	29.84	27.33	34.91	32.47	black	*	-0.46	0.31	0.12	0.149	0.335	0.717	0	0	0
ARB_00882.3	70.9	67.78	45.54	43.26	52.4	33.94	486.31	543.68	197.9	51.23	41.37	40.28	98.62	106.23	106.06	yellow	+	-2.66	0.42	-0.81	2.24e-05	0.365	0.083	-1	0	0
ARB_00883.3	22.24	20.48	18	38.7	17.56	15.45	36.89	29.33	23.48	30.71	24.35	32.58	19.1	27.62	23.48	blue	*	-0.56	-0.54	-0.22	0.168	0.173	0.599	0	0	0
ARB_00884.3	29.21	22.68	27.2	15.89	14.38	9.28	34.9	28.19	22.55	20.45	17.35	21.21	12.13	20.34	18.42	black	*	-0.12	0.4	0.64	0.771	0.292	0.091	0	0	0
ARB_00885.3	66.28	51.3	76.36	52.4	83.97	89.29	8.31	6.71	6.27	17.82	17.69	25.01	25.14	37.79	26.23	red	-	3.17	1.66	1.11	4.82e-07	5.93e-05	0.00157	1	1	0
ARB_00886.1	142.37	168.6	176.28	93.56	150.1	64.7	131.9	166.52	112.63	119.2	108.47	115.71	179.67	186.29	194.09	salmon	*	0.28	0.53	-0.18	0.221	0.028	0.444	0	0	0
ARB_00887.3	241.15	261.55	209.09	88.98	219.23	297.9	742.6	911.69	876.38	661.1	631.22	537.56	1121.57	790.71	1101.51	turquoise	-	-1.83	-1.37	-2.07	6.5e-06	0.000127	1.89e-06	-1	-1	-1
ARB_00888_00889.4	123.95	125.9	101.4	134.77	71.35	120	57.71	66.14	144.58	96.35	76.59	96.49	93.91	93.01	86.87	turquoise	*	0.5	0.37	0.34	0.186	0.322	0.365	0	0	0
ARB_00890.2	1.19	7.22	7.6	2.26	4.82	3.1	7.21	7.47	6.96	7.55	8.94	10.74	8.17	11.98	7.9	turquoise	*	-0.74	-1.06	-1.11	0.236	0.0765	0.0617	0	0	0
ARB_00891.3	33.86	33.7	34.09	15.89	23.91	15.45	32.24	31.43	42.03	37.89	38.48	37.8	38.2	39.01	34.94	salmon	-	-0.04	-0.17	-0.14	0.888	0.533	0.6	0	0	0
ARB_00893.3	135.47	158.75	145.69	107.29	106.03	89.29	31.58	31.62	28.16	46.54	35.25	48.23	152.24	159.21	170.1	grey60	-	2.28	1.78	-0.12	1.34e-08	1.35e-07	0.565	1	1	0
ARB_00894.2	202.13	211.27	198.92	198.94	285.11	261.12	336.24	311.2	249.94	281.47	250.38	290.52	262.82	270.34	269.47	blue	*	-0.54	-0.42	-0.39	0.00807	0.0318	0.0457	0	0	0
ARB_00895.3	119.35	113.85	122.99	111.87	96.58	64.7	120.17	159.25	201.97	85.95	85.88	71.53	163.1	136.94	158.92	yellow	*	-0.41	0.55	-0.36	0.114	0.0349	0.155	0	0	0
ARB_00896.3	40.82	63.39	50.11	70.68	77.66	52.4	44.2	41.91	48.62	48.3	46.8	49.79	43.3	45.98	51.67	turquoise	*	0.22	0.11	0.15	0.38	0.67	0.538	0	0	0
ARB_00897.3	40.82	42.5	37.52	29.57	39.75	46.25	44.87	52.21	48.15	42.58	47.14	36.89	41.92	40.22	45.84	greenyellow	*	-0.27	-0.06	-0.08	0.297	0.83	0.759	0	0	0
ARB_00898.3	50.08	40.3	30.64	47.83	27.08	46.25	40.44	36.95	47.45	51.52	44.94	47.97	55.44	52.84	47.59	turquoise	*	-0.1	-0.32	-0.43	0.749	0.261	0.13	0	0	0
ARB_00901.2	133.16	166.42	103.68	134.77	184.68	175.25	329.82	503.53	550.15	347.36	250.88	248.11	472.04	298.94	407.81	magenta	-	-1.77	-1.08	-1.55	2.82e-05	0.00227	0.000109	-1	0	-1
ARB_00902.3	50.08	58.99	63.82	84.41	74.51	77	23.38	22.86	11.59	144.83	107.29	129.98	14.31	10.77	15.67	midnightblue	-	1.65	-1.11	2.14	0.000213	0.00262	1.37e-05	1	0	1
ARB_00903.3	15.25	35.9	36.38	11.34	33.42	15.45	43.32	49.16	61.38	41.12	50.87	34.93	51.85	32.26	47.59	turquoise	*	-0.83	-0.54	-0.58	0.0755	0.24	0.202	0	0	0
ARB_00904.3	146.97	192.67	135.48	116.45	162.68	224.33	111.97	138.96	128.59	269.9	256.4	194.91	233.36	164.22	223.13	tan	*	0.33	-0.59	-0.37	0.207	0.0287	0.157	0	0	0
ARB_00905.1	314.5	316.16	278	185.19	281.98	334.67	153.82	200.61	214.67	179.11	133.88	146.06	145.29	109.68	147.16	turquoise	+	0.68	0.99	1.18	0.00667	0.0004	7.88e-05	0	0	1
ARB_00906.3	68.59	88.63	62.68	43.26	42.91	83.14	64.8	76.07	45.8	70.13	69.33	66.85	74.24	66.25	70.93	lightgreen	*	0.26	0.09	0.06	0.368	0.764	0.852	0	0	0
ARB_00907.3	26.89	27.09	24.9	15.89	52.4	21.62	946.64	1373.01	437.64	556.87	585.42	394.5	580.03	389.43	560.81	turquoise	-	-4.98	-4.27	-4.26	6.75e-07	3.68e-06	3.8e-06	-1	-1	-1
ARB_00908.3	392.31	422.01	401.93	176.02	244.34	169.11	121.49	92.5	59.48	12.25	9.97	12.57	5.32	9.56	5.75	royalblue	+	2.22	5.13	5.91	4.35e-07	2.34e-10	1.23e-10	1	1	1
ARB_00909.3	202.13	150	185.34	263.18	178.39	187.52	116.18	90.78	49.8	32.76	35.76	40.67	80.47	103.68	86.87	darkolivegreen	+	1.11	2.27	0.96	0.00206	3.15e-06	0.00586	0	1	0
ARB_00910.1	156.17	165.32	136.61	180.6	115.48	132.28	243.04	287.62	132.17	152.45	132.03	110.25	375.86	268.1	367.97	darkred	-	-0.47	0.22	-1.14	0.159	0.516	0.00226	0	0	0
ARB_00912.3	192.95	154.38	157.02	148.51	121.78	113.86	539.21	536.76	432.09	411.2	355.06	317.01	423.65	312.92	374.33	blue	+	-1.61	-1.13	-1.17	1.19e-06	5.01e-05	3.82e-05	-1	-1	-1
ARB_00913.3	29.21	31.5	27.2	34.13	14.38	52.4	47.75	49.35	42.5	98.99	96.85	88.69	59.58	46.75	61.88	turquoise	*	-0.67	-1.69	-0.93	0.0601	0.000104	0.0113	0	-1	0
ARB_00914.1	26.89	34.8	43.25	38.7	49.24	33.94	37.12	35.81	77	37.31	43.07	41.32	17.32	17.81	16.68	darkmagenta	+	-0.4	-0.2	1.02	0.338	0.642	0.0213	0	0	0
ARB_00915.2	234.27	250.62	241.87	327.45	266.3	273.38	196.55	184.9	368.12	413.25	332.21	429.48	175.07	177.49	179.22	saddlebrown	-	0.03	-0.68	0.46	0.909	0.0166	0.0921	0	0	0
ARB_00917.1	66.28	61.19	53.54	61.54	49.24	70.85	87.83	86.96	81.51	53.57	51.21	69.71	33.79	38.9	32.76	steelblue	-	-0.52	0.04	0.76	0.037	0.876	0.00493	0	0	0
ARB_00918.3	26.89	40.3	36.38	98.13	39.75	21.62	102.67	105.88	94.8	53.57	59.51	47.45	28.43	24.31	26.09	grey60	+	-1.53	-0.61	0.41	0.000366	0.0928	0.257	-1	0	0
ARB_00919.1	266.38	238.6	197.78	345.82	231.78	224.33	565.33	738.19	1875.04	337.55	312.52	239.7	262.96	178.94	240.54	pink	-	-2.01	-0.36	0.03	0.000115	0.386	0.948	-1	0	0
ARB_00920.1	91.68	116.04	83.2	93.56	93.43	70.85	135.44	185.86	451.9	192.58	170.49	143.73	182.6	139.61	177.46	greenyellow	+	-1.21	-0.79	-0.77	0.013	0.0905	0.0989	0	0	0
ARB_00921.1	10.58	11.65	13.38	6.8	14.38	9.28	11.19	12.21	30.04	11.66	13.23	14.8	7.36	8.79	10.34	purple	*	-0.41	-0.15	0.45	0.443	0.789	0.405	0	0	0
ARB_00922.2	10.58	5.01	8.76	11.34	8.01	3.1	2.55	2.92	3.51	2.86	3.59	2.85	3.56	3.2	2.33	turquoise	+	1.35	1.31	1.34	0.0106	0.0109	0.00865	0	0	0
ARB_00923.2	5.9	16.07	22.6	15.89	20.73	9.28	55.94	47.63	73.92	55.77	71.19	69.71	18.55	23.43	18.27	red	+	-2.09	-2.25	-0.55	0.000309	0.000147	0.257	-1	-1	0
ARB_00925.1	5.9	3.9	5.27	2.26	1.61	3.1	1.44	1.41	3.28	2.86	2.89	2.45	3.96	2.22	2.33	blue	*	1.39	0.85	0.85	0.0121	0.0894	0.0852	0	0	0
ARB_00926.3	1.19	1.68	2.94	2.26	8.01	3.1	75.43	72.82	0.78	565.95	433.68	386.24	539.71	341.1	489.98	royalblue	-	-3.23	-7.95	-7.93	0.188	0.0025	0.00257	0	0	0
ARB_00927.3	3.55	0.56	0.6	6.8	1.61	3.1	0.78	0.28	0.33	0.95	0.09	0.6	0.07	0.16	0.35	turquoise	+	1.28	1.4	2.72	0.265	0.218	0.0258	0	0	0
ARB_00928.1	84.76	51.3	94.58	125.61	49.24	46.25	38.22	30.48	27.93	20.89	22.13	26.84	23.08	31.27	26.23	turquoise	+	1.19	1.64	1.44	0.00201	0.000125	0.000349	0	1	1
ARB_00929.3	8.24	3.9	11.07	2.26	11.2	9.28	9.64	8.42	17.18	10.34	8.25	11.66	9.26	9.23	8.47	greenyellow	*	-0.66	-0.53	-0.36	0.259	0.356	0.532	0	0	0
ARB_00930.1	5.9	7.22	8.76	2.26	8.01	3.1	17.4	19.44	48.86	9.61	12.21	14.15	8.17	11.21	9.34	brown	+	-1.79	-0.71	-0.39	0.00947	0.292	0.567	0	0	0
ARB_00931.2	17.58	23.79	19.15	15.89	8.01	40.09	5.88	4.82	2.6	12.1	11.18	10.61	19.79	15.83	16.83	brown	-	2.27	0.85	0.22	0.000276	0.0596	0.611	1	0	0
ARB_00932.3	112.43	94.12	103.68	75.26	87.12	77	95.14	111.42	171.81	62.51	65.44	47.06	80.33	60.93	76.78	tan	-	-0.26	0.82	0.49	0.378	0.00977	0.0988	0	0	0
ARB_00933.2	12.92	3.9	8.76	2.26	1.61	21.62	1	1.6	0.55	2.42	2.72	1.79	4.91	3.97	4.89	green	*	2.93	1.7	0.7	0.00162	0.0274	0.316	0	0	0
ARB_00934.2	33.86	50.2	45.54	29.57	55.56	46.25	37.56	49.92	59.01	105.72	91.11	78.56	90.02	65.59	79.85	orange	+	-0.13	-1.06	-0.83	0.714	0.00444	0.0192	0	0	0
ARB_00935.3	3.55	7.22	6.44	29.57	8.01	15.45	3.88	2.73	0.55	3.01	4.28	3.9	2.75	3.53	2.75	blue	*	1.63	0.61	0.9	0.0404	0.394	0.208	0	0	0
ARB_00936.2	77.83	78.76	86.61	70.68	52.4	83.14	59.04	73.2	27.7	69.83	70.51	55.66	66.63	59.27	56.19	brown	*	0.71	0.33	0.43	0.0751	0.408	0.275	0	0	0
ARB_00937.1	31.54	31.5	32.94	25.01	36.58	58.55	13.85	20.01	2.37	45.37	43.75	37.15	102.78	77.9	87.46	purple	+	1.83	-0.39	-1.47	0.016	0.545	0.0216	0	0	0
ARB_00938.1	1.19	0.56	0.6	2.26	1.61	3.1	4.32	3.3	3.74	0.22	0.27	0.07	0.2	0.05	0.35	darkturquoise	+	-2.36	2.23	2.28	0.00336	0.0131	0.0108	0	0	0
ARB_00939.2	172.27	190.49	172.88	148.51	216.09	267.25	182.38	208.27	237.94	212.79	202.18	200.09	214.1	186.41	202.64	greenyellow	*	-0.22	-0.19	-0.16	0.282	0.34	0.422	0	0	0
ARB_00940.1	8.24	2.79	9.91	15.89	4.82	15.45	147.4	123.66	37.56	457.32	473.27	384.18	107.08	94.67	121.6	turquoise	-	-3.88	-6.19	-4.16	0.000483	5.27e-06	0.000261	-1	-1	-1
ARB_00941.3	121.65	111.66	109.36	102.71	93.43	138.42	107.99	103.58	47.45	150.4	195.48	168.1	125.83	135.94	139.96	tan	+	0.48	-0.59	-0.24	0.167	0.0902	0.491	0	0	0
ARB_00942.1	31.54	25.99	18	11.34	17.56	21.62	169.54	148.91	110.73	88.29	78.96	100.39	31.04	38.01	31.02	red	+	-2.55	-1.89	-0.47	2.54e-06	5.96e-05	0.198	-1	-1	0
ARB_00943.3	8.24	11.65	8.76	2.26	11.2	3.1	4.99	8.23	20.21	5.06	7.73	6.54	4.37	4.08	4.89	purple	*	0.03	0.6	1.11	0.966	0.362	0.0951	0	0	0
ARB_00945.1	52.4	39.2	32.94	43.26	42.91	52.4	266.73	320.41	393.45	118.47	137.24	94.02	150.02	112.79	141.28	greenyellow	+	-3.02	-1.54	-1.75	1.47e-07	0.000187	5.41e-05	-1	-1	-1
ARB_00946.2	137.77	134.67	135.48	134.77	150.1	107.72	244.59	299.7	499.06	193.02	203.85	145.8	158.51	125.59	171.13	brown	+	-1.29	-0.4	-0.15	0.000443	0.194	0.64	-1	0	0
ARB_00947.2	107.82	90.82	74.08	125.61	74.51	132.28	36.01	42.1	29.34	131.65	106.45	82.46	43.3	32.7	39.01	midnightblue	-	1.3	-0.26	1.2	0.000444	0.386	0.00065	1	0	1
ARB_00948.1	126.26	121.52	93.44	102.71	106.03	77	92.93	96.13	104.31	175.44	170.16	170.82	257.09	240.63	247.32	darkturquoise	-	0.18	-0.63	-1.16	0.334	0.00282	1.26e-05	0	0	-1
ARB_00949.2	33.86	30.4	38.67	11.34	27.08	40.09	69.45	79.7	93.37	83.9	67.81	91.68	341.55	342.21	331.7	lightgreen	-	-1.23	-1.24	-3.31	0.0015	0.00145	7.12e-08	0	0	-1
ARB_00950.1	284.71	347.81	311.83	322.86	397.9	395.94	721.58	812.23	810.91	738.98	582.1	684.31	1146.29	927.48	1103.6	turquoise	-	-1.3	-1.07	-1.74	2.28e-06	1.89e-05	9.91e-08	-1	-1	-1
ARB_00951.1	73.21	83.15	71.8	79.83	102.88	89.29	135.89	115.05	90.29	51.67	46.29	49.66	131.94	157.43	128.35	midnightblue	+	-0.55	0.63	-0.86	0.0299	0.0152	0.00206	0	0	0
ARB_00952.1	38.5	45.8	45.54	43.26	58.72	15.45	24.71	20.96	15.54	34.38	30.15	33.36	28.16	30.49	30.44	brown	*	1.12	0.42	0.56	0.00399	0.212	0.0987	0	0	0
ARB_00953.1	38.5	32.6	58.11	20.45	39.75	40.09	26.7	31.81	73.45	46.25	44.6	41.84	42.33	44.65	50.5	lightyellow	*	0.09	-0.07	-0.12	0.864	0.888	0.813	0	0	0
ARB_00954.3	5.9	14.96	22.6	6.8	11.2	21.62	3.22	1.41	4.66	1.54	1.67	1.66	1.27	1.13	0.77	turquoise	+	2.29	3.04	3.68	0.00135	0.000139	2.68e-05	0	1	1
ARB_00955.3	84.76	56.79	63.82	20.45	42.91	77	311.01	298.74	338.95	56.5	84.53	62.69	107.5	125.25	136.28	cyan	+	-2.27	-0.03	-0.91	2.57e-06	0.921	0.0086	-1	0	0
ARB_00956.1	15.25	2.79	6.44	6.8	17.56	3.1	6.98	5.95	2.14	5.06	4.45	3.51	6.81	4.41	6.61	green	*	0.45	0.53	0.1	0.561	0.482	0.895	0	0	0
ARB_00957.3	75.52	66.68	50.11	75.26	77.66	58.55	45.53	45.34	75.58	61.04	63.41	64.64	26.92	27.73	30.87	saddlebrown	-	0.2	-0.03	1.12	0.506	0.93	0.00114	0	0	0
ARB_00958.3	15.25	22.68	27.2	11.34	8.01	46.25	13.41	13.73	16.01	13.56	14.26	13.88	7.9	13.07	11.64	turquoise	*	0.6	0.65	1.02	0.2	0.158	0.0313	0	0	0
ARB_00959.1	15.25	12.75	13.38	2.26	17.56	3.1	5.88	5.38	8.35	10.49	12.72	10.87	13.77	18.47	17.41	white	*	1.1	0.28	-0.27	0.0442	0.581	0.573	0	0	0
ARB_00960.1	63.97	62.29	61.54	29.57	68.19	46.25	131.24	170.54	136.22	75.11	78.45	75.43	139.73	119.8	139.96	magenta	-	-1.22	-0.29	-1.09	0.00014	0.258	0.000382	-1	0	-1
ARB_00961.2	114.74	110.56	77.5	61.54	134.37	77	560.24	856.09	1647.33	731.95	536.27	490.37	544.9	343.11	464.01	blue	+	-3.25	-2.57	-2.18	2.11e-06	2.52e-05	0.000122	-1	-1	-1
ARB_00963.1	33.86	29.3	27.2	56.97	33.42	58.55	14.96	17.73	20.68	67.64	65.44	66.46	37.1	34.58	35.95	yellow	-	0.75	-1.17	-0.27	0.0146	0.000354	0.319	0	-1	0
ARB_00964_00965.4	75.52	102.89	97.99	111.87	87.12	132.28	49.52	60.41	100.5	92.25	95.5	85.19	59.3	57.05	64.65	darkred	+	0.49	0.05	0.64	0.115	0.882	0.0417	0	0	0
ARB_00966.1	22.24	28.19	31.79	20.45	33.42	33.94	181.72	193.14	122.64	571.95	539.09	538.33	174.66	160.99	191.59	turquoise	-	-2.56	-4.31	-2.67	1.14e-06	2.93e-09	7.28e-07	-1	-1	-1
ARB_00967.1	15.25	7.22	9.91	2.26	8.01	9.28	46.42	59.65	38.97	43.02	43.75	33.49	57.78	53.73	64.8	turquoise	-	-2.26	-1.99	-2.55	0.000129	0.000396	3.59e-05	-1	-1	-1
ARB_00968.3	87.07	101.79	105.95	84.41	112.33	107.72	40	31.05	31.92	71.3	60.87	69.58	126.11	115.8	121.02	grey60	-	1.55	0.57	-0.28	1.8e-06	0.00899	0.176	1	0	0
ARB_00969.3	61.65	67.78	62.68	61.54	61.88	64.7	30.03	21.91	21.38	41.7	41.2	48.36	34.34	38.12	33.92	cyan	-	1.42	0.56	0.86	1.92e-05	0.0204	0.00119	1	0	0
ARB_00970.1	26.89	32.6	19.15	38.7	27.08	15.45	20.94	20.39	23.48	35.4	38.48	35.32	28.02	25.08	28.7	violet	*	0.25	-0.51	-0.09	0.447	0.102	0.79	0	0	0
ARB_00971.3	19.91	22.68	27.2	38.7	11.2	33.94	37.78	29.33	20.91	10.78	12.72	11.92	23.35	29.83	25.36	violet	*	-0.29	0.99	-0.16	0.509	0.0305	0.717	0	0	0
ARB_00972.2	105.52	63.39	62.68	34.13	65.04	70.85	282.89	399.27	375.35	90.93	80.65	74	132.36	110.46	120.43	cyan	+	-2.29	-0.2	-0.76	6.51e-07	0.503	0.0121	-1	0	0
ARB_00974.3	254.91	276.84	228.31	102.71	253.75	273.38	174.41	214.59	371.5	494.94	358.39	376.69	727.72	589.89	628.3	turquoise	*	0.07	-0.68	-1.36	0.845	0.0453	0.000639	0	0	-1
ARB_00975.2	2366.24	2013.02	2593.62	1690.77	1847.11	2192.85	15.4	14.11	12.99	58.55	47.31	73.74	205.87	301.4	209.42	red	-	7.35	5.29	3.3	1.4e-12	3.54e-12	7.97e-10	1	1	1
ARB_00976.3	153.87	177.36	224.92	180.6	153.24	83.14	98.69	84.09	67.53	242.37	261.75	271.77	227.77	239.96	244.08	tan	+	1.18	-0.47	-0.34	8.93e-05	0.0551	0.154	1	0	0
ARB_00977.3	70.9	58.99	70.66	6.8	96.58	33.94	116.4	158.87	138.61	131.07	143.8	86.74	126.52	91.45	133.64	turquoise	*	-1.05	-0.84	-0.81	0.035	0.088	0.0984	0	0	0
ARB_00979.3	293.88	253.9	219.27	208.12	272.57	285.64	488.31	535.03	270.36	215.13	193.63	173.28	316.79	229.02	287.35	yellow	+	-0.72	0.37	-0.14	0.0153	0.187	0.641	0	0	0
ARB_00980.1	45.45	65.58	54.68	61.54	68.19	27.78	92.49	81.42	65.63	37.89	41.03	43.93	67.6	75.57	72.25	yellow	*	-0.5	0.45	-0.36	0.0909	0.124	0.223	0	0	0
ARB_00981.3	47.77	34.8	53.54	56.97	46.08	58.55	37.34	33.91	36.38	51.23	53.25	59.69	31.32	46.31	39.59	midnightblue	-	0.3	-0.31	0.19	0.298	0.279	0.509	0	0	0
ARB_00982.1	119.35	110.56	85.48	66.11	71.35	77	129.91	197.93	654.17	206.05	176.2	149.17	179.39	123.69	167.89	green	+	-1.33	-0.78	-0.6	0.0269	0.179	0.301	0	0	0
ARB_00983.2	140.07	131.38	118.45	208.12	146.95	224.33	305.25	337.48	320.64	75.69	71.53	65.94	206.99	185.51	195.86	violet	+	-1.32	0.85	-0.61	3.23e-06	0.000248	0.0038	-1	0	0
ARB_00984.1	75.52	85.34	92.3	93.56	71.35	132.28	264.74	235.67	201.49	55.62	68.31	70.75	112.36	139.39	128.79	yellow	+	-1.44	0.4	-0.56	2.06e-05	0.107	0.0286	-1	0	0
ARB_00985.1	169.97	142.33	200.05	281.54	153.24	162.98	88.28	60.22	44.15	201.22	188.94	235.56	150.16	188.86	161.12	black	-	1.45	-0.3	0.03	0.000123	0.322	0.938	1	0	0
ARB_00986.2	36.18	35.9	45.54	47.83	49.24	58.55	37.56	40.39	49.57	29.25	37.63	31.41	32.97	45.76	35.23	white	-	-0.1	0.27	0.06	0.743	0.364	0.859	0	0	0
ARB_00987.2	174.57	124.81	145.69	189.77	109.18	83.14	51.07	56.22	47.45	202.54	192.63	194.14	171.87	156.65	173.48	tan	+	1.47	-0.46	-0.22	4.79e-06	0.0416	0.309	1	0	0
ARB_00988.2	121.65	128.09	152.49	176.02	150.1	77	43.32	34.48	22.08	138.83	110.49	151.64	30.36	37.57	37.26	cyan	-	2.07	0.03	1.95	5.47e-06	0.929	6.64e-06	1	0	1
ARB_00989.1	3462.37	3816.23	3894.76	7620.76	6276.29	5180.73	1865.53	2240.42	991.39	14813.6	13752.5	11918.2	6522.39	4426.57	6858.46	tan	+	1.21	-1.85	-0.65	0.000766	1.49e-05	0.0412	1	-1	0
ARB_00990.3	431.18	399.1	372.66	433.12	385.38	512.3	44.2	70.53	112.16	137.51	115.21	93.63	115.41	85.01	105.91	turquoise	+	2.5	1.8	1.97	6.52e-07	2.13e-05	8.24e-06	1	1	1
ARB_00991.3	346.55	339.08	413.18	166.85	250.61	169.11	56.39	46.49	76.53	51.81	48.5	54.74	59.72	68.47	62.75	blue	-	2.65	2.82	2.53	4.88e-09	2.1e-09	7.09e-09	1	1	1
ARB_00993.1	24.56	23.79	22.6	34.13	20.73	58.55	93.81	88.87	113.82	53.28	49.52	63.34	27.88	32.59	25.22	green	+	-2.06	-1.23	-0.28	1.65e-05	0.00185	0.443	-1	0	0
ARB_00994.2	213.61	251.71	220.4	217.29	225.5	242.72	43.32	39.81	72.02	61.48	61.04	86.74	53.5	64.48	53.57	turquoise	+	2.21	1.74	2.01	3.79e-07	4.09e-06	8.19e-07	1	1	1
ARB_00995.1	3.55	1.68	5.27	2.26	1.61	3.1	2.11	3.11	6.5	3.59	3.07	4.43	2.48	3.97	4.03	blue	*	-0.16	-0.24	-0.13	0.814	0.708	0.837	0	0	0
ARB_00996.3	33.86	29.3	36.38	29.57	17.56	40.09	22.49	24.76	18.11	27.34	28.61	28.4	41.64	33.7	38.43	purple	*	0.6	0.23	-0.2	0.0551	0.45	0.513	0	0	0
ARB_00997.1	204.43	220.01	236.22	364.2	222.37	261.12	90.49	86.19	59.72	185.84	173.85	205.79	154.47	165.12	154.51	black	-	1.51	0.24	0.49	3.79e-06	0.292	0.0337	1	0	0
ARB_00998.1	123.95	158.75	143.42	194.36	181.54	169.11	110.64	114.29	363.3	80.97	90.77	88.82	81.02	82.57	80.58	darkturquoise	+	-0.21	0.73	0.83	0.65	0.0939	0.0612	0	0	0
ARB_00999.1	84.76	89.73	66.1	56.97	121.78	101.58	196.55	253.68	332.93	313.39	304.35	241.25	193.74	137.27	191.44	red	+	-1.69	-1.85	-1.12	7.21e-05	3.08e-05	0.00241	-1	-1	0
ARB_01000.3	17.58	34.8	28.35	11.34	33.42	3.1	12.97	14.68	30.98	14.3	15.63	15.06	12.4	11.54	12.93	salmon	*	0.59	0.84	1.14	0.302	0.131	0.0459	0	0	0
ARB_01001.1	15.25	31.5	29.5	47.83	39.75	64.7	21.83	30.48	25.35	69.83	71.69	78.95	49.23	46.86	51.82	orange	+	-0.03	-1.54	-0.96	0.936	0.000131	0.0057	0	-1	0
ARB_01002.1	38.5	38.1	46.68	38.7	30.25	27.78	489.41	457.25	294.65	40.82	46.63	49.14	170.34	186.29	172.3	midnightblue	+	-3.3	-0.14	-2.1	2.94e-08	0.669	4.84e-06	-1	0	-1
ARB_01003_01004.4	24.56	21.58	16.84	6.8	36.58	21.62	34.24	40.19	33.8	43.31	47.99	41.71	33.52	35.91	40.02	turquoise	-	-0.82	-1.11	-0.83	0.0462	0.00863	0.0404	0	0	0
ARB_01005.1	1.19	1.68	0.6	2.26	1.61	3.1	0.78	0.28	3.05	7.41	7.05	8.77	0.2	0.92	0.91	midnightblue	-	0.3	-2.88	0.94	0.78	0.00272	0.353	0	0	0
ARB_01007.1	40.82	33.7	34.09	61.54	58.72	46.25	19.61	16.97	22.08	23.68	37.29	34.8	14.59	17.15	13.22	magenta	+	0.88	0.19	1.25	0.0125	0.566	0.000953	0	0	1
ARB_01008.3	1.19	0.56	0.6	2.26	1.61	3.1	0.78	0.28	0.78	1.25	1.15	1.4	0.86	0.48	1.05	salmon	+	0.41	-0.79	-0.04	0.541	0.205	0.953	0	0	0
ARB_01009.3	47.77	43.6	45.54	111.87	68.19	70.85	5.21	4.25	3.51	5.94	4.11	7.72	3.29	5.17	2.33	turquoise	+	3.41	2.96	3.71	4.84e-07	9.13e-07	1.19e-07	1	1	1
ARB_01010.1	160.77	147.81	102.54	102.71	128.07	113.86	175.52	215.17	212.76	259.5	250.21	208.64	263.1	215.85	248.21	turquoise	-	-0.61	-0.86	-0.88	0.0108	0.000971	0.000824	0	0	0
ARB_01011.2	70.9	74.37	55.83	70.68	71.35	58.55	70.56	61.56	59.48	48	51.04	51.49	62.21	75.91	66.7	darkolivegreen	+	0.05	0.4	-0.04	0.824	0.0766	0.861	0	0	0
ARB_01012.3	5.9	10.54	6.44	15.89	11.2	3.1	12.3	13.54	37.79	15.62	14.61	10.87	89.05	59.49	85.7	darkred	-	-1.28	-0.84	-3.36	0.0796	0.246	0.000117	0	0	-1
ARB_01013.2	15.25	12.75	18	20.45	4.82	3.1	44.65	34.48	135.27	33.5	36.44	41.84	28.43	38.9	33.63	blue	+	-1.96	-1.29	-1.14	0.0182	0.106	0.152	0	0	0
ARB_01014.3	22.24	27.09	15.69	34.13	23.91	21.62	19.39	22.1	26.06	20.31	17.18	22.26	13.36	14.94	12.65	darkgrey	-	-0.08	0.08	0.63	0.816	0.813	0.0602	0	0	0
ARB_01015.2	10.58	16.07	8.76	11.34	8.01	9.28	72.78	51.83	79.13	35.4	31.68	44.97	10.9	19.13	11.06	grey60	+	-2.53	-1.69	-0.22	4.9e-05	0.00181	0.665	-1	0	0
ARB_01016.3	167.67	193.77	178.54	134.77	197.24	187.52	168.66	186.05	323.53	127.11	100.72	126.87	115.13	119.8	111.77	darkturquoise	+	-0.26	0.63	0.65	0.351	0.026	0.0213	0	0	0
ARB_01017.1	24.56	34.8	26.05	29.57	20.73	33.94	162.46	178.58	178.75	189.5	154.21	119.6	54.19	40.78	48.61	red	+	-2.6	-2.41	-0.73	1.08e-06	2.53e-06	0.0365	-1	-1	0
ARB_01018_01019.4	57.03	58.99	60.39	84.41	52.4	52.4	147.62	143.37	218.03	58.99	60.36	56.7	69.26	73.35	64.07	black	+	-1.5	0.01	-0.22	3.72e-05	0.976	0.427	-1	0	0
ARB_01020.3	26.89	24.89	21.45	20.45	11.2	21.62	24.05	15.06	11.36	22.95	19.57	27.88	28.84	32.37	27.54	purple	*	0.59	0.04	-0.3	0.151	0.918	0.447	0	0	0
ARB_01021.1	70.9	58.99	47.83	29.57	46.08	46.25	83.63	129.21	227.86	81.85	68.14	60.34	114.99	75.57	110.31	greenyellow	+	-1.24	-0.29	-0.79	0.0124	0.556	0.0961	0	0	0
ARB_01022.3	29.21	34.8	42.11	25.01	42.91	15.45	38	26.1	55.47	22.21	23.5	30.23	13.08	15.5	13.37	steelblue	-	-0.08	0.5	1.35	0.854	0.241	0.00462	0	0	0
ARB_01023.2	254.91	212.36	213.62	377.98	225.5	248.86	15.85	14.11	9.04	40.24	32.19	43.28	19.79	19.57	22.03	turquoise	+	4.13	2.54	3.45	6.7e-10	1.73e-08	7.47e-10	1	1	1
ARB_01024.1	3.55	8.33	1.77	2.26	1.61	3.1	11.19	13.35	6.04	17.96	17.69	19.25	16.36	16.27	14.23	turquoise	-	-1.38	-2.28	-2.05	0.021	0.000401	0.000973	0	-1	-1
ARB_01025.3	245.74	273.56	247.52	396.36	357.19	304.03	181.94	178.01	142.43	80.38	91.28	86.35	130.83	138.83	135.99	turquoise	+	0.62	1.58	0.92	0.00166	1.47e-07	5.23e-05	0	1	0
ARB_01026.2	312.21	336.9	383.92	387.17	294.52	236.59	38.89	44.2	42.5	212.5	201.01	222.1	300.42	292.91	320.91	pink	+	3.05	0.71	0.18	1.28e-10	0.000682	0.313	1	0	0
ARB_01027.1	57.03	90.82	69.52	15.89	61.88	58.55	5170.67	6167.13	7879.74	1597.09	1546.98	1591.51	1646.9	1515.93	1529.39	blue	+	-6.42	-4.42	-4.41	2.18e-11	1.76e-09	1.83e-09	-1	-1	-1
ARB_01028.3	75.52	76.56	96.86	203.53	71.35	138.42	36.89	37.15	25.35	65.73	54.94	63.73	25.55	23.98	27.97	magenta	+	1.35	0.44	1.7	0.000399	0.148	3.95e-05	1	0	1
ARB_01030.3	10.58	2.79	7.6	6.8	4.82	15.45	11.86	7.85	8.81	14.88	10.49	16.5	14.04	17.48	13.08	turquoise	*	-0.67	-1.25	-1.34	0.242	0.0245	0.0155	0	0	0
ARB_01031.1	10.58	11.65	13.38	6.8	20.73	9.28	4.1	4.25	2.82	4.77	2.89	6.8	7.77	14.61	9.05	green	-	1.69	1.36	0.21	0.00661	0.018	0.689	0	0	0
ARB_01032.2	17.58	12.75	18	2.26	11.2	3.1	11514.2	14417.9	13770.2	2255.73	2854.9	1810.44	57.37	51.96	52.98	red	+	-9.71	-7.17	-1.78	3.68e-12	1.05e-10	0.000408	-1	-1	-1
ARB_01033.1	133.16	124.81	118.45	102.71	118.63	120	125.04	148.34	122.87	129.01	132.03	121.55	185.38	179.94	179.37	saddlebrown	+	-0.08	-0.04	-0.55	0.653	0.845	0.00469	0	0	0
ARB_01034.3	1.19	1.68	8.76	2.26	1.61	15.45	1.66	0.66	1.69	1.69	1.5	1	0.6	1.68	1.19	turquoise	*	1.16	1	1.33	0.226	0.282	0.153	0	0	0
ARB_01035.3	449.47	423.1	434.55	663.07	516.79	475.56	445.37	426.34	519.39	827.39	736.48	768.12	977.88	772.74	802.03	darkturquoise	-	-0.09	-0.84	-0.96	0.638	0.0002	5.55e-05	0	0	0
ARB_01036.3	165.37	163.13	115.04	143.93	168.96	113.86	677.54	747.8	815.78	207.52	228.13	169.14	285.32	228.46	269.77	black	+	-2.38	-0.48	-0.86	3.47e-08	0.0404	0.00115	-1	0	0
ARB_01037.3	750.64	854.38	718.45	1178.9	1352.58	1386.77	84.07	79.32	9.04	486.6	370.06	464.31	901.85	788.58	754.95	pink	+	4.28	0.82	-0.07	4.97e-06	0.191	0.915	1	0	0
ARB_01038.1	5.9	1.68	1.77	2.26	1.61	3.1	573.3	602.28	31.92	45.51	34.57	54.61	891.42	958.4	876.86	lightgreen	-	-6.49	-4.16	-8.52	0.0037	0.045	0.000458	0	0	-1
ARB_01039.1	133.16	156.57	203.44	240.23	203.53	199.79	89.61	70.53	65.87	149.37	124.97	188.44	144.18	199.68	152.3	brown	-	1.15	0.13	0.02	0.000243	0.633	0.936	1	0	0
ARB_01040.3	47.77	82.05	64.96	70.68	77.66	89.29	87.61	99.19	109.78	82.29	86.56	88.69	77.42	86.68	84.24	blue	*	-0.58	-0.38	-0.32	0.02	0.114	0.174	0	0	0
ARB_01041.1	10.58	20.48	30.64	52.4	20.73	40.09	27.81	33.33	12.52	60.9	49.01	62.03	24.86	24.2	27.68	skyblue	+	-0.22	-1.53	-0.37	0.715	0.00807	0.51	0	0	0
ARB_01042.2	47.77	68.88	53.54	56.97	42.91	70.85	203.86	239.88	168.7	198.88	172.68	158.25	155.17	120.58	138.49	blue	+	-1.82	-1.62	-1.26	7.29e-06	2.5e-05	0.000272	-1	-1	-1
ARB_01043.1	26.89	49.1	52.4	102.71	58.72	33.94	41.32	36.76	25.82	110.71	116.89	112.85	57.51	57.27	70.2	tan	+	0.34	-1.4	-0.51	0.372	0.000922	0.161	0	-1	0
ARB_01044.3	107.82	112.75	112.77	102.71	77.66	169.11	68.57	55.83	49.33	196.24	180.22	179.89	135.14	121.02	126.89	tan	+	0.96	-0.73	-0.19	0.000505	0.00391	0.408	0	0	0
ARB_01045.2	45.45	60.09	54.68	47.83	52.4	33.94	66.13	70.34	41.32	60.46	58.33	61.25	90.3	106.45	94.78	darkgrey	+	-0.1	-0.15	-0.84	0.77	0.642	0.00974	0	0	0
ARB_01046.1	33.86	39.2	51.26	2.26	8.01	15.45	13109.7	12068.5	2493.87	1697.04	1598.49	1868.39	617	687.29	670.55	blue	+	-7.46	-5.37	-3.98	6.73e-08	2.87e-06	6.05e-05	-1	-1	-1
ARB_01047.2	38.5	54.6	46.68	25.01	58.72	89.29	42.87	45.72	25.12	52.84	53.59	55	75.9	63.7	73.27	purple	*	0.36	-0.19	-0.58	0.362	0.631	0.124	0	0	0
ARB_01048.1	89.37	67.78	99.13	88.98	124.93	58.55	655.85	718.77	733.35	92.98	100.05	98.7	180.23	175.15	193.95	yellow	+	-3.07	-0.22	-1.13	2.34e-09	0.352	0.00013	-1	0	-1
ARB_01049.3	105.52	101.79	110.5	130.19	118.63	120	50.18	56.41	51.93	158.6	160.93	149.05	139.59	143.06	144.36	tan	+	1	-0.56	-0.43	2.29e-05	0.00333	0.0181	1	0	0
ARB_01050.1	1.19	2.79	1.77	2.26	1.61	15.45	1.44	1.6	4.2	1.69	2.2	2.06	8.04	6.16	6.75	steelblue	*	-0.19	-0.09	-1.9	0.816	0.917	0.00979	0	0	0
ARB_01051.2	5.9	19.38	14.54	6.8	17.56	9.28	6.1	4.06	5.81	6.53	5.32	5.62	6.81	7.91	8.04	blue	*	1.26	1.1	0.72	0.0133	0.0219	0.106	0	0	0
ARB_01052.1	33.86	43.6	39.82	52.4	33.42	33.94	27.37	32	25.59	42.14	46.12	37.54	48.4	44.98	49.05	tan	+	0.48	-0.08	-0.26	0.0752	0.78	0.309	0	0	0
ARB_01053.2	22.24	32.6	32.94	56.97	17.56	21.62	38.22	43.44	61.38	55.77	50.03	47.58	36	38.67	38.28	blue	*	-0.66	-0.79	-0.35	0.0852	0.0402	0.356	0	0	0
ARB_01054.3	84.76	63.39	68.38	79.83	42.91	89.29	163.34	194.67	119.78	40.53	51.72	41.71	106.67	100.9	107.82	yellow	+	-1.16	0.66	-0.59	0.000812	0.0327	0.052	-1	0	0
ARB_01055.1	50.08	44.7	23.75	84.41	61.88	27.78	52.18	46.87	71.79	42.58	45.11	46.15	33.38	35.03	33.49	purple	*	-0.61	-0.28	0.11	0.105	0.452	0.787	0	0	0
ARB_01056.2	238.86	194.86	169.49	226.47	175.25	187.52	314.99	454.75	555.24	256.87	238.84	209.28	229.03	170.58	221.36	pink	-	-1.14	-0.27	-0.08	0.00028	0.305	0.781	-1	0	0
ARB_01057.3	52.4	74.37	69.52	139.35	102.88	70.85	172.42	153.32	170.86	48.88	54.6	58.91	78.94	91.78	78.39	yellow	+	-1.31	0.3	-0.31	5.51e-05	0.225	0.213	-1	0	0
ARB_01058.3	323.66	304.15	247.52	304.49	187.82	218.19	408.4	431.9	267.48	212.5	168.65	209.15	383.15	354.74	337.18	midnightblue	+	-0.33	0.55	-0.32	0.171	0.0256	0.192	0	0	0
ARB_01059.1	24.56	19.38	22.6	11.34	8.01	21.62	30.91	36.95	23.48	17.52	15.63	15.85	39.3	41.99	42.21	darkred	-	-0.46	0.42	-0.91	0.183	0.234	0.0107	0	0	0
ARB_01060.3	179.16	152.19	193.26	121.03	90.28	150.7	127.03	130.74	140.28	210.74	202.01	215.37	230.29	219.98	220.62	darkturquoise	-	0.39	-0.27	-0.37	0.0389	0.137	0.0486	0	0	0
ARB_01061.3	3.55	17.17	18	6.8	36.58	21.62	3.44	1.6	3.51	8.43	8.42	10.08	6	9.78	7.61	brown	*	2.06	0.3	0.52	0.00958	0.656	0.428	0	0	0
ARB_01062.1	1.19	0.56	2.94	11.34	1.61	3.1	3.44	5.57	3.97	8.14	10.14	9.43	4.23	3.2	5.18	skyblue	*	-1.77	-2.87	-1.7	0.0203	0.000412	0.021	0	-1	0
ARB_01063.1	19.91	12.75	11.07	29.57	11.2	27.78	23.82	26.86	10.9	35.69	43.41	38.84	28.84	33.59	30.44	orange	+	-0.5	-1.51	-1.17	0.349	0.00564	0.0247	0	0	0
ARB_01064.3	12.92	10.54	6.44	6.8	4.82	21.62	4.55	2.92	3.51	8.58	6.53	6.27	4.64	4.19	3.89	magenta	*	1.39	0.41	1.15	0.011	0.383	0.0222	0	0	0
ARB_01065.3	3.55	0.56	1.77	6.8	1.61	3.1	98.91	87.15	55.23	62.95	64.59	85.57	23.49	26.52	22.9	blue	+	-5.75	-5.6	-4.07	4.95e-07	6.68e-07	2.32e-05	-1	-1	-1
ARB_01066.2	5.9	7.22	5.27	2.26	4.82	9.28	59.27	56.02	73.45	32.18	32.36	38.06	22.39	24.09	23.19	red	+	-3.36	-2.49	-1.93	4.47e-07	1.25e-05	0.000162	-1	-1	-1
ARB_01067.3	36.18	38.1	36.38	11.34	55.56	15.45	38.89	44.2	36.15	66.17	55.62	75.56	84.9	89.01	83.65	white	+	-0.1	-0.82	-1.22	0.795	0.028	0.00258	0	0	0
ARB_01068.3	36.18	68.88	52.4	29.57	77.66	40.09	53.51	49.35	49.8	72.03	66.96	69.71	61.51	61.38	66.84	turquoise	*	0.06	-0.39	-0.25	0.845	0.175	0.384	0	0	0
ARB_01069.2	40.82	50.2	58.11	75.26	46.08	21.62	60.37	50.49	41.09	30.13	25.03	35.58	55.02	70.47	64.94	midnightblue	*	0.01	0.74	-0.33	0.985	0.0418	0.349	0	0	0
ARB_01070.3	80.14	51.3	68.38	15.89	55.56	21.62	58.82	49.92	50.04	44.93	57.99	49.66	79.91	78.79	79.56	salmon	*	0.27	0.33	-0.32	0.371	0.263	0.276	0	0	0
ARB_01071.3	254.91	295.41	303.94	446.91	335.26	230.46	438.28	444.19	354.62	580.73	499.87	487.79	396.6	362.46	410.19	blue	*	-0.52	-0.86	-0.44	0.0188	0.000577	0.0417	0	0	0
ARB_01072.2	10.58	25.99	21.45	15.89	30.25	27.78	10.75	10.13	27.93	23.09	16.32	19.51	25.82	21.67	24.49	paleturquoise	*	0.41	-0.05	-0.33	0.461	0.936	0.526	0	0	0
ARB_01073.2	17.58	17.17	23.75	11.34	27.08	40.09	106.21	147.77	149.59	89.76	68.82	69.06	113.47	101.23	116.61	turquoise	-	-2.78	-1.96	-2.51	3.25e-06	0.000117	9.77e-06	-1	-1	-1
ARB_01075.1	227.39	228.76	207.96	198.94	288.25	267.25	458.43	562.31	429.43	156.4	129.34	126.61	309.65	263.19	267.85	yellow	+	-1.12	0.69	-0.34	2.76e-05	0.00196	0.0894	-1	0	0
ARB_01077.2	133.16	166.42	121.86	185.19	250.61	120	228.88	299.12	404.55	152.6	141.95	127.13	180.92	153.2	176.13	black	+	-1.11	0	-0.27	0.000778	0.993	0.337	-1	0	0
ARB_01078.3	77.83	82.05	63.82	66.11	83.97	52.4	362.8	311.78	448.28	132.68	120.93	149.56	185.1	215.07	176.87	cyan	+	-2.33	-0.86	-1.38	1.48e-07	0.00262	4.53e-05	-1	0	-1
ARB_01080.1	266.38	366.37	280.25	299.9	341.53	340.8	224.01	308.71	313.18	343.55	296	294.66	399.4	335.39	377.15	darkgreen	*	0.13	-0.03	-0.28	0.542	0.903	0.181	0	0	0
ARB_01082.3	533.98	585.5	503.1	488.29	601.18	628.6	517.3	533.49	232.66	518.08	468.45	456.19	371.38	288.1	325.05	turquoise	*	0.43	0.17	0.73	0.144	0.582	0.0191	0	0	0
ARB_01083.3	506.58	550.64	583.93	607.86	679.28	549.03	301.71	255.03	69.42	520.86	476.76	497.2	618.68	598.19	598.26	pink	+	1.65	0.14	-0.14	0.00115	0.774	0.767	0	0	0
ARB_01084.3	100.91	118.23	103.68	162.26	102.88	58.55	95.14	60.03	65.16	72.03	66.62	83.37	98.48	122.58	93.75	green	*	0.59	0.56	0.06	0.0481	0.0614	0.854	0	0	0
ARB_01085.1	66.28	52.4	83.2	56.97	36.58	64.7	106.21	80.46	90.52	85.8	80.65	100.26	127.22	156.2	117.2	turquoise	-	-0.48	-0.43	-1.01	0.0918	0.132	0.00164	0	0	0
ARB_01086.3	119.35	90.82	79.78	38.7	65.04	95.43	101.12	143.56	180.18	119.2	109.32	110.25	122.91	103.9	118.52	blue	*	-0.58	-0.29	-0.32	0.0567	0.333	0.292	0	0	0
ARB_01087.1	135.47	131.38	144.55	176.02	156.39	120	32.69	38.1	22.08	50.79	40.69	50.31	116.94	107.79	105.76	red	-	2.18	1.54	0.32	2.31e-07	6.07e-06	0.179	1	1	0
ARB_01088.1	45.45	45.8	51.26	29.57	52.4	33.94	48.19	38.67	62.09	66.32	53.92	67.11	66.08	67.36	60.13	turquoise	*	-0.03	-0.38	-0.44	0.936	0.199	0.146	0	0	0
ARB_01089_01090.4	22.24	23.79	20.3	20.45	33.42	46.25	41.32	27.43	28.63	56.79	59.51	79.99	48.95	70.69	46.14	orange	+	-0.53	-1.55	-1.3	0.22	0.00118	0.00443	0	0	0
ARB_01091.1	579.63	525.58	464.9	529.67	576.18	475.56	643.68	712.81	238.9	135.31	140.1	121.16	154.05	118.58	138.05	orange	-	0.12	1.97	1.93	0.754	2.65e-05	3.4e-05	0	1	1
ARB_01092.3	40.82	43.6	67.24	38.7	49.24	46.25	51.51	58.7	46.97	43.9	37.29	49.27	74.51	77.02	64.65	saddlebrown	+	-0.06	0.21	-0.51	0.851	0.447	0.0641	0	0	0
ARB_01093.1	376.3	315.06	378.29	304.49	260.02	181.39	165.78	154.46	54.05	330.96	320.2	355.38	483.12	541.22	488.49	purple	+	1.67	0.08	-0.51	0.000262	0.85	0.186	1	0	0
ARB_01094.3	15.25	9.44	21.45	11.34	27.08	15.45	5.88	3.87	6.04	9.46	7.91	10.48	3.69	10.88	4.89	turquoise	*	1.5	0.64	1.27	0.0157	0.237	0.0265	0	0	0
ARB_01095.3	54.71	50.2	62.68	43.26	58.72	89.29	30.25	27.24	36.62	59.87	56.47	62.95	65.8	69.36	69.62	black	-	0.84	-0.1	-0.29	0.00344	0.701	0.244	0	0	0
ARB_01096.1	22.24	20.48	12.23	15.89	17.56	27.78	13.19	12.59	34.5	17.23	14.61	18.08	8.31	9.34	9.19	darkgrey	-	-0.02	0.06	0.96	0.975	0.909	0.0727	0	0	0
ARB_01097.2	82.45	94.12	88.89	111.87	109.18	101.58	339.78	339.78	487.93	114.22	144.14	136.47	134.3	154.75	145.25	black	+	-2.1	-0.55	-0.69	2.12e-07	0.0256	0.00703	-1	0	0
ARB_01098.1	126.26	139.05	112.77	111.87	106.03	83.14	173.31	172.65	216.83	76.57	72.71	74.91	168.67	181.72	164.21	midnightblue	+	-0.57	0.75	-0.45	0.00625	0.000811	0.0255	0	0	0
ARB_01099.3	3.55	7.22	5.27	6.8	1.61	3.1	7.21	11.83	16.24	15.18	11.35	10.08	16.23	10.99	12.65	turquoise	-	-1.09	-1.19	-1.31	0.0638	0.0382	0.0225	0	0	0
ARB_01102.3	36.18	32.6	27.2	43.26	23.91	40.09	144.74	139.16	269.64	84.63	90.44	92.98	43.85	45.64	48.32	green	+	-2.49	-1.51	-0.55	9.63e-06	0.00106	0.172	-1	0	0
ARB_01103.3	5.9	3.9	1.77	2.26	1.61	3.1	166.22	177.24	129.31	294.5	324.04	302.28	179.25	181.61	189.97	turquoise	-	-5.55	-6.52	-5.78	3.15e-09	5.03e-10	1.96e-09	-1	-1	-1
ARB_01104.3	121.65	120.42	120.72	93.56	146.95	83.14	135.44	164.99	129.55	102.06	85.54	100	166.58	173.14	163.33	midnightblue	+	-0.24	0.34	-0.47	0.259	0.109	0.0297	0	0	0
ARB_01105.2	117.04	98.5	111.63	125.61	102.88	101.58	285.33	304.68	187.84	66.17	71.19	70.88	153.08	158.88	142.01	yellow	+	-1.24	0.63	-0.49	6.78e-05	0.0129	0.0457	-1	0	0
ARB_01106.2	142.37	183.92	168.35	231.05	150.1	150.7	49.96	66.52	109.06	119.35	108.14	105.84	50.19	44.21	41.33	darkred	+	1.23	0.59	1.89	0.000486	0.0498	7.39e-06	1	0	1
ARB_01107.1	12.92	11.65	9.91	2.26	8.01	9.28	180.17	160.97	215.87	17.82	22.3	18.73	33.79	33.37	35.81	cyan	+	-4.02	-0.78	-1.6	3.75e-08	0.0593	0.000623	-1	0	-1
ARB_01108.3	1.19	1.68	1.77	2.26	4.82	3.1	2.55	1.79	1.69	1.69	0.62	0.87	6.68	6.71	6.04	lightcyan	-	-0.35	0.66	-2.07	0.528	0.232	0.000364	0	0	-1
ARB_01112.1	353.42	313.97	264.45	153.1	187.82	242.72	1215.27	1639.7	4052.22	406.51	437.84	266.86	435.29	223.78	349.91	brown	+	-2.72	-0.25	-0.09	9.01e-06	0.57	0.844	-1	0	0
ARB_01113.3	66.28	98.5	88.89	116.45	93.43	58.55	210.5	171.88	205.33	86.53	79.64	86.35	152.1	163.33	150.54	yellow	+	-1.18	0.04	-0.84	8.67e-05	0.877	0.00156	-1	0	0
ARB_01114.3	87.07	78.76	69.52	56.97	71.35	95.43	59.93	63.28	179.94	87.56	78.45	71.79	61.51	51.85	58.38	purple	*	-0.19	-0.04	0.43	0.698	0.94	0.365	0	0	0
ARB_01115.2	12.92	22.68	19.15	20.45	30.25	21.62	6.76	5	6.5	23.97	18.71	22.39	30.08	29.28	25.8	tan	+	1.61	-0.25	-0.63	0.000329	0.449	0.0478	1	0	0
ARB_01116.1	935.06	1265.27	924.35	741.31	1221.82	1350.11	396.67	506.99	2360.15	1021.19	645.65	823.2	1740.82	1262.79	1492.25	darkgreen	*	0.4	0.34	-0.53	0.482	0.558	0.354	0	0	0
ARB_01117.3	179.16	176.26	183.07	194.36	156.39	273.38	117.95	113.91	118.11	397.88	313.36	356.16	238.52	200.57	234.19	tan	+	0.62	-0.98	-0.32	0.00388	9.85e-05	0.109	0	0	0
ARB_01118.1	15.25	17.17	20.3	20.45	8.01	9.28	3.22	2.17	4.89	12.39	13.41	15.19	11.58	16.82	13.94	brown	-	2.46	0.37	0.33	6.47e-05	0.355	0.405	1	0	0
ARB_01119.3	149.27	193.77	209.09	176.02	112.33	162.98	151.83	128.06	136.46	167.1	163.78	165.77	201.27	233.49	209.57	steelblue	*	0.43	0.18	-0.2	0.0316	0.376	0.321	0	0	0
ARB_01120.3	50.08	71.07	66.1	38.7	52.4	46.25	282.01	359.55	342.57	126.96	119.92	108.31	165.74	160.32	164.06	cyan	+	-2.36	-0.89	-1.36	4.01e-08	0.000897	1.82e-05	-1	0	-1
ARB_01122.2	29.21	31.5	38.67	34.13	42.91	27.78	65.69	67.48	36.85	18.25	26.57	21.48	31.87	32.37	33.05	yellow	+	-0.72	0.61	0.04	0.0636	0.12	0.931	0	0	0
ARB_01123.1	96.3	133.57	92.3	130.19	115.48	126.14	199.21	218.23	252.35	139.56	140.27	132.7	124.02	117.69	110.31	pink	-	-1.04	-0.35	-0.12	8.93e-05	0.0957	0.575	-1	0	0
ARB_01124.3	100.91	91.92	90.03	121.03	106.03	126.14	89.83	64.61	154.13	62.07	74.57	78.95	38.61	43.87	32.18	darkgrey	-	-0.05	0.38	1.29	0.901	0.285	0.00153	0	0	0
ARB_01125.2	96.3	118.23	83.2	125.61	52.4	83.14	111.75	151.02	236.26	108.8	107.29	87.26	140.98	92.45	120.43	brown	*	-0.68	-0.03	-0.24	0.0672	0.946	0.534	0	0	0
ARB_01126.1	45.45	53.5	62.68	61.54	65.04	52.4	39.55	29.91	28.16	32.76	32.19	48.88	52.95	72.47	68.74	grey60	-	0.76	0.54	-0.24	0.025	0.0935	0.465	0	0	0
ARB_01127.3	121.65	155.47	128.67	61.54	106.03	181.39	111.31	152.55	77.71	121.98	99.21	93.76	151.69	132.37	161.27	lightcyan	*	0.32	0.39	-0.11	0.322	0.224	0.738	0	0	0
ARB_01128.3	17.58	3.9	5.27	6.8	1.61	9.28	8.98	7.28	5.81	16.79	17.69	17.68	22.12	23.98	19	royalblue	-	-0.1	-1.37	-1.68	0.874	0.0173	0.00438	0	0	0
ARB_01129.3	45.45	45.8	39.82	70.68	30.25	52.4	65.02	87.91	48.62	44.93	40.35	39.5	82.68	75.46	80.29	darkred	-	-0.59	0.06	-0.87	0.0891	0.863	0.0159	0	0	0
ARB_01130.1	29.21	33.7	29.5	52.4	39.75	58.55	11.86	8.99	4.89	9.46	9.46	9.95	15.41	13.73	11.78	blue	-	1.94	1.68	1.19	8.47e-05	0.000169	0.00202	1	1	0
ARB_01131.2	47.77	32.6	36.38	70.68	23.91	21.62	373.65	378.74	215.63	315.44	302.18	321.41	157.81	157.32	174.07	blue	+	-3.06	-3.06	-2.12	9.61e-07	9.74e-07	4.72e-05	-1	-1	-1
ARB_01132.2	26.89	24.89	43.25	34.13	30.25	15.45	41.32	39.24	20.68	33.79	40.35	33.36	20.2	25.64	23.77	darkgreen	*	-0.06	-0.2	0.42	0.891	0.653	0.325	0	0	0
ARB_01133.3	22.24	20.48	16.84	11.34	14.38	15.45	68.35	63.28	35.91	41.26	41.37	30.62	38.47	30.27	40.17	blue	+	-1.46	-0.93	-0.88	0.00292	0.0404	0.0512	0	0	0
ARB_01134.1	19.91	20.48	27.2	2.26	11.2	21.62	58.38	42.67	22.55	50.79	51.21	59.43	8.04	9.89	6.32	red	*	-0.77	-1.26	1.48	0.195	0.0361	0.0257	0	0	0
ARB_01135.2	5.9	13.86	2.94	11.34	4.82	3.1	2.55	3.68	8.81	10.49	6.53	12.18	4.64	4.08	3.61	midnightblue	*	0.53	-0.62	0.61	0.472	0.35	0.382	0	0	0
ARB_01136.2	66.28	69.97	60.39	61.54	42.91	64.7	24.71	21.91	55.7	138.97	126.15	138.93	35.72	36.13	34.79	midnightblue	-	1.08	-1.04	0.88	0.00874	0.00874	0.0236	0	0	0
ARB_01137.3	151.57	160.94	163.82	263.18	165.82	199.79	168.21	184.52	212.99	311.78	307.68	256.38	288.12	217.75	267.4	orange	+	-0.23	-0.87	-0.68	0.28	0.000639	0.00401	0	0	0
ARB_01138.3	137.77	178.45	143.42	194.36	140.66	95.43	158.25	159.06	297.06	146.15	149.17	115.84	107.08	83.01	93.6	purple	-	-0.34	0.18	0.72	0.274	0.567	0.0251	0	0	0
ARB_01140.2	17.58	11.65	12.23	20.45	4.82	9.28	2.77	2.92	2.37	3.15	2.54	2.98	1.94	2	1.33	turquoise	+	2.31	2.2	2.93	0.000114	0.000126	9.51e-06	1	1	1
ARB_01141.1	22.24	20.48	18	20.45	20.73	9.28	9.42	7.09	8.12	12.54	12.21	17.03	9.81	13.51	11.06	greenyellow	-	1.3	0.53	0.8	0.00266	0.141	0.0285	0	0	0
ARB_01142.2	84.76	68.88	66.1	56.97	80.82	64.7	851.26	811.65	1726.79	499.92	554.87	470.12	144.45	132.6	138.34	red	+	-3.9	-2.83	-0.96	1.25e-08	4.86e-07	0.00908	-1	-1	0
ARB_01144.1	29.21	25.99	36.38	29.57	27.08	9.28	42.43	37.91	71.55	26.02	30.66	28.27	14.31	14.61	13.22	purple	-	-0.68	0.1	1.11	0.103	0.82	0.0141	0	0	0
ARB_01145.1	1.19	5.01	5.27	11.34	1.61	9.28	3.22	3.3	3.28	6.97	5.84	4.43	3.02	3.75	3.04	cyan	*	0.03	-0.75	0.03	0.966	0.267	0.967	0	0	0
ARB_01146.1	33.86	24.89	50.11	47.83	55.56	40.09	36.67	27.43	31.68	22.07	24.69	24.22	19.1	20.89	17.12	turquoise	+	0.14	0.56	0.87	0.667	0.0712	0.00815	0	0	0
ARB_01147.1	137.77	125.9	160.42	171.43	124.93	70.85	96.91	80.84	69.89	79.21	68.99	95.97	96.4	128.03	102.69	blue	*	0.78	0.81	0.38	0.00631	0.00525	0.154	0	0	0
ARB_01148.1	61.65	48	61.54	43.26	30.25	9.28	299.5	324.63	274.69	58.7	61.55	62.03	145.15	154.2	160.53	magenta	-	-2.42	-0.12	-1.45	6.15e-07	0.71	0.000127	-1	0	-1
ARB_01149.2	61.65	62.29	79.78	15.89	71.35	9.28	55.06	56.79	64.69	61.48	56.97	58.78	53.78	62.04	67.57	salmon	-	0.22	0.21	0.16	0.555	0.571	0.658	0	0	0
ARB_01150.1	22.24	13.86	27.2	29.57	1.61	9.28	14.74	19.06	17.41	35.55	32.53	36.5	39.99	35.91	34.07	turquoise	*	0.24	-0.8	-0.86	0.691	0.138	0.106	0	0	0
ARB_01151_01152.4	174.57	228.76	153.62	56.97	241.2	132.28	278.02	408.1	584.56	455.27	312.69	319.73	581.99	432.87	525.01	turquoise	-	-1.13	-0.95	-1.47	0.00604	0.0174	0.000987	0	0	-1
ARB_01153.3	40.82	44.7	44.39	52.4	30.25	27.78	53.29	48.77	43.2	63.09	81.66	61.51	58.61	50.18	55.9	turquoise	*	-0.15	-0.65	-0.33	0.614	0.0251	0.236	0	0	0
ARB_01154.3	31.54	21.58	12.23	11.34	4.82	21.62	36.45	37.34	58.54	34.96	27.42	37.8	15.68	19.68	18.13	green	+	-1.14	-0.77	0.13	0.0211	0.106	0.796	0	0	0
ARB_01155_01156.4	12.92	14.96	28.35	6.8	39.75	9.28	214.26	198.12	179.23	77.89	80.48	85.57	36.13	35.25	37.7	red	+	-3.44	-2.17	-1.01	6.94e-07	9e-05	0.0261	-1	-1	0
ARB_01157.1	10.58	9.44	14.54	11.34	20.73	3.1	22.72	19.63	17.64	57.23	49.35	58.91	25.14	29.83	25.8	turquoise	*	-0.81	-2.28	-1.24	0.0845	6.78e-05	0.00919	0	-1	0
ARB_01158.1	52.4	58.99	53.54	56.97	55.56	33.94	136.99	120.6	54.52	29.83	33.72	30.23	62.9	73.8	66.4	yellow	+	-0.81	0.83	-0.29	0.0657	0.0641	0.514	0	0	0
ARB_01159.2	179.16	193.77	205.7	240.23	194.1	218.19	421.91	445.34	457.22	251.74	243.19	231.93	545.18	480.7	549.52	midnightblue	+	-1.18	-0.32	-1.43	2.16e-06	0.058	2.81e-07	-1	0	-1
ARB_01160.1	10.58	7.22	9.91	6.8	4.82	9.28	6.98	7.85	6.04	5.94	6.7	6.14	3.69	2.88	2.33	darkgrey	-	0.38	0.53	1.63	0.32	0.149	0.000443	0	0	1
ARB_01163.3	73.21	44.7	48.97	84.41	71.35	27.78	326.72	304.88	94.56	49.62	45.45	48.88	73.55	78.35	75.9	yellow	+	-2.01	0.12	-0.54	0.0022	0.848	0.361	0	0	0
ARB_01164.1	45.45	49.1	32.94	25.01	30.25	9.28	293.3	277.84	201.73	37.75	53.92	39.89	80.88	60.16	74.73	cyan	+	-2.61	-0.05	-0.78	3.01e-06	0.901	0.0426	-1	0	0
ARB_01165.1	307.62	285.58	280.25	249.41	269.43	254.99	1063.47	1211.6	908.29	247.2	212.23	188.18	1038.41	753.98	966.82	midnightblue	+	-1.86	0.43	-1.66	1.08e-07	0.0327	4.54e-07	-1	0	-1
ARB_01167.1	277.84	273.56	311.83	304.49	544.93	359.18	145.63	148.91	46.74	179.98	167.31	180.8	220.8	225.45	237.73	green	-	1.52	0.71	0.34	0.00115	0.0851	0.418	0	0	0
ARB_01168.2	61.65	56.79	55.83	34.13	46.08	27.78	13.63	8.99	15.08	32.76	36.1	43.93	28.98	39.01	38.57	brown	-	2.25	0.62	0.71	4.41e-06	0.0385	0.02	1	0	0
ARB_01169.1	59.34	84.24	87.75	88.98	87.12	77	138.77	116.2	116.44	146.44	140.44	164.34	90.58	110.79	88.63	darkolivegreen	-	-0.65	-0.93	-0.29	0.00898	0.000656	0.218	0	0	0
ARB_01170.2	54.71	89.73	69.52	52.4	58.72	83.14	27.59	38.48	13.92	47.27	42.22	49.14	80.33	88.9	78.24	grey60	-	1.54	0.65	-0.18	0.000858	0.0869	0.639	1	0	0
ARB_01171.1	45.45	45.8	48.97	38.7	55.56	58.55	174.19	188.35	130.26	39.21	33.55	42.1	56.82	61.04	65.53	yellow	+	-1.79	0.29	-0.38	6.66e-06	0.301	0.172	-1	0	0
ARB_01172.1	103.21	80.95	96.86	130.19	109.18	77	57.27	61.37	36.85	51.08	67.3	49.53	70.64	69.14	65.67	blue	-	0.85	0.73	0.42	0.00601	0.0141	0.137	0	0	0
ARB_01173.2	179.16	165.32	161.56	290.72	212.95	297.9	46.42	44.39	46.74	163.29	138.93	152.68	158.92	154.75	166.71	black	-	1.87	0.14	0.06	3.53e-08	0.425	0.743	1	0	0
ARB_01174.1	52.4	82.05	66.1	61.54	65.04	33.94	42.87	50.3	25.12	53.57	49.35	52.66	70.22	70.58	79.99	purple	+	0.84	0.39	-0.11	0.0189	0.242	0.751	0	0	0
ARB_01175.1	52.4	61.19	78.64	75.26	61.88	40.09	109.09	82.18	73.68	45.07	53.42	52.53	57.78	70.91	64.94	yellow	*	-0.43	0.37	0.01	0.134	0.2	0.977	0	0	0
ARB_01176.1	8.24	6.12	9.91	11.34	4.82	3.1	6.76	9.94	8.35	9.17	11.86	9.03	7.09	5.83	7.04	blue	*	-0.07	-0.32	0.27	0.882	0.462	0.55	0	0	0
ARB_01177.2	257.21	205.8	221.53	194.36	172.11	138.42	810.98	734.34	594.25	180.72	182.91	212.91	489.02	559.39	529.77	midnightblue	+	-1.66	0.23	-1.23	3.12e-07	0.244	8.89e-06	-1	0	-1
ARB_01178.3	195.24	182.83	223.79	176.02	228.64	224.33	108.43	88.68	60.9	143.81	117.4	158.38	206.43	234.38	213.99	grey60	-	1.26	0.53	-0.12	8.02e-05	0.0386	0.644	1	0	0
ARB_01179.1	31.54	43.6	62.68	52.4	42.91	46.25	19.39	16.97	14.15	28.66	27.76	29.97	17.32	19.24	17.98	magenta	+	1.46	0.67	1.33	8.43e-05	0.0179	0.000116	1	0	1
ARB_01180.1	135.47	146.71	152.49	166.85	165.82	230.46	913	1111.28	1305.45	976.84	1024.31	754.09	413.27	297.16	403.22	red	+	-2.91	-2.64	-1.33	5.99e-09	1.94e-08	3.53e-05	-1	-1	-1
ARB_01181.3	36.18	39.2	20.3	56.97	27.08	46.25	63.03	55.64	10.43	11.51	11.35	12.18	14.59	15.72	13.65	turquoise	*	-0.15	1.37	1.04	0.863	0.114	0.21	0	0	0
ARB_01182.2	199.84	195.96	175.15	139.35	234.92	242.72	55.06	52.78	41.32	153.91	140.1	148.14	129.58	110.9	123.66	black	-	1.93	0.36	0.64	1.39e-07	0.0877	0.00481	1	0	0
ARB_01183.1	3365.28	3073.78	3250.78	3751	4262.87	4382.41	34.9	21.15	3.28	17.96	18.37	18.34	145.85	134.38	137.61	blue	-	7.88	7.47	4.54	1.07e-09	4.24e-10	4.42e-08	1	1	1
ARB_01184.2	33.86	21.58	24.9	2.26	20.73	40.09	190.35	187.39	151.74	22.07	19.4	25.66	14.31	19.9	17.69	brown	+	-2.77	0.2	0.58	6.51e-05	0.735	0.303	-1	0	0
ARB_01185.3	80.14	60.09	46.68	34.13	74.51	40.09	640.58	734.34	1007.97	369.76	371.06	353.57	109.86	110.23	109.43	green	+	-3.73	-2.64	-0.9	3.73e-09	2.08e-07	0.00529	-1	-1	0
ARB_01187.3	3.55	3.9	1.77	6.8	1.61	3.1	25.6	24.96	42.73	10.63	12.89	12.44	5.59	8.13	6.75	green	+	-3.38	-2.05	-1.24	1.23e-05	0.00157	0.0387	-1	0	0
ARB_01188.2	57.03	54.6	48.97	52.4	33.42	40.09	197	197.93	95.99	63.53	67.47	70.88	46.33	45.09	46.28	brown	+	-1.55	-0.34	0.21	0.000489	0.364	0.591	-1	0	0
ARB_01189.1	61.65	57.89	39.82	29.57	83.97	27.78	447.58	574.42	194.79	146.59	161.6	116.23	185.24	130.15	153.33	greenyellow	+	-2.84	-1.45	-1.59	5.27e-05	0.011	0.0062	-1	0	0
ARB_01190.3	59.34	50.2	48.97	29.57	42.91	33.94	44.87	46.3	25.59	45.66	43.92	39.76	119.58	93.78	117.79	darkgrey	+	0.46	0.27	-1.08	0.171	0.414	0.00271	0	0	0
ARB_01191.3	10.58	8.33	6.44	2.26	11.2	9.28	10.31	11.83	7.42	9.9	8.42	9.69	9.81	8.13	10.2	turquoise	*	-0.26	-0.2	-0.18	0.613	0.693	0.714	0	0	0
ARB_01192.2	36.18	27.09	12.23	2.26	27.08	46.25	29.14	45.15	38.73	33.06	25.72	29.58	37.23	35.8	43.66	magenta	*	-0.76	-0.42	-0.81	0.238	0.524	0.198	0	0	0
ARB_01193.1	31.54	30.4	16.84	11.34	27.08	9.28	10.75	9.37	4.2	17.82	18.71	19.25	30.22	39.01	34.65	purple	+	1.71	0.42	-0.47	0.00194	0.335	0.256	0	0	0
ARB_01194.1	919.14	687.87	905.35	2059.96	935.14	952.81	32.69	29.72	26.99	41.85	37.8	41.06	4.91	6.27	4.03	turquoise	+	4.8	4.37	7.36	2.84e-10	4.24e-10	4.6e-11	1	1	1
ARB_01195.2	280.13	259.36	213.62	281.54	231.78	279.51	352.62	385.45	482.85	265.07	251.05	257.55	237.55	247.11	220.92	pink	-	-0.71	-0.06	0.07	0.00113	0.753	0.724	0	0	0
ARB_01196.1	43.13	33.7	42.11	66.11	42.91	64.7	138.32	125.76	131.69	32.76	48.16	45.88	48.12	65.7	54	black	+	-1.76	-0.09	-0.51	2.6e-05	0.777	0.103	-1	0	0
ARB_01197.3	19.91	33.7	39.82	43.26	65.04	15.45	8.54	8.04	14.38	29.83	21.62	28.53	21.43	26.52	22.76	brown	*	1.66	0.23	0.4	0.00222	0.61	0.353	0	0	0
ARB_01198.2	75.52	82.05	71.8	79.83	96.58	95.43	43.1	42.1	30.98	156.11	118.74	124.79	103.06	71.13	96.97	tan	+	1	-0.79	-0.22	0.00172	0.00718	0.421	0	0	0
ARB_01199.1	50.08	38.1	58.11	43.26	52.4	58.55	38	24.76	23.95	18.69	22.13	31.15	28.02	50.18	31.74	blue	-	0.76	1.02	0.42	0.0727	0.0189	0.305	0	0	0
ARB_01200.1	93.99	57.89	70.66	98.13	77.66	40.09	116.18	97.28	126.21	64.56	70.68	81.55	64	90.34	63.78	paleturquoise	-	-0.69	-0.04	-0.04	0.03	0.903	0.916	0	0	0
ARB_01201.1	100.91	91.92	75.22	198.94	162.68	77	51.07	50.3	61.38	128.87	109.32	110.51	63.03	59.6	59.4	cyan	-	0.69	-0.41	0.52	0.0137	0.119	0.0505	0	0	0
ARB_01203.1	202.13	185.02	159.29	212.7	150.1	261.12	131.02	170.35	268.68	159.77	139.93	127.26	151.83	103.68	129.68	white	-	-0.02	0.34	0.49	0.945	0.274	0.107	0	0	0
ARB_01205.1	29.21	37	55.83	61.54	49.24	52.4	23.82	19.25	11.59	34.23	27.59	39.37	49.23	57.05	55.46	green	-	1.2	0.27	-0.41	0.00455	0.469	0.25	0	0	0
ARB_01206.3	52.4	60.09	29.5	38.7	46.08	40.09	169.54	133.22	150.78	36.28	41.88	34.8	67.87	60.82	57.21	black	+	-1.75	0.26	-0.47	1.45e-05	0.389	0.113	-1	0	0
ARB_01207.2	3.55	1.68	4.11	2.26	1.61	9.28	1.89	1.98	1.23	0.95	0.8	1.4	1.4	1.35	1.9	turquoise	*	0.78	1.48	0.91	0.221	0.026	0.141	0	0	0
ARB_01208.3	40.82	32.6	37.52	61.54	46.08	27.78	137.88	132.65	120.25	28.81	37.12	34.41	63.03	72.13	60.27	yellow	+	-1.84	0.13	-0.84	6.55e-06	0.662	0.00656	-1	0	0
ARB_01210.2	89.37	93.02	70.66	38.7	80.82	132.28	167.77	234.14	432.33	223.19	166.97	161.23	149.04	93.78	120.87	green	+	-1.63	-1.13	-0.52	0.00157	0.0174	0.254	0	0	0
ARB_01211.1	176.86	191.58	159.29	235.64	115.48	187.52	71.45	63.09	80.79	216.89	165.46	230.25	222.61	233.26	230.36	tan	+	1.3	-0.2	-0.38	3.33e-05	0.391	0.107	1	0	0
ARB_01212.1	31.54	55.7	51.26	98.13	27.08	46.25	46.64	39.24	36.38	28.95	36.27	37.54	23.08	28.07	31.16	lightyellow	-	0.21	0.46	0.78	0.59	0.214	0.0386	0	0	0
ARB_01213.1	181.46	182.83	161.56	341.23	206.67	175.25	82.96	78.93	91	78.04	68.99	77.52	58.47	61.93	62.32	turquoise	+	1.05	1.22	1.52	6.54e-05	1.4e-05	1.35e-06	1	1	1
ARB_01214.1	40.82	73.27	68.38	61.54	112.33	89.29	148.29	170.54	134.79	49.62	45.28	49.53	118.19	117.02	119.4	midnightblue	+	-1.28	0.36	-0.93	0.000126	0.175	0.0019	-1	0	0
ARB_01215.1	50.08	41.4	46.68	52.4	61.88	58.55	43.98	32.38	146.72	34.96	29.98	42.23	39.02	48.08	31.74	darkorange	*	-0.37	0.35	0.21	0.588	0.612	0.764	0	0	0
ARB_01216.2	70.9	82.05	88.89	66.11	83.97	33.94	63.92	65.57	175.88	78.48	73.89	84.8	64.97	65.59	60.42	green	*	-0.14	0.05	0.36	0.765	0.918	0.43	0	0	0
ARB_01217.3	43.13	67.78	44.39	25.01	46.08	52.4	648.77	816.85	1414.33	409.3	348.72	377.07	177.72	149.19	146.57	red	+	-4.13	-2.86	-1.6	3.11e-08	1.95e-06	0.000592	-1	-1	-1
ARB_01218.1	277.84	309.6	317.47	419.34	438.59	414.32	126.37	126.34	256.43	91.66	85.54	71.27	37.51	32.15	36.25	lightgreen	+	0.92	1.88	3.11	0.00257	3.35e-06	1.27e-08	0	1	1
ARB_01219.1	1.19	2.79	5.27	11.34	8.01	9.28	13.63	9.37	13.68	24.7	24.69	26.31	57.23	59.82	60.42	royalblue	-	-2.14	-3.22	-4.45	0.000287	2.81e-06	6.14e-08	-1	-1	-1
ARB_01220.3	3.55	2.79	11.07	15.89	8.01	9.28	11.86	7.85	27.46	18.55	20.42	20.17	14.59	21.33	21.6	turquoise	*	-1.46	-2.02	-1.96	0.046	0.00659	0.00767	0	0	0
ARB_01221.3	77.83	58.99	87.75	98.13	80.82	113.86	345.54	266.53	879.3	151.86	184.25	191.29	198.2	268.66	253.97	greenyellow	+	-2.57	-1.26	-1.7	5.78e-05	0.0145	0.00204	-1	0	0
ARB_01222.3	96.3	80.95	78.64	43.26	90.28	101.58	59.49	52.97	35.68	71.89	73.38	93.5	114.99	124.81	117.64	purple	+	0.79	0.08	-0.51	0.0138	0.807	0.087	0	0	0
ARB_01223.3	17.58	12.75	16.84	11.34	1.61	21.62	115.96	130.16	44.62	63.97	64.25	68.15	96.96	92.12	95.8	turquoise	-	-2.51	-2.09	-2.62	0.0023	0.00813	0.00166	0	0	0
ARB_01224.3	1114.72	1212.04	953.42	1566.21	1697.89	1942.55	324.95	415.97	542.4	1849.08	1247.95	1469.99	593.38	413.61	526.5	midnightblue	-	1.38	-0.46	1.1	2.69e-05	0.0685	0.000254	1	0	1
ARB_01226.1	206.73	187.21	178.54	368.79	209.81	340.8	66.35	64.61	53.82	219.53	208.04	164.08	148.35	103.34	135.7	cyan	-	1.62	-0.05	0.56	6.1e-06	0.839	0.0279	1	0	0
ARB_01227.3	26.89	31.5	37.52	70.68	30.25	70.85	90.49	82.94	82.45	74.38	90.94	87	40.26	38.12	42.64	lightcyan	+	-1.41	-1.38	-0.32	0.000208	0.000243	0.298	-1	-1	0
ARB_01228.1	54.71	46.9	45.54	11.34	20.73	40.09	109.09	169.78	124.54	66.46	61.04	48.23	67.74	43.54	56.04	brown	+	-1.45	-0.27	-0.19	0.000918	0.491	0.637	-1	0	0
ARB_01229.1	117.04	103.98	119.59	153.1	61.88	150.7	272.05	280.14	323.05	195.65	247.71	223.65	147.24	172.92	158.48	blue	+	-1.37	-0.97	-0.5	4.97e-05	0.00106	0.0572	-1	0	0
ARB_01230.3	77.83	90.82	69.52	66.11	99.73	77	256.11	275.15	463.51	213.67	186.09	240.21	135.56	155.42	135.55	green	+	-2.01	-1.42	-0.84	6.21e-06	0.000202	0.0107	-1	-1	0
ARB_01231.3	84.76	86.44	71.8	61.54	61.88	83.14	112.42	111.8	128.83	91.81	98.87	85.19	103.06	105.57	101.51	greenyellow	+	-0.55	-0.19	-0.36	0.0105	0.341	0.0745	0	0	0
ARB_01232.1	163.07	185.02	158.16	88.98	112.33	77	419.91	514.86	397.31	202.54	221.61	194.39	92.66	71.36	93.02	green	+	-1.38	-0.28	0.99	4.52e-06	0.171	0.00012	-1	0	0
ARB_01233.1	1.19	1.68	1.77	2.26	1.61	3.1	7.87	8.42	2.82	2.86	4.63	2.85	3.29	3.1	3.04	blue	*	-1.91	-1.1	-1.02	0.0045	0.0796	0.1	0	0	0
ARB_01234.1	50.08	29.3	37.52	52.4	23.91	21.62	17.18	16.01	14.15	25.29	31.85	25.14	25.41	23.32	21.45	brown	-	1.23	0.44	0.66	0.00131	0.157	0.0387	0	0	0
ARB_01235.3	5.9	2.79	1.77	2.26	8.01	3.1	2.55	2.54	2.14	3.59	2.54	3.51	1.8	1.24	1.47	turquoise	*	0.3	-0.11	1	0.605	0.85	0.0774	0	0	0
ARB_01236.3	54.71	85.34	80.92	52.4	49.24	33.94	56.39	65.19	32.86	36.72	32.87	30.62	117.22	114.57	122.78	lightcyan	-	0.6	1.18	-0.65	0.0711	0.00162	0.0488	0	0	0
ARB_01237.3	63.97	64.48	80.92	11.34	58.72	64.7	40	30.86	17.64	30.57	32.36	50.31	53.64	81.68	54.29	grey60	*	1.32	0.92	0.18	0.0127	0.061	0.726	0	0	0
ARB_01238.3	1.19	0.56	0.6	11.34	1.61	3.1	0.33	1.41	0.78	0.22	0.62	0.73	0.07	0.05	0.63	salmon	+	0.02	0.65	2.53	0.988	0.571	0.0376	0	0	0
ARB_01239.3	73.21	94.12	69.52	75.26	83.97	77	166.66	161.16	112.63	65.59	75.75	74.26	185.8	195.77	191.44	darkred	-	-0.87	0.14	-1.27	0.0019	0.575	7.27e-05	0	0	-1
ARB_01240.3	259.5	253.9	176.28	88.98	216.09	236.59	719.36	1122.06	2892.76	138.83	138.25	106.23	199.32	132.49	183.79	tan	-	-2.57	0.82	0.4	4.4e-05	0.0833	0.4	-1	0	0
ARB_01241.1	231.97	256.08	227.18	111.87	212.95	175.25	401.98	432.29	1122.17	83.9	95.33	84.8	89.33	85.01	86.43	tan	-	-1.28	1.44	1.46	0.00173	0.000588	0.00054	0	1	1
ARB_01242.1	70.9	122.62	103.68	88.98	131.22	89.29	218.91	229.92	455.29	67.34	67.97	71.01	83.51	86.34	74.15	tan	-	-1.49	0.56	0.32	0.000326	0.103	0.35	-1	0	0
ARB_01243.1	675.43	649.76	765.49	736.71	941.38	604.12	4186.88	3499.61	20005	2389.61	2232.72	2610.59	1194.89	1399.75	1185.5	green	+	-3.26	-1.79	-0.85	7.56e-06	0.00192	0.0979	-1	0	0
ARB_01244.3	105.52	107.27	102.54	107.29	131.22	77	571.53	648.98	1034.07	193.6	191.46	194.14	285.46	286.31	293.7	cyan	+	-2.79	-0.88	-1.46	2.87e-08	0.00285	3.63e-05	-1	0	-1
ARB_01245.2	75.52	84.24	74.08	75.26	112.33	64.7	94.7	91.35	62.79	134.14	116.72	107.66	146.68	108.68	131.73	darkturquoise	-	-0.06	-0.6	-0.71	0.842	0.0373	0.0166	0	0	0
ARB_01246_01247.4	321.37	250.62	301.68	286.13	212.95	230.46	395.79	347.27	374.63	295.09	261.58	318.31	454.22	462.55	410.78	darkred	-	-0.38	-0.02	-0.62	0.0408	0.923	0.00218	0	0	0
ARB_01248.1	50.08	37	56.97	56.97	74.51	52.4	13.41	13.73	5.81	129.16	96.51	113.5	101.81	100.12	121.9	tan	+	2.18	-1.26	-1.2	5.22e-05	0.00153	0.00223	1	0	0
ARB_01249.1	117.04	119.33	112.77	162.26	96.58	107.72	113.08	109.89	333.41	60.9	74.06	69.06	49.5	61.6	54.73	darkturquoise	+	-0.47	0.78	1.08	0.291	0.0789	0.0186	0	0	0
ARB_01250.3	1.19	0.56	0.6	2.26	1.61	3.1	2.33	2.54	4.89	3.59	3.07	2.19	1.53	1.35	2.61	green	*	-2.06	-1.98	-1.25	0.00236	0.00291	0.0445	0	0	0
ARB_01251.1	5.9	13.86	8.76	11.34	11.2	21.62	17.4	11.26	9.04	23.24	26.23	31.15	53.23	61.82	52.11	darkturquoise	-	-0.39	-1.54	-2.59	0.412	0.00195	1.48e-05	0	0	-1
ARB_01252.1	70.9	55.7	44.39	20.45	39.75	46.25	124.82	156.76	190.48	172.08	162.1	142.17	164.49	120.8	171.42	turquoise	-	-1.51	-1.54	-1.47	0.000197	0.000166	0.000258	-1	-1	-1
ARB_01253.2	142.37	122.62	130.94	134.77	134.37	101.58	373.43	405.8	543.85	236.81	241.18	200.74	193.88	161.77	187.47	brown	+	-1.74	-0.79	-0.47	7.31e-07	0.00154	0.0367	-1	0	0
ARB_01254.2	54.71	44.7	47.83	25.01	33.42	40.09	59.71	63.09	59.96	50.93	45.28	41.97	49.09	44.32	53.27	greenyellow	*	-0.34	0.07	-0.02	0.158	0.78	0.953	0	0	0
ARB_01256.1	261.79	256.08	243	194.36	228.64	224.33	334.69	440.73	399.48	318.37	305.85	251.08	223.17	171.13	200.43	grey60	+	-0.62	-0.2	0.36	0.00356	0.304	0.0674	0	0	0
ARB_01257.1	213.61	188.3	157.02	139.35	206.67	187.52	77.65	72.63	115.49	59.14	57.65	57.61	52.68	43.98	45.7	royalblue	+	1.07	1.64	1.94	0.000208	2.66e-06	4.15e-07	1	1	1
ARB_01259.3	26.89	20.48	8.76	2.26	4.82	21.62	35.34	58.12	58.78	19.72	12.89	16.9	23.22	26.08	26.38	brown	*	-1.61	-0.01	-0.63	0.0078	0.986	0.268	0	0	0
ARB_01260.2	105.52	87.53	62.68	43.26	87.12	120	631.06	582.29	583.1	184.67	167.47	195.95	172.71	194.32	167.01	cyan	+	-2.89	-1.18	-1.14	2.32e-08	0.000318	0.000429	-1	-1	-1
ARB_01261.3	36.18	31.5	30.64	29.57	23.91	33.94	98.91	111.23	93.37	47.27	43.24	39.63	51.16	45.76	51.09	cyan	+	-1.64	-0.42	-0.61	6.26e-06	0.103	0.0216	-1	0	0
ARB_01262.3	33.86	37	40.96	56.97	52.4	40.09	191.68	152.55	145.29	38.92	62.9	49.66	68.98	83.23	78.39	black	+	-2.11	-0.4	-1.03	5.92e-06	0.224	0.00382	-1	0	0
ARB_01263.1	70.9	93.02	82.06	75.26	109.18	58.55	110.42	98.23	35.44	46.98	44.43	61.64	112.63	131.71	119.69	lightcyan	*	0.19	0.72	-0.54	0.705	0.137	0.263	0	0	0
ARB_01265.1	43.13	24.89	12.23	61.54	17.56	15.45	119.72	189.88	192.15	111.73	117.06	73.35	104.58	63.59	100.34	blue	+	-2.87	-2.14	-1.97	0.000104	0.00133	0.00253	-1	0	0
ARB_01266.1	24.56	11.65	12.23	11.34	30.25	21.62	48.63	49.73	38.03	55.77	45.45	59.17	31.18	35.8	40.17	blue	+	-1.63	-1.87	-1.28	0.000637	0.000178	0.00386	-1	-1	0
ARB_01267.1	112.43	87.53	94.58	70.68	106.03	70.85	431.87	530.61	634.52	145.71	139.6	134.91	179.39	174.81	194.09	black	+	-2.46	-0.55	-0.94	2.13e-08	0.0203	0.000548	-1	0	0
ARB_01268.1	112.43	134.67	103.68	194.36	109.18	138.42	168.21	150.45	463.02	161.24	151.53	158.25	113.19	123.69	109.72	pink	-	-0.96	-0.42	0.02	0.0311	0.33	0.965	0	0	0
ARB_01269.1	241.15	265.92	252.03	313.68	291.38	291.77	227.77	241.8	624.81	406.22	320.2	404.96	204.34	210.16	202.64	lightcyan	*	-0.36	-0.56	0.3	0.306	0.112	0.385	0	0	0
ARB_01270.1	26.89	17.17	22.6	47.83	27.08	27.78	10.97	7.47	2.6	10.93	11	12.18	4.51	3.42	3.04	magenta	+	1.83	0.91	2.57	0.00232	0.0612	0.000132	0	0	1
ARB_01272.3	121.65	99.6	99.13	38.7	131.22	120	178.84	235.48	125.97	126.23	104.94	112.72	144.45	120.24	146.57	magenta	*	-0.74	-0.13	-0.39	0.0338	0.709	0.253	0	0	0
ARB_01273.2	84.76	84.24	68.38	56.97	106.03	83.14	45.09	38.86	26.76	86.53	87.74	94.8	39.71	40	40.46	yellow	-	1.11	-0.2	0.96	0.000615	0.461	0.00155	1	0	0
ARB_01274.1	1843.17	2053.14	1576.93	2798.86	2949.16	2766.48	2249.15	2339.78	1394.51	4927.34	3372.42	4781.46	1905.81	1647.61	1788.86	skyblue	+	-0.1	-1.24	0.03	0.697	6.4e-05	0.911	0	-1	0
ARB_01275.1	52.4	78.76	58.11	61.54	74.51	58.55	407.3	527.73	336.78	140.44	122.11	125.31	326.16	250.12	264.89	magenta	-	-2.71	-1.02	-2.13	9.09e-08	0.00167	1.45e-06	-1	0	-1
ARB_01277.3	82.45	97.41	86.61	88.98	121.78	101.58	409.29	425.76	540.46	223.04	240.01	178.72	147.38	135.27	138.19	green	+	-2.34	-1.24	-0.64	4.31e-08	4.43e-05	0.0091	-1	-1	0
ARB_01278.3	59.34	96.31	61.54	116.45	150.1	138.42	72.78	63.47	87.67	76.87	72.54	86.22	61.93	71.69	65.67	salmon	*	-0.02	-0.11	0.13	0.93	0.691	0.627	0	0	0
ARB_01279.3	1.19	3.9	4.11	11.34	1.61	3.1	2.77	2.73	4.66	3.3	3.76	2.19	3.15	3.97	4.46	lightyellow	*	-0.22	-0.09	-0.45	0.763	0.905	0.505	0	0	0
ARB_01280.2	45.45	57.89	37.52	15.89	36.58	33.94	134.12	142.98	135.27	105.58	104.77	75.82	170.62	116.13	155.53	turquoise	-	-1.56	-1.02	-1.65	0.000166	0.00504	0.000103	-1	0	-1
ARB_01281.3	5.9	8.33	7.6	25.01	8.01	9.28	17.4	11.45	16.24	15.91	18.03	16.9	22.67	20.78	19	turquoise	*	-1.01	-1.21	-1.51	0.0251	0.00734	0.00139	0	0	0
ARB_01282.3	24.56	28.19	29.5	43.26	55.56	21.62	62.37	48.01	81.51	62.36	76.59	62.42	38.89	42.21	37.84	blue	*	-1.17	-1.27	-0.52	0.00432	0.00231	0.166	0	0	0
ARB_01283.1	47.77	39.2	23.75	29.57	36.58	27.78	6.1	8.23	7.65	40.24	34.74	34.15	43.71	35.14	34.94	tan	+	2.24	-0.08	-0.13	9.67e-06	0.816	0.678	1	0	0
ARB_01284.2	595.61	514.68	580.56	1344.85	666.78	653.08	14.08	14.3	17.18	63.68	50.36	62.16	49.36	48.3	52.69	blue	-	5.22	3.26	3.49	1.06e-10	2.27e-09	1.07e-09	1	1	1
ARB_01285-1.5	29.21	74.37	53.54	56.97	80.82	70.85	42.87	52.97	89.34	49.32	36.44	51.49	61.1	55.06	58.52	royalblue	*	-0.17	0.2	-0.16	0.7	0.65	0.719	0	0	0
ARB_01285-2.5	87.07	102.89	91.17	116.45	96.58	77	49.74	49.16	76.29	48.88	47.82	49.01	56.26	65.37	52.98	turquoise	+	0.73	0.96	0.71	0.00745	0.000985	0.00855	0	0	0
ARB_01286.2	98.6	76.56	91.17	75.26	36.58	83.14	30.91	28.76	26.99	64.41	55.62	74.65	52.54	60.82	58.52	brown	-	1.59	0.43	0.6	1.42e-05	0.0914	0.0214	1	0	0
ARB_01287.2	29.21	27.09	31.79	11.34	30.25	27.78	8.98	5.95	3.28	17.08	13.06	14.93	13.22	14.94	15.1	paleturquoise	+	2.38	0.96	1.02	5.32e-05	0.0172	0.0114	1	0	0
ARB_01288.2	1.19	0.56	1.77	2.26	1.61	3.1	10.75	13.35	27.46	3.15	2.54	4.04	1.67	2.33	2.47	pink	-	-3.9	-1.62	-1.02	1.77e-05	0.0297	0.164	-1	0	0
ARB_01289.1	8.24	3.9	5.27	2.26	1.61	3.1	18.06	17.54	53.11	27.93	27.59	32.45	31.46	40.22	36.68	turquoise	-	-2.23	-2.44	-2.74	0.00336	0.00155	0.000575	0	0	-1
ARB_01290.1	5.9	7.22	4.11	6.8	1.61	3.1	10.97	12.59	12.29	4.33	4.28	6.41	6.41	9.56	6.75	brown	*	-1.1	0.17	-0.44	0.0244	0.746	0.357	0	0	0
ARB_01291.3	3.55	0.56	0.6	2.26	14.38	3.1	8.76	7.85	5.35	3.89	4.11	2.32	6.68	5.5	7.9	magenta	*	-2.83	-1.71	-2.7	0.00146	0.0382	0.00171	0	0	0
ARB_01292.2	29.21	50.2	59.25	25.01	52.4	46.25	29.81	32.76	30.27	54.6	50.36	48.75	51.99	60.82	49.19	purple	*	0.59	-0.14	-0.21	0.0591	0.65	0.481	0	0	0
ARB_01293.1	971.47	888.1	964.59	1561.6	560.56	591.88	2.11	2.54	2.6	0.81	0.8	1.4	1	3.31	2.33	turquoise	+	8.61	9.92	8.88	9.91e-10	5.23e-10	3.75e-10	1	1	1
ARB_01294.3	463.18	332.53	408.68	676.88	275.71	310.16	21.17	8.42	6.04	3.74	5.15	8.64	3.15	6.05	3.46	turquoise	+	5.27	6.14	6.58	1.82e-08	6.73e-09	4.18e-09	1	1	1
ARB_01295.3	47.77	20.48	24.9	15.89	20.73	15.45	120.83	93.26	110.73	37.89	36.78	39.37	47.71	56.61	43.66	cyan	+	-1.96	-0.46	-0.83	1.28e-05	0.159	0.015	-1	0	0
ARB_01296_01297.4	218.21	240.78	219.27	327.45	256.89	273.38	401.76	421.15	387.66	328.77	318.87	362.48	167.41	166.23	164.36	darkgreen	-	-0.83	-0.57	0.45	6.93e-05	0.00193	0.00897	0	0	0
ARB_01298.3	33.86	29.3	23.75	66.11	17.56	15.45	134.12	149.68	63.5	32.03	40.69	31.41	50.74	44.21	46.57	paleturquoise	-	-1.94	-0.28	-0.74	0.00157	0.622	0.175	0	0	0
ARB_01300.1	1.19	0.56	4.11	11.34	1.61	3.1	13.63	11.83	10.9	32.47	24.35	27.88	8.45	10.66	10.49	blue	+	-3.1	-4.32	-2.81	0.000304	7.27e-06	0.000617	-1	-1	-1
ARB_01301_01302.4	91.68	93.02	100.27	70.68	102.88	89.29	99.79	106.45	98.6	193.9	173.51	172.5	129.86	127.14	128.06	orange	+	-0.09	-0.91	-0.43	0.641	0.00011	0.0269	0	0	0
ARB_01304.1	47.77	38.1	44.39	38.7	14.38	21.62	16.73	13.92	22.31	33.35	30.32	28.79	36	35.58	34.36	pink	*	1.31	0.47	0.27	0.000534	0.116	0.36	1	0	0
ARB_01305.3	59.34	71.07	44.39	43.26	39.75	46.25	153.16	180.5	146.48	152.01	127.83	125.44	177.86	132.15	150.54	turquoise	-	-1.48	-1.24	-1.42	3.31e-05	0.000189	5.23e-05	-1	-1	-1
ARB_01306.2	63.97	56.79	58.11	93.56	80.82	113.86	377.64	387.37	383.8	383.67	382.73	355.12	58.06	42.66	40.9	grey60	+	-2.7	-2.66	0.34	1.52e-08	1.83e-08	0.167	-1	-1	0
ARB_01307.3	107.82	121.52	105.95	75.26	112.33	46.25	154.04	204.25	230.74	172.37	162.27	155.4	196.67	167.57	189.68	salmon	-	-0.79	-0.54	-0.72	0.00434	0.0368	0.00821	0	0	0
ARB_01308.1	1.19	0.56	2.94	2.26	1.61	3.1	1.66	3.87	2.14	4.77	4.45	3.38	4.37	4.63	2.75	turquoise	*	-0.95	-1.72	-1.62	0.162	0.0113	0.0152	0	0	0
ARB_01309.3	151.57	148.9	132.07	107.29	137.52	212.06	138.1	129.59	211.8	334.62	280.3	354.35	285.46	330.14	301.98	orange	+	-0.13	-1.17	-1.09	0.642	0.000251	0.000454	0	-1	-1
ARB_01310.1	47.77	39.2	51.26	56.97	46.08	70.85	159.36	187.97	90.76	46.54	49.18	42.89	93.91	92.56	102.69	midnightblue	+	-1.62	-0.02	-1.08	0.000329	0.963	0.00709	-1	0	0
ARB_01311.3	174.57	164.23	191	263.18	118.63	181.39	66.57	48.97	36.62	151.72	148	194.65	126.11	167.57	132.47	black	-	1.84	0.11	0.32	9.1e-06	0.719	0.263	1	0	0
ARB_01312.3	22.24	39.2	31.79	70.68	55.56	15.45	11.86	14.11	10.2	34.23	31	36.5	24.45	23.98	25.36	brown	-	1.38	-0.12	0.35	0.00348	0.771	0.375	0	0	0
ARB_01313.1	63.97	79.85	87.75	47.83	77.66	52.4	258.1	239.5	169.18	50.2	65.78	62.16	104.03	127.48	114.27	yellow	+	-1.48	0.41	-0.55	5.41e-05	0.143	0.0551	-1	0	0
ARB_01314.3	40.82	50.2	63.82	102.71	96.58	132.28	1	1.03	0.33	1.25	1.67	3.25	0.07	0.05	0.21	turquoise	+	6.21	4.77	9.2	2.47e-08	1.09e-07	1.35e-09	1	1	1
ARB_01315.1	73.21	84.24	88.89	79.83	83.97	70.85	40.22	36.95	39.2	85.07	75.07	104.02	89.05	107.9	90.53	tan	+	1.1	-0.07	-0.2	0.000141	0.776	0.383	1	0	0
ARB_01316.3	50.08	58.99	79.78	25.01	71.35	64.7	17.62	12.59	11.59	32.47	20.6	33.23	39.58	35.91	36.25	brown	-	2.22	1.16	0.77	2.56e-05	0.0029	0.03	1	0	0
ARB_01321.3	47.77	45.8	45.54	70.68	74.51	64.7	270.05	301.23	431.12	246.62	342.72	189.34	359.61	256.93	308.93	turquoise	-	-2.83	-2.45	-2.73	1.24e-06	5.95e-06	1.9e-06	-1	-1	-1
ARB_01322.1	103.21	101.79	95.72	125.61	71.35	101.58	68.57	66.33	77.71	111.29	91.96	114.8	57.65	67.92	60.27	midnightblue	-	0.5	-0.08	0.69	0.0282	0.73	0.00397	0	0	0
ARB_01323.1	91.68	95.21	83.2	84.41	102.88	156.84	296.18	297.2	323.53	95.76	109.99	94.41	92.38	97.56	102.54	tan	-	-1.77	-0.15	-0.12	4.04e-07	0.476	0.589	-1	0	0
ARB_01324.3	209.02	211.27	228.31	148.51	178.39	248.86	1744.29	1793.15	1377.37	176.76	215.08	160.97	569.07	514.54	554.42	yellow	+	-2.91	0.24	-1.33	9.99e-10	0.231	6.66e-06	-1	0	-1
ARB_01325.1	103.21	106.18	126.4	125.61	137.52	169.11	182.6	188.54	239.14	222.16	192.96	198.02	130.13	111.68	122.63	green	+	-0.84	-0.86	-0.11	0.000632	0.000558	0.627	0	0	0
ARB_01326.2	45.45	78.76	72.94	75.26	74.51	46.25	82.08	98.04	110.73	63.97	57.99	54.61	120.41	100.01	122.48	magenta	*	-0.52	0.19	-0.76	0.0616	0.497	0.00927	0	0	0
ARB_01327.1	24.56	24.89	30.64	38.7	27.08	21.62	22.27	35.43	28.4	18.84	24.86	13.62	19.65	16.49	17.69	orange	*	-0.09	0.55	0.58	0.839	0.162	0.135	0	0	0
ARB_01328.1	89.37	114.95	90.03	88.98	80.82	120	50.63	65.38	65.87	91.37	80.14	87.65	211.73	218.87	232.42	steelblue	+	0.72	0.2	-1.16	0.00327	0.368	5.14e-05	0	0	-1
ARB_01329.3	54.71	57.89	80.92	61.54	46.08	46.25	90.93	88.49	44.62	91.66	94.65	83.24	102.23	93.01	104	white	+	-0.14	-0.47	-0.62	0.716	0.19	0.086	0	0	0
ARB_01330.2	110.13	135.76	104.82	125.61	74.51	83.14	23.82	30.48	29.57	125.79	102.58	119.73	132.91	121.36	125.86	tan	+	2.07	0.02	-0.11	1.56e-07	0.926	0.626	1	0	0
ARB_01332.3	57.03	40.3	50.11	79.83	27.08	64.7	54.61	49.54	42.03	57.09	59.68	74.91	43.71	48.41	41.62	skyblue	*	-0.02	-0.41	0.1	0.944	0.203	0.779	0	0	0
ARB_01333.3	5.9	5.01	5.27	2.26	4.82	21.62	3.44	2.92	2.37	5.65	4.45	5.35	6.27	4.95	5.03	black	*	0.89	0.05	0	0.14	0.93	0.993	0	0	0
ARB_01334.3	68.59	64.48	50.11	56.97	83.97	107.72	71	65.19	56.41	88.44	89.93	89.99	59.17	56.94	61	midnightblue	*	-0.1	-0.59	0.01	0.693	0.0199	0.956	0	0	0
ARB_01335.2	61.65	94.12	77.5	47.83	77.66	89.29	156.92	185.48	208.92	125.79	115.55	121.81	110.14	101.56	92.14	greenyellow	+	-1.2	-0.61	-0.35	0.000126	0.0193	0.163	-1	0	0
ARB_01336.3	335.1	268.1	288.15	162.26	263.16	414.32	74.55	78.17	47.68	226.99	174.18	241.64	249.13	270.78	279.37	pink	+	2.16	0.46	0.14	8.53e-07	0.0969	0.639	1	0	0
ARB_01337.2	202.13	227.67	257.68	198.94	256.89	132.28	150.5	147.57	125.97	259.06	236.67	268.28	369.84	369.4	394.78	darkorange	-	0.71	-0.14	-0.71	0.00161	0.5	0.00187	0	0	0
ARB_01338.2	236.56	224.39	211.36	189.77	253.75	218.19	249.69	293.37	224.26	212.35	184.75	201.39	274.14	259.28	284.83	midnightblue	+	-0.19	0.16	-0.29	0.289	0.376	0.107	0	0	0
ARB_01339.2	1.19	2.79	1.77	2.26	4.82	3.1	3.44	3.68	7.65	4.33	3.59	6.54	2.07	2.77	2.61	green	*	-1.3	-1.36	-0.42	0.03	0.0217	0.485	0	0	0
ARB_01340_01341.4	1.19	0.56	0.6	2.26	1.61	3.1	0.78	0.28	0.33	0.37	1.32	0.73	0.6	1.03	0.63	salmon	+	0.82	0.06	0	0.268	0.94	0.998	0	0	0
ARB_01343.1	369.44	341.26	403.05	451.51	413.55	444.94	202.09	203.67	424.84	172.81	156.4	156.3	68.57	62.37	64.65	lightgreen	+	0.51	1.2	2.51	0.0619	0.000269	1.03e-07	0	1	1
ARB_01344.3	77.83	58.99	62.68	79.83	68.19	33.94	129.02	126.53	95.04	54.3	53.08	42.5	103.61	83.01	108.4	midnightblue	+	-0.84	0.38	-0.6	0.00802	0.205	0.0479	0	0	0
ARB_01345.3	59.34	50.2	45.54	52.4	71.35	33.94	574.85	610.93	165.83	336.82	313.36	278.88	131.52	116.24	124.1	red	+	-2.94	-2.61	-1.29	0.000101	0.000301	0.0342	-1	-1	0
ARB_01346.1	73.21	83.15	87.75	93.56	124.93	70.85	66.35	58.7	94.32	86.53	77.78	87.13	62.21	64.92	58.23	magenta	*	0.2	-0.02	0.42	0.449	0.935	0.117	0	0	0
ARB_01347.2	43.13	30.4	39.82	29.57	61.88	40.09	33.35	40.39	27.23	51.23	46.29	48.49	29.53	27.07	31.45	yellow	*	0.14	-0.41	0.33	0.668	0.179	0.28	0	0	0
ARB_01348.1	611.58	631.25	605.24	607.86	588.68	573.52	448.91	431.33	158.19	907.75	793.12	810.07	1232.48	977.06	1082.69	darkorange	-	0.98	-0.44	-0.83	0.0073	0.207	0.0227	0	0	0
ARB_01351.1	1.19	0.56	0.6	2.26	1.61	3.1	35.56	19.06	14.85	15.18	22.3	36.5	2.88	15.39	5.46	red	+	-4.88	-4.99	-3.16	0.000244	0.000179	0.00885	-1	-1	0
ARB_01352.3	26.89	32.6	51.26	66.11	42.91	40.09	21.17	13.35	11.59	12.54	12.55	15.46	5.45	9.12	5.32	lightgreen	+	1.3	1.43	2.48	0.00319	0.00129	1.53e-05	0	0	1
ARB_01353.1	609.29	610.56	491.87	400.95	347.79	500.05	760.31	810.88	1844.35	676.18	920.85	616.3	284.06	262.41	292.37	grey60	+	-0.88	-0.36	1.02	0.0097	0.261	0.0035	0	0	0
ARB_01354.1	105.52	150	83.2	34.13	87.12	120	595.87	769.15	426.77	129.6	152.7	116.1	182.87	162	171.86	cyan	+	-2.39	-0.25	-0.64	3.54e-06	0.473	0.0705	-1	0	0
ARB_01356.3	68.59	52.4	46.68	34.13	36.58	21.62	65.69	91.16	130.02	62.22	65.1	59.69	52.68	45.53	59.25	brown	+	-0.78	-0.22	0.04	0.031	0.551	0.915	0	0	0
ARB_01357.1	40.82	54.6	36.38	20.45	30.25	15.45	556.03	589.98	875.16	83.9	89.43	81.16	142.92	132.26	151.27	cyan	+	-3.92	-0.96	-1.7	3.5e-09	0.0049	3.82e-05	-1	0	-1
ARB_01358.1	61.65	72.17	62.68	34.13	68.19	70.85	102.67	111.42	146.01	57.23	55.79	53.7	100.84	98.45	97.41	cyan	+	-0.85	0.25	-0.58	0.00333	0.349	0.0303	0	0	0
ARB_01359.3	10.58	11.65	18	20.45	11.2	9.28	35.12	35.05	36.85	106.46	87.06	99.35	12.81	13.84	11.06	darkolivegreen	-	-1.43	-2.88	0.07	0.000436	2.67e-07	0.851	-1	-1	0
ARB_01360.1	26.89	35.9	37.52	38.7	58.72	33.94	29.81	30.48	17.64	36.28	28.44	43.93	31.73	46.97	36.83	pink	*	0.41	-0.09	-0.17	0.323	0.841	0.678	0	0	0
ARB_01361.1	15.25	11.65	7.6	2.26	4.82	3.1	19.17	18.3	9.74	7.41	8.42	8.11	6.95	7.58	7.04	brown	*	-0.49	0.44	0.59	0.264	0.326	0.189	0	0	0
ARB_01362.3	29.21	33.7	19.15	15.89	17.56	15.45	266.73	332.5	176.83	197.7	236.83	133.22	149.74	91.78	132.91	blue	+	-3.24	-2.8	-2.21	6.31e-06	2.92e-05	0.000279	-1	-1	-1
ARB_01363.1	1.19	1.68	11.07	2.26	1.61	3.1	1.66	0.47	1.01	2.42	3.24	1.66	0.86	1.79	1.62	brown	*	1.68	0.34	1.11	0.0557	0.687	0.178	0	0	0
ARB_01364.1	3.55	3.9	4.11	11.34	4.82	9.28	6.1	4.82	11.59	2.42	4.8	4.56	4.78	2.66	4.18	darkorange	*	-0.83	0.05	0.06	0.154	0.944	0.923	0	0	0
ARB_01365.2	22.24	25.99	39.82	56.97	20.73	21.62	6.1	6.71	4.66	11.95	9.97	6.41	4.91	5.5	5.46	turquoise	+	2.33	1.69	2.46	7.99e-05	0.000589	2.71e-05	1	1	1
ARB_01366.1	59.34	42.5	52.4	47.83	23.91	15.45	91.38	105.5	57.83	15.62	15.98	18.08	40.54	44.1	41.77	yellow	+	-0.72	1.59	0.24	0.0462	0.000425	0.504	0	1	0
ARB_01367.3	10.58	1.68	2.94	11.34	1.61	15.45	6.98	6.71	3.74	5.65	3.41	4.3	2.88	4.73	4.18	salmon	*	-0.68	-0.32	-0.14	0.4	0.699	0.865	0	0	0
ARB_01369.3	1.19	0.56	1.77	2.26	8.01	3.1	0.11	0.47	0.33	0.37	0.09	0.6	1.13	0.7	0.91	blue	*	2.01	1.92	0.24	0.0364	0.0408	0.796	0	0	0
ARB_01370.1	176.86	211.27	175.15	102.71	124.93	181.39	78.31	103.01	312.46	28.07	47.31	18.86	103.2	80.24	84.97	orange	-	0.47	2.71	1.08	0.367	7.85e-05	0.0401	0	1	0
ARB_01371.3	36.18	24.89	28.35	34.13	33.42	9.28	34.24	39.24	34.74	25.58	32.87	18.86	29.39	15.28	18.13	black	*	-0.32	0.21	0.53	0.507	0.669	0.269	0	0	0
ARB_01373_01374.4	144.67	179.55	137.75	111.87	128.07	193.66	724.01	878.21	972.62	190.82	187.94	151.38	230.15	210.5	232.86	black	+	-2.46	-0.19	-0.54	1.59e-08	0.402	0.02	-1	0	0
ARB_01375.1	54.71	51.3	50.11	93.56	55.56	52.4	83.18	71.87	63.5	92.83	87.91	107.27	108.33	110.79	111.04	royalblue	-	-0.49	-0.89	-1.09	0.0609	0.00199	0.000374	0	0	-1
ARB_01376.3	151.57	134.67	125.26	93.56	143.81	187.52	134.56	193.71	297.54	213.23	148.67	167.19	170.62	128.48	168.77	green	*	-0.56	-0.37	-0.2	0.102	0.273	0.566	0	0	0
ARB_01377_01378.4	93.99	61.19	46.68	79.83	93.43	77	117.95	105.5	91.24	72.32	72.88	84.15	85.18	89.56	78.82	brown	*	-0.77	-0.31	-0.46	0.00669	0.232	0.0823	0	0	0
ARB_01379.1	144.67	174.08	146.82	153.1	134.37	291.77	175.3	170.93	216.83	295.38	261.08	297.37	187.75	184.62	166.57	blue	*	-0.26	-0.86	-0.2	0.265	0.00113	0.391	0	0	0
ARB_01380.1	93.99	101.79	100.27	93.56	109.18	113.86	12.08	13.92	23.01	40.24	36.1	41.71	24.45	24.09	24.78	magenta	+	2.67	1.34	2.02	4.69e-08	2.5e-05	3.23e-07	1	1	1
ARB_01382.1	31.54	29.3	34.09	43.26	30.25	21.62	32.02	27.62	31.21	27.34	27.25	28.4	34.34	27.73	28.55	lightyellow	*	0.07	0.19	0.07	0.827	0.5	0.806	0	0	0
ARB_01383.2	215.91	205.8	164.95	148.51	222.37	242.72	64.36	64.23	273.25	88.29	99.04	92.46	40.13	41.88	35.37	lightgreen	+	0.88	1.04	2.3	0.0867	0.0453	0.000253	0	0	1
ARB_01384.1	96.3	116.04	99.13	75.26	80.82	126.14	121.94	110.66	137.66	230.66	200.5	254.18	154.75	165.23	156.12	orange	+	-0.23	-1.12	-0.6	0.287	6.6e-05	0.00952	0	-1	0
ARB_01385.3	238.86	236.41	187.6	157.68	219.23	162.98	15.63	20.2	43.2	42.29	33.55	39.37	97.37	92.56	92.73	red	-	3.2	2.51	1.21	6.32e-08	4.27e-07	0.000579	1	1	1
ARB_01386.2	156.17	195.96	169.49	125.61	181.54	138.42	36.45	55.45	52.64	44.78	49.01	37.02	121.38	92.34	120.14	red	-	1.89	2.02	0.67	1.06e-06	4.07e-07	0.00944	1	1	0
ARB_01387.1	8.24	8.33	6.44	2.26	17.56	9.28	5.21	3.68	8.12	8.87	7.73	11.13	3.02	3.2	4.46	darkred	*	0.51	-0.29	1.12	0.407	0.626	0.068	0	0	0
ARB_01388.3	117.04	109.47	116.18	102.71	106.03	138.42	266.95	244.29	146.72	115.83	116.22	121.42	344.07	331.7	341.47	darkred	-	-0.9	-0.05	-1.58	0.00219	0.856	1.51e-05	0	0	-1
ARB_01389.3	3.55	2.79	5.27	2.26	8.01	3.1	5.21	5.57	6.27	4.47	6.7	3.64	3.29	3.64	4.46	green	*	-0.6	-0.33	-0.01	0.24	0.522	0.993	0	0	0
ARB_01390.2	52.4	40.3	43.25	43.26	46.08	33.94	32.69	36.95	23.01	96.06	80.82	67.89	77.84	49.85	66.55	tan	+	0.54	-0.87	-0.53	0.137	0.0169	0.131	0	0	0
ARB_01391.1	29.21	42.5	54.68	56.97	58.72	27.78	7.65	6.71	4.43	29.1	24.18	31.01	39.16	50.07	40.75	pink	+	2.79	0.59	-0.03	3.91e-06	0.081	0.935	1	0	0
ARB_01392.1	12.92	18.27	14.54	15.89	20.73	27.78	5.65	6.14	4.66	18.84	15.81	19.51	27.61	27.62	30.58	pink	+	1.48	-0.24	-0.9	0.000488	0.441	0.00588	1	0	0
ARB_01393.3	26.89	22.68	31.79	29.57	20.73	21.62	38.89	34.48	13.45	23.82	20.08	25.92	23.9	22.44	25.07	green	*	0.02	0.2	0.18	0.971	0.7	0.74	0	0	0
ARB_01394.1	149.27	123.71	112.77	98.13	131.22	199.79	186.81	230.69	248.5	179.54	156.4	165.51	187.47	186.18	168.33	greenyellow	+	-0.82	-0.42	-0.53	0.00145	0.0676	0.0238	0	0	0
ARB_01396.1	24.56	37	38.67	70.68	23.91	3.1	76.76	72.82	60.19	20.75	24.18	25.27	34.21	37.02	34.94	black	*	-1.05	0.53	-0.07	0.0535	0.333	0.903	0	0	0
ARB_01397.2	433.47	420.91	460.4	336.64	466.75	353.06	29.81	19.44	15.31	19.13	15.63	25.01	28.98	38.45	31.02	blue	-	4.41	4.47	3.74	2.14e-10	1.02e-10	3.77e-10	1	1	1
ARB_01398.1	80.14	67.78	64.96	52.4	49.24	27.78	61.92	63.09	54.29	26.17	33.72	32.97	37.23	37.24	36.54	orange	-	0.22	1.18	0.91	0.36	0.000104	0.000896	0	1	0
ARB_01399.3	31.54	33.7	28.35	34.13	17.56	27.78	104.89	67.48	88.86	17.96	22.13	26.05	26.23	34.25	30.44	black	+	-1.46	0.51	0.04	0.000502	0.164	0.913	-1	0	0
ARB_01400.3	22.24	11.65	12.23	29.57	4.82	33.94	10.31	7.85	6.96	9.31	7.05	12.97	8.31	12.19	7.47	turquoise	*	0.78	0.55	0.61	0.212	0.355	0.297	0	0	0
ARB_01401.3	17.58	12.75	5.27	2.26	20.73	21.62	8.98	6.71	6.27	17.52	17.18	18.73	11.31	13.07	11.21	paleturquoise	+	0.51	-0.8	-0.22	0.448	0.176	0.734	0	0	0
ARB_01402.3	33.86	41.4	66.1	43.26	58.72	107.72	83.18	75.11	83.4	56.79	63.58	66.46	49.5	61.49	54.88	green	*	-0.79	-0.41	-0.24	0.0158	0.184	0.449	0	0	0
ARB_01403.3	87.07	99.6	83.2	47.83	71.35	77	75.43	88.68	66.82	97.23	81.15	97.27	85.87	95.56	88.63	lightyellow	+	0.24	-0.02	0	0.296	0.933	0.984	0	0	0
ARB_01404.3	524.85	573.52	543.53	548.07	751.08	598	288.87	358.01	216.11	731.81	619.27	631.37	877.46	698.96	863.15	purple	+	0.96	-0.27	-0.56	0.000283	0.233	0.0163	0	0	0
ARB_01405.3	153.87	106.18	141.15	107.29	102.88	101.58	540.32	533.11	692.05	138.39	142.79	136.34	407.11	373.2	436.42	cyan	+	-2.18	-0.11	-1.65	2.58e-08	0.603	6.55e-07	-1	0	-1
ARB_01406.3	82.45	85.34	67.24	116.45	77.66	77	58.6	67.67	72.5	141.9	123.12	115.45	106.8	91.12	105.03	tan	+	0.23	-0.71	-0.38	0.328	0.00519	0.104	0	0	0
ARB_01407.3	68.59	74.37	67.24	52.4	77.66	89.29	51.29	41.53	35.21	86.97	78.28	72.44	110.55	99.67	110.16	purple	+	0.74	-0.17	-0.6	0.00674	0.501	0.0192	0	0	0
ARB_01408.3	190.65	170.79	141.15	143.93	159.53	212.06	531.25	801.07	1592.17	219.23	199.83	145.93	193.74	116.02	165.54	pink	-	-2.43	-0.19	0.07	1.6e-05	0.661	0.864	-1	0	0
ARB_01410.1	29.21	35.9	35.23	66.11	42.91	40.09	53.06	51.64	43.44	31.59	22.82	33.23	41.92	45.53	41.48	yellow	*	-0.54	0.22	-0.35	0.0734	0.48	0.244	0	0	0
ARB_01411.1	135.47	177.36	119.59	107.29	175.25	162.98	310.12	507.18	457.22	255.55	220.27	177.69	245.64	180.05	241.57	brown	+	-1.53	-0.59	-0.62	5.8e-05	0.0494	0.0394	-1	0	0
ARB_01412.3	151.57	167.51	101.4	56.97	131.22	138.42	65.25	116.78	113.82	128.72	106.28	86.22	154.47	95.9	140.69	lightyellow	*	0.51	0.36	0.08	0.172	0.336	0.835	0	0	0
ARB_01413_01414.4	93.99	97.41	64.96	121.03	106.03	126.14	225.56	268.44	445.38	182.18	170.33	162.01	89.05	72.24	85.85	grey60	+	-1.85	-1.05	0.02	2.05e-05	0.00315	0.964	-1	0	0
ARB_01415.1	172.27	203.61	151.36	235.64	329	297.9	320.97	349.95	448.28	315.59	229.14	280.95	55.02	45.31	49.49	darkmagenta	+	-1.08	-0.64	1.81	0.000183	0.00988	7.63e-07	-1	0	1
ARB_01416.2	33.86	39.2	23.75	20.45	36.58	46.25	59.93	55.64	50.04	50.2	49.35	55.39	33.38	48.41	35.37	blue	*	-0.81	-0.71	-0.3	0.0212	0.0374	0.38	0	0	0
ARB_01417.3	61.65	56.79	48.97	56.97	36.58	33.94	5.65	2.92	5.35	10.34	11.86	11.13	20.88	23.54	22.47	red	-	3.64	2.31	1.3	2.57e-08	5.48e-07	0.0001	1	1	1
ARB_01418.2	19.91	21.58	19.15	15.89	30.25	21.62	13.41	18.11	16.94	22.65	24.52	25.01	14.59	16.71	15.53	yellow	*	0.33	-0.25	0.37	0.29	0.402	0.213	0	0	0
ARB_01419.1	211.32	244.06	230.57	456.11	313.33	297.9	266.07	249.47	344.73	311.19	346.06	338.2	153.22	152.53	161.12	saddlebrown	-	-0.3	-0.53	0.57	0.135	0.0138	0.00863	0	0	0
ARB_01420.2	43.13	42.5	63.82	38.7	46.08	46.25	126.14	120.41	183.77	166.22	152.7	162.91	76.45	64.81	74	red	+	-1.51	-1.7	-0.53	6.67e-05	2.07e-05	0.0729	-1	-1	0
ARB_01421.3	17.58	17.17	21.45	11.34	30.25	15.45	10.53	12.02	33.56	16.94	17	17.29	18.28	17.15	19	lightyellow	*	0.23	0.13	0.05	0.691	0.816	0.931	0	0	0
ARB_01422.1	8.24	8.33	13.38	11.34	1.61	9.28	4.1	2.92	2.14	43.61	32.36	43.67	82.68	91.9	86.14	darkturquoise	-	1.73	-2.02	-3.15	0.0088	0.000627	8.22e-06	0	-1	-1
ARB_01423.3	259.5	249.53	244.13	332.04	451.11	426.57	24.93	26.48	40.38	21.92	18.54	20.69	20.88	17.26	16.83	turquoise	+	3.07	3.62	3.78	1.4e-09	2.25e-10	1.18e-10	1	1	1
ARB_01424.1	1139.72	1208.78	1406.5	2683.37	2285.12	2455.29	6.98	6.9	6.5	13.27	13.92	12.71	16.77	19.57	17.41	turquoise	+	7.52	6.56	6.12	2.3e-13	1.11e-13	1.11e-13	1	1	1
ARB_01425.1	93.99	120.42	133.21	203.53	118.63	120	14.74	19.25	9.04	86.24	63.41	77.52	79.5	72.36	82.63	black	-	3.09	0.65	0.6	1.1e-07	0.0242	0.0371	1	0	0
ARB_01426.1	10.58	12.75	8.76	34.13	1.61	3.1	8.98	10.88	7.65	10.19	14.95	8.24	8.31	9.45	10.77	paleturquoise	*	0.21	0	0.16	0.776	0.998	0.816	0	0	0
ARB_01427.3	10.58	12.75	24.9	25.01	23.91	9.28	15.18	14.3	13.22	10.78	11.35	16.37	14.86	18.36	13.8	greenyellow	*	0.11	0.27	-0.03	0.814	0.546	0.953	0	0	0
ARB_01428.2	19.91	38.1	34.09	29.57	36.58	46.25	24.49	25.72	17.87	49.91	56.47	56.83	47.85	52.73	42.93	tan	+	0.45	-0.82	-0.63	0.178	0.0138	0.0492	0	0	0
ARB_01430.2	5.9	11.65	0.6	11.34	4.82	3.1	426.33	581.33	328.11	262.43	304.68	225.98	306.99	274.58	300.5	turquoise	-	-7.01	-6.29	-6.45	2.33e-07	8.08e-07	6.13e-07	-1	-1	-1
ARB_01431.3	29.21	22.68	15.69	2.26	17.56	3.1	1215.05	1692.14	1412.62	1264.88	1242.01	951.31	535.35	398.83	494.88	turquoise	-	-6.07	-5.75	-4.47	2.33e-09	4.34e-09	7.88e-08	-1	-1	-1
ARB_01432.3	222.8	307.42	226.05	198.94	212.95	175.25	546.74	640.33	1451.06	125.79	96.85	107.53	148.49	126.14	145.25	tan	-	-1.66	1.21	0.85	0.000114	0.00154	0.0155	-1	0	0
ARB_01433.3	186.06	168.6	273.48	286.13	165.82	199.79	217.59	153.89	155.56	198.29	218.42	249.79	216.61	296.15	228.14	purple	*	0.25	-0.1	-0.24	0.348	0.733	0.375	0	0	0
ARB_01434.3	43.13	21.58	23.75	34.13	20.73	27.78	30.25	30.1	57.36	41.26	53.25	50.84	29.81	29.61	29.42	blue	*	-0.47	-0.84	-0.14	0.269	0.0467	0.757	0	0	0
ARB_01436.2	38.5	31.5	20.3	6.8	36.58	15.45	0.55	0.66	0.55	0.95	0.27	0.73	3.02	3.75	2.18	blue	-	5.59	5.61	3.27	3.31e-07	2.38e-07	1.3e-05	1	1	1
ARB_01437.1	218.21	233.13	177.41	102.71	134.37	193.66	76.76	92.31	137.42	76.43	67.3	60.21	172.57	139.61	172.3	darkolivegreen	+	1.06	1.62	0.37	0.000661	1.26e-05	0.173	1	1	0
ARB_01438.3	1.19	8.33	6.44	2.26	1.61	3.1	5.88	4.82	6.5	20.89	17.86	24.61	10.22	11.98	10.49	turquoise	*	-0.4	-2.3	-1.35	0.526	0.000428	0.0205	0	-1	0
ARB_01439.1	87.07	78.76	68.38	194.36	77.66	58.55	127.92	121.56	130.26	105.72	109.65	107.4	49.92	52.84	46.72	lightcyan	+	-0.73	-0.49	0.62	0.0127	0.0779	0.0297	0	0	0
ARB_01440.1	29.21	29.3	15.69	29.57	30.25	27.78	347.97	406.56	282.38	162.41	214.57	132.83	276.38	207.93	256.33	turquoise	-	-3.87	-2.83	-3.39	6.67e-08	2.3e-06	3.12e-07	-1	-1	-1
ARB_01441.1	8.24	3.9	7.6	2.26	1.61	15.45	167.99	206.74	119.06	69.54	109.99	48.88	100.15	66.81	94.92	blue	+	-4.71	-3.55	-3.81	1e-05	0.000166	8.58e-05	-1	-1	-1
ARB_01443.2	8.24	3.9	8.76	2.26	1.61	3.1	14.52	18.68	9.5	13.71	15.63	11	10.63	10.66	9.77	blue	+	-1.11	-1.03	-0.68	0.0251	0.032	0.146	0	0	0
ARB_01444.3	408.32	323.8	323.1	327.45	275.71	248.86	116.4	136.48	499.79	70.42	82.17	68.02	59.17	52.4	58.67	royalblue	+	0.79	2.24	2.61	0.0854	0.000101	2.2e-05	0	1	1
ARB_01446.3	126.26	98.5	79.78	75.26	74.51	83.14	246.14	281.86	302.11	59.73	55.28	58.91	103.34	105.12	100.63	yellow	+	-1.52	0.73	-0.1	1.54e-06	0.00165	0.654	-1	0	0
ARB_01447.3	33.86	35.9	38.67	11.34	33.42	15.45	134.12	140.5	132.65	35.99	44.26	28.66	71.33	67.36	92.29	cyan	+	-1.9	0.03	-1.07	3.39e-05	0.932	0.00455	-1	0	0
ARB_01448.2	110.13	136.86	129.8	116.45	140.66	199.79	48.41	52.59	63.5	88.44	90.1	90.12	64.56	63.48	70.79	blue	-	1.23	0.51	0.95	1.7e-05	0.0175	0.000188	1	0	0
ARB_01449.2	110.13	119.33	120.72	88.98	96.58	89.29	504.69	641.1	727.76	97.81	74.74	99.74	198.2	167.57	188.5	yellow	+	-2.39	0.39	-0.65	2.85e-08	0.09	0.00791	-1	0	0
ARB_01450_01451.4	3.55	27.09	26.05	29.57	14.38	27.78	14.96	20.77	16.48	27.05	29.13	22.91	43.43	35.91	43.08	royalblue	*	-0.2	-0.79	-1.43	0.748	0.163	0.0148	0	0	0
ARB_01452.3	796.2	790.19	724.05	1008.41	1038.01	983.38	206.29	244.29	194.07	501.39	380.89	380.04	655.81	474.31	586.08	red	-	1.85	0.88	0.44	5.99e-08	0.000188	0.028	1	0	0
ARB_01454.3	80.14	102.89	71.8	98.13	74.51	70.85	218.69	317.15	434.5	179.11	158.75	131.8	118.74	83.57	103.13	green	+	-1.88	-0.87	-0.25	3.37e-05	0.0145	0.471	-1	0	0
ARB_01456_01457.4	103.21	136.86	112.77	134.77	118.63	107.72	90.71	113.72	177.79	199.76	151.69	156.56	95.71	71.69	81.16	saddlebrown	-	-0.04	-0.5	0.53	0.906	0.106	0.081	0	0	0
ARB_01459.2	8.24	12.75	8.76	11.34	30.25	46.25	13.85	17.35	17.64	13.71	11	16.64	8.31	8.13	9.05	salmon	*	-0.72	-0.48	0.22	0.116	0.285	0.65	0	0	0
ARB_01460_01461.4	98.6	109.47	99.13	98.13	80.82	120	68.35	74.73	93.37	86.1	80.14	88.17	79.64	71.8	87.75	turquoise	*	0.4	0.28	0.37	0.0702	0.197	0.0884	0	0	0
ARB_01462.3	181.46	172.98	137.75	148.51	150.1	224.33	260.09	302.19	320.64	362.88	349.89	351.89	382.16	364.92	414.63	turquoise	-	-0.87	-1.14	-1.27	0.000272	2.02e-05	7.06e-06	0	-1	-1
ARB_01463.1	43.13	40.3	44.39	61.54	27.08	15.45	5.21	3.3	7.19	1.25	4.11	4.83	1.67	2.55	1.9	turquoise	+	3.11	3.87	4.39	3.12e-05	4.09e-06	1.29e-06	1	1	1
ARB_01464.1	75.52	74.37	63.82	84.41	96.58	46.25	59.93	64.99	68.71	53.13	45.95	53.05	75.07	63.15	64.94	blue	*	0.13	0.48	0.06	0.606	0.0528	0.811	0	0	0
ARB_01465.2	82.45	63.39	53.54	88.98	102.88	83.14	90.71	67.86	120.73	42.44	53.42	47.19	45.36	47.42	42.79	darkturquoise	+	-0.51	0.42	0.49	0.0922	0.169	0.109	0	0	0
ARB_01466.1	77.83	117.14	68.38	93.56	90.28	95.43	47.75	47.25	55.94	108.36	100.39	99.61	86.01	75.13	79.7	yellow	-	0.8	-0.24	0.12	0.00238	0.302	0.622	0	0	0
ARB_01467.2	26.89	34.8	31.79	56.97	33.42	21.62	19.61	24.38	15.08	35.69	36.61	36.76	58.34	61.04	60.27	darkorange	-	0.69	-0.21	-0.93	0.0438	0.519	0.00614	0	0	0
ARB_01468.1	1.19	0.56	0.6	2.26	1.61	3.1	0.11	1.98	1.46	1.1	0.27	1.53	0.2	0.38	0.49	white	*	0.07	-0.1	1.14	0.955	0.936	0.351	0	0	0
ARB_01469.3	3.55	5.01	9.91	6.8	8.01	21.62	1.89	3.68	6.73	7.11	5.66	6.54	7.36	8.79	7.76	black	*	0.68	-0.16	-0.47	0.283	0.791	0.402	0	0	0
ARB_01470.1	45.45	48	39.82	52.4	30.25	77	41.1	41.34	31.68	35.55	38.99	41.06	40.13	37.24	39.15	salmon	*	0.22	0.2	0.19	0.449	0.496	0.521	0	0	0
ARB_01471.3	1.19	0.56	2.94	6.8	1.61	9.28	12.75	8.04	6.27	3.74	2.54	4.96	1.4	1.79	0.91	darkgreen	*	-2.78	-1.55	-0.09	0.00131	0.0521	0.922	0	0	0
ARB_01472.3	31.54	35.9	34.09	15.89	71.35	33.94	42.87	42.67	49.33	85.07	85.04	75.95	46.88	49.08	48.32	turquoise	*	-0.4	-1.27	-0.5	0.251	0.00114	0.144	0	0	0
ARB_01473.1	15.25	16.07	12.23	2.26	11.2	15.45	28.92	23.05	35.91	15.91	16.66	26.7	14.59	19.46	16.25	greenyellow	*	-1	-0.43	-0.22	0.0623	0.419	0.692	0	0	0
ARB_01474.2	12.92	17.17	9.91	6.8	23.91	3.1	46.2	38.29	34.5	33.79	38.82	38.97	34.07	37.57	36.25	turquoise	-	-1.59	-1.51	-1.46	0.00205	0.00291	0.00355	0	0	0
ARB_01475.1	50.08	79.85	75.22	88.98	74.51	27.78	158.03	152.74	74.39	35.4	35.93	39.89	74.65	93.01	87.89	yellow	+	-0.8	0.91	-0.28	0.0595	0.0354	0.513	0	0	0
ARB_01477.3	93.99	80.95	92.3	66.11	83.97	70.85	85.84	113.72	130.74	113.34	131.7	94.28	107.64	84.23	100.34	blue	*	-0.3	-0.35	-0.14	0.259	0.191	0.616	0	0	0
ARB_01478.3	47.77	51.3	40.96	20.45	23.91	33.94	102.23	116.01	106.45	78.77	83.35	70.62	133.05	107.79	131.88	turquoise	-	-1.22	-0.74	-1.41	0.000111	0.0063	2.63e-05	-1	0	-1
ARB_01479.1	5.9	7.22	2.94	11.34	4.82	3.1	12.97	13.54	4.89	12.83	13.41	13.49	11.99	14.61	9.77	turquoise	*	-0.96	-1.41	-1.28	0.131	0.0231	0.0359	0	0	0
ARB_01480.1	43.13	20.48	36.38	47.83	33.42	21.62	11.19	13.35	3.74	33.35	31.85	26.84	45.64	35.25	43.95	pink	+	1.87	0.01	-0.43	0.00223	0.981	0.362	0	0	0
ARB_01481.1	5.9	0.56	0.6	2.26	4.82	3.1	0.55	0.28	0.33	0.22	0.27	0.07	0.07	0.16	0.21	turquoise	+	1.64	2.89	3.15	0.0879	0.00644	0.00356	0	0	0
ARB_01482.1	158.47	151.09	141.15	185.19	159.53	181.39	193.45	202.52	181.62	700.33	604.17	623.13	337.36	279.61	294.29	orange	+	-0.37	-2.11	-1.02	0.0408	6.93e-09	2.14e-05	0	-1	-1
ARB_01483.2	59.34	67.78	51.26	84.41	74.51	64.7	26.04	23.43	27.46	57.97	46.12	47.84	63.59	59.82	62.61	brown	-	1.21	0.23	-0.07	8.19e-05	0.317	0.782	1	0	0
ARB_01484.1	309.92	332.53	254.29	341.23	294.52	316.29	816.96	998.09	1793.78	908.92	921.35	691.13	526.36	398.61	493.09	green	+	-1.94	-1.49	-0.67	4.78e-06	7.06e-05	0.0267	-1	-1	0
ARB_01486.1	12.92	17.17	19.15	38.7	14.38	9.28	36.89	34.67	35.68	35.69	43.92	45.88	62.34	70.03	64.94	turquoise	-	-1.11	-1.33	-1.99	0.00703	0.00182	5.05e-05	0	0	-1
ARB_01487.1	1.19	0.56	0.6	2.26	1.61	3.1	3.44	2.54	4.89	1.1	0.8	1.53	0.07	0.48	0.49	darkorange	+	-2.25	-0.61	1.54	0.00775	0.47	0.0833	0	0	0
ARB_01488.2	5.9	6.12	7.6	2.26	1.61	9.28	1.22	1.6	1.91	1.98	0.62	1.79	2.07	2	2.75	blue	*	2.07	2.3	1.54	0.00336	0.00143	0.014	0	0	0
ARB_01489.1	98.6	88.63	76.36	75.26	93.43	77	116.62	158.87	499.06	223.77	200.17	163.04	323.92	208.27	280.55	turquoise	-	-1.29	-1.18	-1.63	0.0269	0.0416	0.00729	0	0	0
ARB_01490.1	1082.9	1095.76	1300.6	1040.66	981.91	806.03	505.57	467.81	198.62	802.22	719.75	890.48	1133.15	1305.81	1177.72	pink	+	1.68	0.53	-0.06	4.59e-05	0.101	0.867	1	0	0
ARB_01491.1	739.25	815.21	781.16	879.44	722.99	616.36	425	529.46	402.62	903.51	674.83	644.26	642.31	431.52	564.53	cyan	-	0.79	0.09	0.53	0.00161	0.713	0.0233	0	0	0
ARB_01492.3	87.07	71.07	91.17	176.02	109.18	89.29	200.76	176.48	155.56	86.53	105.1	94.8	72.72	80.35	82.92	pink	-	-1.11	-0.22	0.06	0.000232	0.38	0.824	-1	0	0
ARB_01493.1	91.68	129.19	93.44	93.56	115.48	83.14	14.08	10.51	6.5	72.91	49.52	69.84	117.35	123.14	118.52	pink	+	3.42	0.74	-0.18	5.96e-08	0.0117	0.529	1	0	0
ARB_01494.3	458.61	585.5	479.51	893.25	841.58	1026.18	17.84	12.02	18.11	116.27	98.7	120.9	87.12	77.24	85.85	greenyellow	-	5.03	2.19	2.61	6.03e-12	1.03e-08	1.34e-09	1	1	1
ARB_01496.3	146.97	201.42	181.94	212.7	159.53	120	18.95	22.29	26.99	40.82	34.57	42.23	59.3	62.15	59.4	red	-	3	2.2	1.57	2.53e-09	3.59e-08	1.31e-06	1	1	1
ARB_01497.3	8.24	6.12	11.07	15.89	8.01	9.28	18.28	13.16	63.74	10.05	16.66	15.98	14.72	14.94	13.94	brown	*	-1.57	-0.75	-0.82	0.0622	0.376	0.323	0	0	0
ARB_01498.2	8.24	7.22	18	15.89	1.61	9.28	27.37	22.48	73.45	17.67	24.01	19.38	20.2	25.86	22.76	blue	*	-1.77	-0.96	-1.15	0.0299	0.232	0.148	0	0	0
ARB_01499.1	15.25	16.07	15.69	20.45	30.25	21.62	17.84	17.16	13.92	13.27	12.38	12.97	11.72	15.17	10.77	turquoise	*	-0.05	0.28	0.32	0.887	0.38	0.312	0	0	0
ARB_01500.1	3.55	1.68	1.77	2.26	4.82	9.28	2.77	1.22	2.6	3.74	3.24	3.11	3.15	2	2.04	salmon	*	0.06	-0.65	-0.13	0.924	0.264	0.836	0	0	0
ARB_01501-1.5	250.33	203.61	196.65	235.64	266.3	316.29	62.81	63.28	79.85	80.38	87.74	72.83	47.71	49.08	49.19	turquoise	+	1.64	1.4	2.12	2.48e-07	1.31e-06	1.14e-08	1	1	1
ARB_01501-2.5	1.19	1.68	0.6	2.26	1.61	3.1	1.44	1.79	1.23	2.42	4.28	4.56	3.96	3.53	2.33	orange	+	-0.48	-1.77	-1.6	0.441	0.00442	0.00829	0	0	0
ARB_01502.1	47.77	39.2	53.54	43.26	65.04	107.72	188.8	181.07	118.11	98.4	114.37	96.1	150.16	127.14	155.68	turquoise	-	-1.79	-1.15	-1.64	6.22e-05	0.00265	0.000143	-1	0	-1
ARB_01503_01504.4	66.28	75.46	66.1	88.98	58.72	77	97.14	126.72	105.97	74.38	71.19	55.13	76.87	55.39	82.48	black	*	-0.65	0.07	-0.02	0.0285	0.82	0.95	0	0	0
ARB_01505.2	29.21	31.5	32.94	25.01	36.58	52.4	278.24	320.22	616.08	167.1	149.85	145.41	50.47	44.54	54.44	green	+	-3.6	-2.29	-0.66	4.88e-07	5.88e-05	0.135	-1	-1	0
ARB_01506_01507.4	1.19	0.56	1.77	2.26	1.61	3.1	2.77	4.25	3.51	19.57	10.83	17.68	2.61	3.1	3.61	darkolivegreen	-	-1.73	-3.91	-1.55	0.00993	2.98e-06	0.0161	0	-1	0
ARB_01508.2	10.58	8.33	5.27	6.8	1.61	3.1	6.54	3.3	5.35	10.05	8.77	10.08	3.56	3.64	3.18	skyblue	*	0.66	-0.34	1.14	0.186	0.455	0.0252	0	0	0
ARB_01510.3	52.4	49.1	19.15	70.68	33.42	58.55	91.16	117.73	136.94	68.37	59.51	43.8	77.01	47.08	69.03	brown	*	-1.68	-0.66	-0.83	0.00166	0.162	0.0817	0	0	0
ARB_01511.2	128.56	137.95	138.88	148.51	131.22	83.14	160.24	166.91	345.7	102.36	104.94	102.98	140.56	143.17	148.77	black	+	-0.63	0.4	-0.08	0.0509	0.21	0.805	0	0	0
ARB_01512.2	123.95	132.48	118.45	34.13	90.28	175.25	137.44	205.01	163.92	159.19	148	119.47	189.98	135.05	164.95	turquoise	*	-0.41	-0.18	-0.37	0.215	0.61	0.265	0	0	0
ARB_01513.1	243.45	218.92	229.44	107.29	197.24	224.33	122.82	149.11	73.92	152.45	147.83	160.06	209.36	200.12	209.71	pink	+	1.05	0.58	0.15	0.000994	0.0414	0.604	1	0	0
ARB_01514_01515.4	12.92	0.56	2.94	11.34	4.82	15.45	2.33	3.87	4.89	2.13	1.32	1	1.8	1.57	1.33	white	-	-0.49	0.84	0.7	0.597	0.368	0.452	0	0	0
ARB_01516.3	982.84	923.99	860.61	1543.15	1022.43	1013.95	604.95	676.66	587.71	241.05	233.82	217.7	388.19	316.38	362.34	orange	-	0.57	2	1.38	0.00767	3.72e-08	2.88e-06	0	1	1
ARB_01517.2	3.55	7.22	8.76	15.89	8.01	15.45	3.88	3.68	8.12	5.94	7.73	8.11	6.81	7.03	5.89	magenta	*	0.37	-0.2	-0.07	0.481	0.7	0.89	0	0	0
ARB_01518.3	339.68	287.76	244.13	483.69	391.64	438.82	67.9	97.85	90.76	92.54	78.62	76.34	91.97	84.23	90.24	turquoise	+	1.75	1.79	1.68	3.17e-07	2.41e-07	5.13e-07	1	1	1
ARB_01519.2	8.24	21.58	15.69	25.01	17.56	15.45	21.83	24.76	20.91	18.55	21.79	20.3	12.4	14.72	17.12	grey60	*	-0.61	-0.45	0.01	0.101	0.221	0.978	0	0	0
ARB_01520.1	19.91	16.07	11.07	6.8	4.82	15.45	9.2	18.3	20.21	11.51	10.66	10.87	13.36	10.33	13.8	brown	*	-0.02	0.44	0.28	0.968	0.364	0.557	0	0	0
ARB_01521.2	91.68	102.89	80.92	111.87	106.03	120	70.12	56.02	74.63	122.72	134.89	133.61	87.39	86.9	77.22	yellow	-	0.47	-0.51	0.13	0.0341	0.0213	0.556	0	0	0
ARB_01522.1	130.86	145.62	118.45	125.61	181.54	156.84	103.11	117.54	101.22	101.62	88.24	97.4	125.83	112.24	116.32	blue	-	0.3	0.46	0.16	0.124	0.0212	0.425	0	0	0
ARB_01523.1	1.19	0.56	1.77	2.26	1.61	3.1	0.55	0.09	0.11	1.83	1.67	2.59	2.88	3.53	2.33	pink	+	2.57	-0.94	-1.46	0.00369	0.176	0.033	0	0	0
ARB_01524.1	5.9	7.22	12.23	15.89	4.82	3.1	5.43	2.36	3.74	3.59	2.54	2.72	1.67	3.64	2.47	turquoise	*	1.19	1.48	1.71	0.0547	0.0183	0.00789	0	0	0
ARB_01525.3	3.55	3.9	1.77	2.26	1.61	9.28	2.11	3.3	2.14	4.18	4.63	5.88	6.54	6.71	7.61	steelblue	*	0.22	-0.76	-1.27	0.733	0.173	0.0222	0	0	0
ARB_01526.3	93.99	91.92	90.03	121.03	65.04	89.29	140.98	138.01	79.61	158.45	158.41	131.54	151.55	140.72	154.95	turquoise	*	-0.34	-0.7	-0.7	0.263	0.0239	0.024	0	0	0
ARB_01527.1	22.24	24.89	30.64	43.26	14.38	21.62	20.94	12.21	29.34	10.78	14.26	14.28	8.31	10	10.63	turquoise	*	0.44	1	1.44	0.352	0.0369	0.00532	0	0	0
ARB_01528.1	1.19	5.01	2.94	2.26	4.82	3.1	113.74	101.1	31.45	59.14	53.25	62.29	56.4	73.02	58.23	turquoise	-	-4.71	-4.42	-4.51	9.5e-05	0.000175	0.000143	-1	-1	-1
ARB_01531.3	5.9	18.27	7.6	20.45	20.73	3.1	43.32	53.16	82.69	18.84	20.08	19.12	10.08	8.9	9.34	brown	+	-2.57	-1	0.04	0.000395	0.109	0.953	-1	0	0
ARB_01532.2	6299.13	5597.81	6097.76	11013.9	6517.31	6557.41	956.15	892.64	354.13	577.51	545.4	500.3	1197.29	1037.12	1141.25	blue	-	3.16	3.47	2.42	2.12e-07	7.36e-08	5.29e-06	1	1	1
ARB_01533.2	45.45	65.58	64.96	34.13	42.91	52.4	70.34	90.01	63.5	54.3	58.5	47.71	86.15	72.8	88.48	magenta	-	-0.31	0.17	-0.46	0.264	0.555	0.0946	0	0	0
ARB_01534.1	3.55	3.9	7.6	2.26	1.61	3.1	1.44	1.03	1.46	3.89	2.72	4.69	2.21	2.33	3.46	black	*	1.89	0.36	0.88	0.00142	0.444	0.0662	0	0	0
ARB_01535.3	8.24	1.68	4.11	6.8	17.56	21.62	4.32	2.54	9.04	3.59	2.54	5.22	1.8	3.2	1.9	salmon	+	-0.31	-0.01	0.7	0.692	0.992	0.362	0	0	0
ARB_01536.2	1.19	6.12	2.94	2.26	1.61	3.1	4.32	3.68	6.27	16.94	15.46	21.74	8.72	8.68	10.77	turquoise	-	-0.66	-2.62	-1.67	0.266	8.6e-05	0.00446	0	-1	0
ARB_01537.1	181.46	137.95	153.62	189.77	222.37	248.86	18.95	20.58	20.91	56.21	47.82	53.31	14.04	17.81	19.43	magenta	+	2.93	1.55	3.18	1.68e-09	7.17e-07	3.79e-10	1	1	1
ARB_01538.2	96.3	85.34	112.77	198.94	124.93	193.66	7.87	5.95	5.12	16.06	12.89	21.08	3.15	5.17	2.75	turquoise	+	3.97	2.56	4.75	2.37e-08	2.76e-07	3.17e-09	1	1	1
ARB_01539.1	61.65	72.17	50.11	107.29	61.88	21.62	279.35	279.76	278.06	55.92	61.21	65.68	117.35	119.24	126.01	black	+	-2.2	0	-0.99	3.5e-06	0.993	0.00466	-1	0	0
ARB_01540.3	192.95	241.88	186.47	171.43	168.96	205.93	4915.88	5042.93	28782.4	2703.91	3362.61	2718.62	463.34	427.61	413.3	green	+	-5.43	-3.81	-1.07	8.56e-08	4.69e-06	0.0619	-1	-1	0
ARB_01541.1	50.08	48	64.96	56.97	52.4	70.85	37.34	29.72	48.15	29.83	33.72	31.8	26.37	26.85	22.47	lightgreen	+	0.53	0.77	1.11	0.0651	0.0101	0.000811	0	0	1
ARB_01543.1	26.89	29.3	32.94	70.68	20.73	52.4	10.31	12.78	14.85	16.2	16.49	15.33	11.04	9.89	11.64	turquoise	+	1.25	0.9	1.47	0.00285	0.0157	0.00059	0	0	1
ARB_01545.3	875.89	896.8	874.03	1082.13	844.7	922.23	38.67	36.38	46.5	288.06	195.98	216.02	309.79	211.72	259.13	brown	-	4.46	1.94	1.78	1.33e-11	1.38e-07	4.03e-07	1	1	1
ARB_01546.1	1704.9	1613.8	1405.39	2304.65	1561.05	1295.11	1046.43	953.83	739.42	1018.84	898.86	1078.18	1080.34	1101.25	933.1	blue	-	0.8	0.66	0.6	0.00277	0.0104	0.0178	0	0	0
ARB_01547.1	10.58	13.86	21.45	11.34	11.2	9.28	2.55	4.63	6.04	6.53	5.15	5.22	7.09	11.76	6.18	red	-	1.85	1.42	0.87	0.00145	0.00606	0.0571	0	0	0
ARB_01548.2	29.21	17.17	9.91	2.26	17.56	21.62	21.83	24	29.34	17.08	15.12	22.52	117.49	126.48	116.32	lightgreen	-	-0.6	-0.15	-2.88	0.277	0.796	4.31e-05	0	0	-1
ARB_01549.3	93.99	67.78	70.66	116.45	96.58	77	52.62	45.15	186.65	54.74	57.65	65.16	24.72	28.95	25.51	darkgrey	-	-0.03	0.33	1.49	0.96	0.571	0.0146	0	0	0
ARB_01550.1	36.18	23.79	23.75	6.8	33.42	27.78	16.96	21.53	14.85	28.95	25.2	32.06	42.06	37.46	44.1	lightyellow	+	0.59	-0.11	-0.62	0.171	0.802	0.12	0	0	0
ARB_01551.2	29.21	31.5	37.52	25.01	20.73	33.94	11.42	8.99	5.81	16.5	15.63	23.44	18.83	24.75	14.81	brown	-	1.96	0.84	0.78	0.000253	0.0352	0.047	1	0	0
ARB_01552.3	91.68	130.28	105.95	66.11	106.03	120	47.3	53.54	34.5	80.68	69.67	87	73.96	81.9	74	paleturquoise	+	1.32	0.5	0.54	7.99e-05	0.0548	0.0388	1	0	0
ARB_01554.3	45.45	37	40.96	52.4	55.56	46.25	121.05	104.16	76.29	95.62	97.69	107.53	73.55	69.36	66.84	blue	+	-1.29	-1.31	-0.79	0.000257	0.000224	0.0103	-1	-1	0
ARB_01555_01556.4	68.59	48	43.25	34.13	55.56	27.78	35.79	33.52	51.69	36.43	43.07	35.32	21.57	25.31	22.61	darkgrey	*	0.36	0.41	1.12	0.253	0.183	0.00148	0	0	0
ARB_01557.1	128.56	166.42	132.07	212.7	260.02	205.93	285.55	234.14	54.29	331.99	263.25	326.06	110.83	115.68	102.1	skyblue	*	-0.1	-1.09	0.39	0.874	0.0622	0.502	0	0	0
ARB_01558.2	133.16	102.89	77.5	98.13	146.95	120	153.38	146.04	146.96	126.23	100.05	119.99	128.61	127.25	136.43	brown	*	-0.6	-0.23	-0.41	0.0125	0.322	0.0727	0	0	0
ARB_01559.3	33.86	33.7	22.6	34.13	30.25	15.45	45.31	46.11	61.85	62.36	61.38	68.93	38.06	39.89	40.17	blue	+	-0.79	-1.13	-0.43	0.017	0.00143	0.171	0	0	0
ARB_01560.3	63.97	63.39	55.83	56.97	71.35	40.09	79.86	67.86	83.64	81.41	80.48	88.56	90.3	85.01	94.63	turquoise	-	-0.34	-0.46	-0.57	0.141	0.0498	0.0182	0	0	0
ARB_01561.3	179.16	223.29	170.62	116.45	172.11	310.16	464.62	582.87	812.13	411.78	315.36	362.1	482.56	372.2	408.85	greenyellow	+	-1.66	-0.92	-1.13	2.63e-05	0.00434	0.000913	-1	0	-1
ARB_01563.1	68.59	68.88	78.64	84.41	30.25	64.7	64.8	49.35	119.78	48.15	47.82	55.13	65.8	77.79	63.92	pink	*	0	0.52	0.07	0.997	0.201	0.873	0	0	0
ARB_01564.2	137.77	125.9	112.77	162.26	137.52	83.14	372.32	362.23	716.82	192.73	194.14	203.07	386.79	446.42	410.04	magenta	-	-1.9	-0.67	-1.75	9.79e-06	0.0316	2.47e-05	-1	0	-1
ARB_01565.3	300.75	313.97	305.07	203.53	297.65	389.82	619.11	744.34	1677.73	903.21	753.88	728.09	860.55	684.71	810.53	blue	+	-1.58	-1.37	-1.35	0.000187	0.00069	0.000783	-1	-1	-1
ARB_01566.1	10.58	5.01	15.69	6.8	14.38	9.28	3.44	6.14	9.97	7.99	4.45	6.14	4.64	4.52	5.89	turquoise	*	0.64	0.61	0.91	0.272	0.282	0.109	0	0	0
ARB_01567.2	59.34	44.7	51.26	52.4	87.12	58.55	53.06	45.34	65.4	82.87	83.35	98.05	47.57	46.2	44.97	midnightblue	*	-0.09	-0.8	0.13	0.747	0.00611	0.656	0	0	0
ARB_01568.1	47.77	61.19	51.26	107.29	55.56	52.4	49.52	53.93	62.79	53.42	60.7	53.05	44.67	41.99	43.37	lightyellow	-	-0.03	-0.04	0.32	0.911	0.877	0.231	0	0	0
ARB_01569.1	10.58	20.48	14.54	6.8	23.91	27.78	3.44	3.68	4.2	6.82	6.18	8.77	6.81	8.68	6.75	blue	-	2	1.06	1.02	0.000699	0.0255	0.0271	1	0	0
ARB_01570.3	1.19	0.56	0.6	2.26	1.61	3.1	9.42	7.09	3.28	13.86	10.66	20.04	24.18	27.62	24.64	royalblue	-	-3.05	-4.32	-5.12	0.000316	5.08e-06	6.33e-07	-1	-1	-1
ARB_01571.3	176.86	142.33	142.28	185.19	184.68	132.28	166.22	148.15	151.74	195.65	158.58	196.98	216.75	234.83	205	darkgrey	*	-0.05	-0.29	-0.54	0.809	0.143	0.00906	0	0	0
ARB_01572.3	68.59	68.88	64.96	107.29	68.19	83.14	120.39	141.64	177.79	77.45	84.36	66.85	75.76	69.8	71.95	pink	-	-1.1	-0.17	-0.11	0.000354	0.512	0.695	-1	0	0
ARB_01573.3	140.07	158.75	103.68	217.29	156.39	212.06	40.66	57.93	111.92	58.55	46.8	55.92	47.57	40.78	48.47	turquoise	+	1.04	1.29	1.53	0.00951	0.00206	0.000525	0	0	1
ARB_01575.3	878.17	991.41	666.91	870.23	1025.55	1227.89	162.46	180.5	178.51	880.23	579.11	693.97	3579.45	2507.72	3081.45	darkgreen	+	2.26	0.24	-1.86	6.39e-08	0.32	9.89e-07	1	0	-1
ARB_01576.3	22.24	33.7	30.64	15.89	23.91	9.28	31.13	21.91	33.8	35.69	28.95	33.89	51.99	44.76	49.92	salmon	-	0.04	-0.17	-0.74	0.911	0.631	0.0335	0	0	0
ARB_01577.3	87.07	78.76	115.04	148.51	118.63	64.7	142.31	136.86	139.56	189.5	182.74	182.74	159.34	159.1	153.33	turquoise	*	-0.59	-0.99	-0.76	0.0167	0.000404	0.00341	0	0	0
ARB_01578.1	1.19	0.56	1.77	2.26	4.82	3.1	30.47	32.38	9.74	258.77	228.13	222.1	232.66	212.28	245.26	royalblue	-	-4.36	-7.81	-7.77	5.87e-05	7.94e-08	8.37e-08	-1	-1	-1
ARB_01579.1	47.77	54.6	61.54	75.26	65.04	64.7	64.58	56.22	68.47	105.43	108.47	100.65	91.55	85.68	101.22	orange	+	-0.19	-0.92	-0.75	0.418	0.000516	0.00281	0	0	0
ARB_01580.1	96.3	61.19	71.8	56.97	61.88	64.7	29.14	30.29	19.27	34.52	35.93	38.71	52.4	64.59	63.34	green	-	1.48	0.99	0.27	4.49e-05	0.00114	0.298	1	0	0
ARB_01581.1	57.03	48	59.25	111.87	68.19	89.29	185.48	175.52	162.25	106.16	125.14	100.65	120.41	111.46	132.91	blue	+	-1.69	-1.03	-1.16	3.63e-06	0.000484	0.000157	-1	-1	-1
ARB_01582.3	45.45	45.8	53.54	38.7	30.25	15.45	34.24	22.86	22.08	13.12	13.41	14.67	16.09	25.97	16.25	orange	-	0.91	1.82	1.34	0.0157	0.000103	0.00103	0	1	0
ARB_01583.1	8.24	20.48	14.54	25.01	17.56	9.28	12.52	13.16	10.66	7.41	7.91	9.95	10.63	10	8.47	turquoise	*	0.21	0.74	0.54	0.62	0.0769	0.183	0	0	0
ARB_01584.1	390.03	461.26	334.37	299.9	344.66	297.9	1075.86	1445.45	1328.2	767.23	691.25	478.89	1362.97	824.98	1256.97	magenta	-	-1.7	-0.69	-1.52	6.27e-06	0.0121	2.18e-05	-1	0	-1
ARB_01585.3	15.25	8.33	11.07	15.89	4.82	15.45	6.76	5.19	7.42	10.49	7.05	9.3	8.99	11.87	10.77	brown	*	0.79	0.3	0.06	0.103	0.519	0.906	0	0	0
ARB_01586.2	174.57	240.78	161.56	79.83	115.48	120	74.33	89.25	56.18	215.72	167.47	185.2	310.49	244.32	333.92	darkorange	-	1.41	0.02	-0.62	3.92e-05	0.93	0.0232	1	0	0
ARB_01587.1	22.24	28.19	29.5	20.45	17.56	21.62	4.99	6.52	6.96	11.81	9.11	11.26	16.5	15.39	15.67	red	-	2.14	1.32	0.76	4.23e-06	0.000177	0.00844	1	1	0
ARB_01588.1	87.07	127	84.34	70.68	77.66	126.14	131.24	191.99	220.67	140.15	137.41	113.11	169.5	120.47	158.62	greenyellow	+	-0.83	-0.38	-0.57	0.0115	0.224	0.0695	0	0	0
ARB_01589.1	45.45	39.2	67.24	38.7	52.4	64.7	127.47	114.48	78.66	53.86	61.04	52.27	161.43	133.6	151.86	darkred	-	-1.08	-0.16	-1.58	0.00284	0.631	0.000116	0	0	-1
ARB_01590.1	17.58	31.5	39.82	61.54	36.58	40.09	66.57	70.72	42.73	25.58	32.19	29.97	43.02	49.85	49.78	yellow	*	-1	0.01	-0.7	0.0141	0.979	0.075	0	0	0
ARB_01591.3	17.58	18.27	16.84	29.57	33.42	15.45	24.93	28.57	23.71	34.38	36.27	32.32	28.02	31.27	31.16	turquoise	*	-0.55	-0.96	-0.78	0.0774	0.00374	0.0141	0	0	0
ARB_01592.3	137.77	122.62	111.63	88.98	102.88	89.29	333.14	299.31	266.52	90.78	111	106.88	143.76	143.62	133.79	yellow	+	-1.3	0.25	-0.21	4.41e-06	0.204	0.288	-1	0	0
ARB_01593.1	135.47	167.51	164.95	134.77	137.52	107.72	44.2	49.35	63.27	140	119.59	120.64	280.99	200.12	264.3	darkgreen	+	1.62	0.32	-0.64	2.52e-06	0.151	0.00873	1	0	0
ARB_01594.3	1.19	6.12	2.94	6.8	1.61	3.1	3.22	1.6	1.91	2.13	3.24	4.17	1.67	1.68	1.05	magenta	*	0.46	-0.07	1.02	0.524	0.921	0.144	0	0	0
ARB_01595.3	5.9	8.33	4.11	6.8	1.61	9.28	4.99	5.95	2.6	5.65	5.15	3.64	8.58	9.45	9.77	steelblue	*	0.45	0.32	-0.66	0.463	0.591	0.228	0	0	0
ARB_01596.2	160.77	163.13	141.15	93.56	178.39	132.28	128.14	173.99	306.68	209.71	159.25	201.26	116.38	108.9	125.27	green	*	-0.3	-0.29	0.4	0.368	0.384	0.231	0	0	0
ARB_01597.1	43.13	49.1	58.11	70.68	61.88	27.78	16.73	22.48	11.13	73.35	58.16	76.21	80.05	75.8	87.46	tan	+	1.63	-0.44	-0.68	0.000353	0.197	0.0517	1	0	0
ARB_01598.3	84.76	45.8	70.66	66.11	77.66	83.14	41.1	36.57	34.03	66.9	72.54	64.25	42.61	42.55	48.32	cyan	-	0.75	-0.12	0.49	0.00646	0.642	0.0515	0	0	0
ARB_01599.3	63.97	57.89	63.82	43.26	52.4	40.09	164.45	163.27	106.21	58.11	67.13	58.39	92.8	78.13	89.07	cyan	+	-1.21	0.01	-0.49	0.000318	0.971	0.0795	-1	0	0
ARB_01600.1	77.83	78.76	80.92	107.29	65.04	77	123.27	105.5	145.29	115.39	113.36	129.2	64.28	84.9	70.35	lightcyan	+	-0.64	-0.59	0.13	0.0136	0.0222	0.62	0	0	0
ARB_01601.1	43.13	54.6	70.66	38.7	42.91	77	35.12	36.38	27.93	51.37	41.2	46.41	81.44	81.12	77.07	darkgreen	+	0.78	0.29	-0.49	0.00945	0.285	0.0726	0	0	0
ARB_01602.1	91.68	103.98	108.23	66.11	90.28	95.43	43.1	50.49	33.56	107.19	91.11	99.74	224.01	194.1	218.56	steelblue	+	1.29	0.05	-1.05	3.35e-05	0.842	0.000198	1	0	-1
ARB_01603.3	479.17	521.22	533.42	722.9	551.18	506.18	152.94	131.69	126.69	175.44	171.84	191.8	210.89	224.89	214.72	blue	-	1.91	1.51	1.24	1.33e-08	2.03e-07	2.03e-06	1	1	1
ARB_01604.3	89.37	86.44	108.23	116.45	96.58	132.28	230.2	268.06	156.28	61.63	71.53	54.09	107.08	119.8	128.79	violet	+	-1.17	0.61	-0.32	0.000458	0.0326	0.257	-1	0	0
ARB_01605.3	70.9	72.17	44.39	61.54	33.42	46.25	127.69	157.91	144.81	131.65	115.04	106.49	193.74	153.75	183.2	turquoise	-	-1.25	-0.97	-1.55	0.000231	0.00199	2.99e-05	-1	0	-1
ARB_01606.3	80.14	101.79	82.06	130.19	93.43	107.72	89.83	91.16	117.16	163.73	150.35	129.72	133.47	95.12	112.36	skyblue	+	-0.15	-0.73	-0.34	0.561	0.00736	0.178	0	0	0
ARB_01607.2	43.13	68.88	68.38	79.83	58.72	58.55	40	41.34	49.8	139.41	129.01	157.6	71.19	73.91	74.44	violet	-	0.5	-1.21	-0.26	0.0539	0.000114	0.305	0	-1	0
ARB_01608.2	40.82	61.19	44.39	47.83	36.58	27.78	38.89	49.92	33.33	118.03	114.37	105.58	115.27	99.34	132.17	darkturquoise	-	0.28	-1.2	-1.23	0.35	0.000598	0.000489	0	-1	-1
ARB_01609.2	3.55	6.12	5.27	11.34	4.82	27.78	8.76	9.94	12.29	4.33	5.66	5.75	3.56	4.3	4.18	darkorange	*	-1.05	-0.07	0.3	0.0471	0.901	0.583	0	0	0
ARB_01610.3	57.03	57.89	76.36	66.11	55.56	169.11	122.82	146.62	166.07	102.36	88.08	81.03	119.85	103.45	113.83	greenyellow	*	-1.17	-0.49	-0.81	0.00116	0.117	0.0143	0	0	0
ARB_01612.3	24.56	27.09	31.79	34.13	46.08	21.62	14.96	14.3	18.34	16.5	12.03	12.44	7.09	8.24	5.75	lightgreen	+	0.83	1.04	1.99	0.0184	0.0041	2.41e-05	0	0	1
ARB_01614.3	24.56	41.4	30.64	11.34	71.35	46.25	137.44	136.09	106.92	21.63	27.08	20.17	39.16	38.56	35.52	black	+	-1.96	0.51	-0.22	0.000213	0.25	0.62	-1	0	0
ARB_01615.3	70.9	45.8	45.54	88.98	52.4	15.45	25.15	19.44	25.12	20.45	22.47	30.62	23.08	38.34	24.2	blue	*	1.15	1.07	0.86	0.0156	0.0199	0.0508	0	0	0
ARB_01616.2	33.86	62.29	84.34	52.4	61.88	46.25	25.37	25.34	14.38	26.76	27.59	29.06	36	40.44	40.61	green	-	1.5	1.11	0.62	0.000393	0.00307	0.0639	1	0	0
ARB_01617.1	424.33	491.79	425.55	515.87	557.43	555.15	65.69	78.17	161.29	213.08	188.44	150.6	436.41	284.86	396.26	red	-	2.25	1.3	0.29	2.65e-06	0.00064	0.387	1	1	0
ARB_01618.1	123.95	152.19	154.76	121.03	172.11	107.72	109.31	138.39	77.71	67.64	55.79	68.67	92.94	100.67	96.24	darkolivegreen	+	0.47	1.19	0.6	0.074	0.00019	0.0265	0	1	0
ARB_01619.2	36.18	33.7	23.75	15.89	39.75	21.62	59.49	68.43	59.48	70.57	61.38	60.08	63.17	57.83	63.92	turquoise	-	-1.04	-1.08	-1.02	0.00206	0.00157	0.00227	0	0	0
ARB_01620.3	17.58	17.17	31.79	2.26	17.56	21.62	20.94	14.87	27.23	51.81	42.56	48.88	26.78	32.26	28.41	lightyellow	+	0.1	-1.15	-0.43	0.868	0.0324	0.413	0	0	0
ARB_01621.3	29.21	27.09	19.15	47.83	17.56	9.28	43.54	35.81	52.4	51.96	83.69	63.99	22.53	25.75	29.28	blue	*	-0.82	-1.42	-0.07	0.0749	0.00415	0.881	0	0	0
ARB_01622.3	117.04	103.98	88.89	107.29	109.18	120	310.56	397.35	414.94	202.54	190.95	187.66	211.87	175.93	208.83	greenyellow	+	-1.88	-0.94	-0.98	2.06e-07	0.000278	0.000205	-1	0	0
ARB_01623.1	133.16	131.38	112.77	143.93	93.43	107.72	118.39	125.57	141.47	109.09	97.01	83.76	230.71	165.45	230.21	saddlebrown	+	-0.04	0.37	-0.73	0.865	0.111	0.00428	0	0	0
ARB_01624.3	110.13	106.18	97.99	61.54	140.66	144.56	102.23	114.67	45.56	24.7	24.86	26.57	105.28	112.01	112.8	darkolivegreen	+	0.35	2.03	-0.08	0.367	8.58e-05	0.845	0	1	0
ARB_01625.2	114.74	144.52	121.86	61.54	87.12	205.93	132.12	180.88	176.36	129.45	103.76	111.16	146.26	119.24	153.62	cyan	*	-0.33	0.17	-0.11	0.248	0.566	0.707	0	0	0
ARB_01627.1	2888.63	2783.56	2662.38	4014.58	2831.3	2864.09	3038.89	3628.09	4409.76	1844.69	1460.54	1413.27	2663.11	1907.62	2377.54	tan	-	-0.39	0.83	0.28	0.09	0.00148	0.232	0	0	0
ARB_01628.3	26.89	22.68	20.3	43.26	20.73	33.94	51.73	55.83	64.92	62.51	56.8	43.93	47.16	34.36	42.79	blue	+	-1.33	-1.24	-0.84	0.00131	0.00215	0.0236	0	0	0
ARB_01629.2	220.5	175.17	212.49	203.53	187.82	230.46	114.63	125.19	74.87	157.72	150.52	112.98	217.03	139.83	188.35	green	-	0.96	0.52	0.16	0.00191	0.0626	0.586	0	0	0
ARB_01630.1	36.18	33.7	35.23	34.13	30.25	33.94	52.4	63.85	59.01	52.99	47.65	40.41	37.23	32.04	39.15	green	+	-0.74	-0.42	-0.04	0.00963	0.119	0.884	0	0	0
ARB_01631.2	24.56	23.79	39.82	70.68	27.08	46.25	9.86	5.19	6.04	9.17	10.32	17.55	11.04	16.27	11.64	greenyellow	-	2.11	1.26	1.16	0.00057	0.0102	0.0147	1	0	0
ARB_01632.1	87.07	75.46	78.64	79.83	102.88	107.72	61.7	73.59	87.2	152.89	150.35	149.95	118.88	115.35	123.66	orange	+	0.11	-0.93	-0.59	0.63	0.000397	0.0113	0	0	0
ARB_01633.1	1.19	0.56	0.6	2.26	1.61	3.1	0.55	1.03	0.78	1.54	1.32	1.13	0.73	1.13	0.49	salmon	+	-0.07	-0.85	-0.03	0.912	0.137	0.962	0	0	0
ARB_01635.3	252.62	265.92	209.09	221.88	231.78	310.16	692.14	1044.1	827.46	477.81	416.87	330.19	464.32	325.1	414.19	brown	+	-1.81	-0.75	-0.73	1.67e-06	0.00515	0.00646	-1	0	0
ARB_01636.3	54.71	65.58	67.24	70.68	83.97	58.55	36.45	41.53	52.87	55.33	46.12	50.45	51.99	63.48	62.75	blue	*	0.56	0.33	0.1	0.038	0.207	0.716	0	0	0
ARB_01637.1	307.62	252.8	275.74	130.19	325.86	261.12	921.85	1091.45	705.4	293.04	235.83	224.04	1140.07	844.3	1049.83	midnightblue	+	-1.7	0.14	-1.87	1.13e-05	0.615	4.49e-06	-1	0	-1
ARB_01638.3	33.86	19.38	34.09	38.7	14.38	27.78	36.45	37.72	35.68	38.63	39.33	40.28	38.34	37.68	34.94	blue	*	-0.41	-0.51	-0.42	0.2	0.103	0.178	0	0	0
ARB_01639.3	10.58	9.44	8.76	25.01	8.01	27.78	11.86	14.87	20.91	12.98	12.55	12.05	7.49	5.28	5.18	darkmagenta	*	-0.7	-0.4	0.69	0.135	0.395	0.154	0	0	0
ARB_01640.3	3.55	0.56	0.6	2.26	1.61	3.1	8.54	5.95	12.99	10.93	10.14	12.57	4.78	5.94	4.32	red	+	-3.09	-3.48	-2.31	0.000191	4.36e-05	0.00217	-1	-1	0
ARB_01641.3	100.91	114.95	108.23	70.68	128.07	101.58	384.28	376.82	292	89.9	85.71	99.74	149.88	151.75	147.45	yellow	+	-1.68	0.25	-0.46	1.02e-06	0.25	0.0411	-1	0	0
ARB_01642.2	472.32	454.72	385.05	350.42	469.88	493.93	26.04	25.53	33.09	53.42	50.87	54.22	64.14	68.03	59.69	blue	-	3.96	3.04	2.76	1.31e-11	1.09e-10	3.28e-10	1	1	1
ARB_01643.1	664.03	585.5	609.73	612.46	651.17	561.28	4810.38	5580.09	4671.61	2157.11	1752.79	2041.93	1183.3	1084.04	1184.45	red	+	-3.02	-1.68	-0.9	4.33e-11	4.29e-08	4.14e-05	-1	-1	0
ARB_01644.2	238.86	221.11	252.03	254	341.53	248.86	134.56	106.45	203.89	154.79	159.75	154.36	72.3	68.25	65.82	lightgreen	+	0.73	0.6	1.78	0.00605	0.0193	1.68e-06	0	0	1
ARB_01645.1	38.5	39.2	69.52	52.4	33.42	33.94	32.02	33.72	64.21	65.88	64.76	65.55	27.61	23.1	30.87	saddlebrown	-	0.23	-0.44	0.84	0.565	0.255	0.0372	0	0	0
ARB_01646.3	114.74	121.52	161.56	134.77	206.67	199.79	48.19	31.43	151.74	14.88	17.69	15.85	10.9	18.14	11.78	royalblue	+	1.14	3.06	3.31	0.0392	5.84e-05	2.68e-05	0	1	1
ARB_01647.1	68.59	72.17	86.61	107.29	55.56	120	120.39	125.96	114.3	148.93	180.73	146.58	73.41	72.36	74.29	lightcyan	+	-0.65	-1.05	0.06	0.0122	0.000393	0.828	0	-1	0
ARB_01648.1	24.56	23.79	35.23	34.13	8.01	27.78	35.79	41.91	45.56	45.51	46.29	30.36	42.61	31.93	45.84	blue	*	-0.57	-0.53	-0.52	0.208	0.237	0.244	0	0	0
ARB_01649.2	165.37	190.49	145.69	116.45	178.39	162.98	303.04	416.55	324.26	227.14	248.54	179.63	174.38	137.94	174.51	brown	+	-1.05	-0.38	0.04	0.000294	0.114	0.861	-1	0	0
ARB_01650.3	8.24	6.12	5.27	2.26	14.38	3.1	50.18	42.29	12.99	266.83	186.26	285.35	1871.5	2445.91	1841.52	lightgreen	-	-2.27	-5.25	-8.33	0.0131	1.03e-05	6.44e-08	0	-1	-1
ARB_01651.3	22.24	31.5	30.64	15.89	33.42	46.25	44.2	47.25	168.94	12.98	20.77	13.1	9.54	10.33	8.62	darkorange	+	-1.31	0.92	1.58	0.0738	0.229	0.0488	0	0	0
ARB_01652.1	213.61	217.83	150.22	171.43	219.23	291.77	199.87	290.3	99.08	146.74	111.5	121.03	141.95	123.36	132.76	turquoise	*	0.08	0.59	0.51	0.85	0.12	0.177	0	0	0
ARB_01653.3	1.19	0.56	1.77	2.26	1.61	9.28	0.11	0.09	0.33	0.07	0.97	0.33	0.07	0.05	0.21	salmon	+	2.81	1.89	3.57	0.0199	0.0867	0.00473	0	0	0
ARB_01654.3	29.21	41.4	47.83	43.26	42.91	52.4	36.23	28.76	30.98	30.27	28.27	36.37	11.99	18.36	14.66	lightgreen	+	0.33	0.34	1.42	0.294	0.275	0.000233	0	0	1
ARB_01655.3	15.25	22.68	12.23	47.83	36.58	15.45	71.89	62.89	7.89	32.32	39.16	41.06	23.08	23.76	24.2	blue	*	-1.04	-1.2	-0.54	0.348	0.271	0.635	0	0	0
ARB_01656.1	5.9	13.86	12.23	11.34	8.01	3.1	5.65	4.63	4.2	8.29	8.42	12.71	6.81	7.58	6.61	yellow	*	1.11	0.09	0.56	0.0311	0.852	0.224	0	0	0
ARB_01657.2	1.19	5.01	4.11	2.26	1.61	3.1	1	0.47	1.69	1.83	2.02	2.19	8.72	10.55	8.19	steelblue	+	1.74	0.61	-1.58	0.0139	0.336	0.00744	0	0	0
ARB_01658.1	112.43	97.41	112.77	130.19	131.22	64.7	677.76	612.66	595.95	279.42	308.02	290.52	469.37	516.56	463.86	turquoise	-	-2.56	-1.46	-2.18	7.09e-09	4.24e-06	4.87e-08	-1	-1	-1
ARB_01659.2	135.47	107.27	109.36	102.71	52.4	83.14	150.5	101.1	88.62	54.6	70.51	72.96	51.02	79.57	51.23	royalblue	*	0.05	0.8	0.94	0.895	0.0166	0.00617	0	0	0
ARB_01660.2	75.52	86.44	67.24	88.98	83.97	40.09	67.24	57.55	86.01	99.43	89.09	90.12	69.53	79.9	66.55	violet	*	0.14	-0.28	0.09	0.627	0.307	0.767	0	0	0
ARB_01661.2	70.9	69.97	80.92	47.83	96.58	101.58	38.22	49.35	93.14	48.88	43.58	41.06	52.54	43.1	45.26	turquoise	*	0.41	0.74	0.66	0.3	0.0611	0.089	0	0	0
ARB_01663.3	215.91	209.08	151.36	157.68	250.61	242.72	724.68	1050.45	2124.69	317.2	248.21	208.9	508.39	347.69	463.57	black	+	-2.65	-0.44	-1.22	4.35e-06	0.255	0.00457	-1	0	0
ARB_01666.1	50.08	71.07	55.83	52.4	74.51	40.09	61.48	46.68	92.19	20.89	21.96	27.88	23.22	33.7	23.48	darkturquoise	+	-0.1	1.35	1.17	0.806	0.00208	0.00507	0	0	0
ARB_01668.1	31.54	31.5	37.52	29.57	33.42	70.85	11.42	13.35	13.68	21.92	18.2	20.3	7.36	7.69	6.9	darkred	+	1.39	0.74	2.19	0.000275	0.016	3.01e-06	1	0	1
ARB_01669.1	36.18	37	46.68	25.01	27.08	33.94	77.43	80.08	102.88	48.15	49.01	41.71	64.56	59.49	64.8	cyan	+	-1.1	-0.2	-0.65	0.000454	0.451	0.0182	-1	0	0
ARB_01670_01671.4	68.59	41.4	45.54	61.54	55.56	77	82.08	60.03	132.89	25.14	29.3	38.32	25.27	34.25	21.16	darkorange	+	-0.83	0.67	0.87	0.0617	0.137	0.0557	0	0	0
ARB_01673.1	80.14	73.27	51.26	61.54	74.51	52.4	34.9	42.1	70.37	31.59	21.96	30.49	57.23	62.15	61.44	darkolivegreen	+	0.48	1.24	0.12	0.169	0.002	0.741	0	0	0
ARB_01674.1	75.52	66.68	72.94	56.97	74.51	70.85	204.08	212.1	127.88	58.85	55.11	67.11	129.16	136.38	148.48	midnightblue	+	-1.32	0.24	-0.96	0.000172	0.404	0.00247	-1	0	0
ARB_01675.3	40.82	37	31.79	38.7	33.42	64.7	27.59	21.53	26.99	20.45	21.45	28.01	26.78	34.8	34.36	blue	-	0.52	0.63	0.18	0.112	0.0518	0.587	0	0	0
ARB_01676.1	243.45	252.8	219.27	203.53	244.34	248.86	88.94	104.35	302.11	253.35	243.86	189.73	72.85	52.29	69.47	saddlebrown	-	0.75	0.06	1.89	0.0744	0.887	0.000218	0	0	1
ARB_01678.3	114.74	87.53	100.27	75.26	121.78	156.84	31.13	34.48	53.34	62.51	56.13	58.52	41.23	36.13	32.9	turquoise	+	1.35	0.73	1.42	0.000155	0.0125	7.54e-05	1	0	1
ARB_01679.3	52.4	62.29	52.4	29.57	71.35	101.58	24.05	36.19	48.62	56.94	46.97	58.52	54.19	54.06	57.94	paleturquoise	+	0.68	0.05	0.02	0.0785	0.895	0.967	0	0	0
ARB_01680.3	213.61	230.95	236.22	286.13	369.72	328.54	553.6	620.34	1346.3	407.54	364.89	333.42	228.33	192.09	214.14	purple	-	-1.76	-0.69	0.11	2.81e-05	0.0324	0.733	-1	0	0
ARB_01681.1	38.5	19.38	26.05	47.83	33.42	46.25	29.36	35.62	28.63	27.05	27.25	21.21	23.76	16.16	21.74	white	-	-0.26	0.06	0.36	0.462	0.875	0.302	0	0	0
ARB_01682.2	22.24	11.65	12.23	6.8	11.2	3.1	6.98	6.52	9.74	10.63	11.18	13.36	12.81	12.09	14.81	white	*	0.9	0.28	0.11	0.042	0.503	0.787	0	0	0
ARB_01683.3	17.58	16.07	18	15.89	23.91	9.28	8.09	5.19	3.28	21.33	15.63	21.35	15.41	14.5	13.94	tan	+	1.73	-0.18	0.23	0.0011	0.665	0.569	0	0	0
ARB_01684.1	31.54	40.3	39.82	34.13	39.75	46.25	34.9	50.49	99.08	52.84	50.7	39.89	52.95	38.12	46.28	green	*	-0.57	-0.33	-0.27	0.259	0.516	0.603	0	0	0
ARB_01686.3	15.25	6.12	12.23	6.8	1.61	9.28	34.9	27.81	39.44	17.67	15.63	21.21	5.32	5.61	7.18	green	+	-1.72	-0.84	0.77	0.00191	0.095	0.154	0	0	0
ARB_01687.1	3.55	0.56	0.6	2.26	1.61	3.1	2.77	1.79	1.91	2.57	3.07	2.59	0.73	1.24	0.77	darkgreen	*	-1.07	-1.43	0.17	0.112	0.0306	0.813	0	0	0
ARB_01688.3	5.9	8.33	9.91	20.45	8.01	3.1	3.66	4.06	1.69	10.49	8.25	11.13	6.41	10.77	6.47	black	*	1.44	-0.32	0.04	0.0321	0.588	0.951	0	0	0
ARB_01689.1	12.92	9.44	4.11	38.7	1.61	9.28	12.52	8.99	13.45	8.29	8.94	6.54	6.95	7.58	9.48	lightyellow	*	-0.56	-0.01	-0.03	0.464	0.992	0.969	0	0	0
ARB_01690.3	70.9	64.48	53.54	61.54	58.72	64.7	141.87	147	252.83	130.92	124.13	114.41	91.27	79.46	84.97	green	+	-1.5	-1	-0.47	0.000122	0.00354	0.134	-1	0	0
ARB_01691.2	26.89	35.9	31.79	38.7	33.42	9.28	18.51	26.86	28.4	37.45	35.42	41.84	34.48	34.58	33.78	white	*	0.39	-0.27	-0.11	0.312	0.484	0.785	0	0	0
ARB_01692.1	135.47	133.57	119.59	107.29	124.93	187.52	362.36	545.79	308.13	345.31	297	262.85	348.97	255.59	333.92	turquoise	-	-1.61	-1.22	-1.27	2.48e-05	0.00035	0.000253	-1	-1	-1
ARB_01694.3	87.07	80.95	87.75	93.56	77.66	52.4	27.37	26.29	10.43	67.78	71.53	79.6	67.87	70.25	70.79	pink	+	2.1	0.22	0.29	2.76e-05	0.524	0.404	1	0	0
ARB_01695_01696.4	100.91	105.08	119.59	180.6	175.25	144.56	25.82	25.91	30.27	36.13	37.8	43.28	28.71	32.59	29.71	turquoise	+	2.01	1.49	1.85	5.92e-08	1.04e-06	8.86e-08	1	1	1
ARB_01697.3	26.89	14.96	22.6	75.26	61.88	27.78	16.51	11.45	13.68	6.09	5.15	8.24	5.32	6.92	3.18	turquoise	+	0.58	1.66	2.03	0.206	0.0021	0.000446	0	0	1
ARB_01698.2	137.77	129.19	124.13	98.13	93.43	205.93	58.6	64.42	102.64	64.56	69.16	63.6	53.78	65.37	56.34	turquoise	+	0.83	0.98	1.15	0.00647	0.00199	0.000533	0	0	1
ARB_01699.3	29.21	22.68	20.3	38.7	33.42	27.78	11.42	11.26	27.93	32.76	26.06	29.97	177.16	158.65	159.21	steelblue	+	0.63	-0.34	-2.82	0.165	0.426	3.77e-06	0	0	-1
ARB_01700.1	119.35	131.38	90.03	130.19	168.96	101.58	144.3	171.88	203.41	90.93	76.59	62.03	56.96	46.75	47.01	darkturquoise	+	-0.62	0.56	1.16	0.0255	0.0414	0.000348	0	0	1
ARB_01702.2	153.87	190.49	143.42	166.85	93.43	150.7	631.28	951.71	1515.71	318.81	222.78	261.3	503.06	352.28	400.55	cyan	+	-2.57	-0.7	-1.35	1.5e-06	0.0459	0.000835	-1	0	-1
ARB_01703.2	415.18	472.17	369.29	617.06	594.93	702.03	14.96	13.73	13.45	17.38	20.94	23.57	17.87	16.93	16.54	turquoise	+	4.89	4.35	4.61	3.78e-12	3.43e-12	2.04e-12	1	1	1
ARB_01704.3	91.68	94.12	75.22	189.77	131.22	120	15.63	9.18	16.01	8.29	8.42	9.43	7.63	13.29	10.34	turquoise	+	2.73	3.3	3.06	4.19e-07	5.46e-08	6.63e-08	1	1	1
ARB_01705.3	8.24	20.48	8.76	20.45	1.61	3.1	8.76	6.52	40.61	7.99	13.92	9.82	3.02	3.86	4.03	purple	*	-0.13	0.2	1.69	0.892	0.835	0.0902	0	0	0
ARB_01706.1	137.77	102.89	116.18	162.26	106.03	113.86	51.96	54.31	22.78	85.95	84.19	66.72	101.81	76.91	105.18	brown	-	1.52	0.55	0.3	0.000532	0.122	0.411	1	0	0
ARB_01707.1	33.86	32.6	35.23	29.57	33.42	33.94	223.56	328.66	277.58	182.77	174.18	138.8	154.47	123.47	160.68	blue	+	-3.01	-2.28	-2.1	7.81e-08	1.88e-06	4.53e-06	-1	-1	-1
ARB_01708.3	70.9	84.24	63.82	47.83	134.37	77	235.74	310.63	534.4	59.43	52.4	51.75	53.5	44.76	48.32	tan	-	-2.22	0.42	0.58	2.47e-05	0.282	0.137	-1	0	0
ARB_01710_01711.4	165.37	212.36	168.35	194.36	159.53	89.29	320.08	365.49	459.4	242.96	241.02	228.7	243.97	187.97	209.86	brown	+	-1.04	-0.37	-0.22	0.000306	0.118	0.368	-1	0	0
ARB_01712.3	19.91	16.07	13.38	29.57	17.56	9.28	13.63	14.68	8.58	19.28	18.71	22.13	18.01	21	22.32	purple	*	0.4	-0.33	-0.35	0.34	0.405	0.37	0	0	0
ARB_01713.3	591.04	612.74	572.71	552.66	607.43	628.6	456.21	595.36	392.73	503.44	542.91	457.74	393.37	350.6	423.97	turquoise	*	0.32	0.24	0.61	0.0915	0.203	0.0036	0	0	0
ARB_01714.1	128.56	141.24	140.02	153.1	115.48	107.72	249.91	227.62	170.86	92.83	102.24	108.57	240.06	251.24	232.27	midnightblue	+	-0.63	0.45	-0.81	0.00578	0.0383	0.000995	0	0	0
ARB_01715.3	38.5	54.6	48.97	47.83	49.24	33.94	75.43	71.68	79.85	68.37	71.36	68.54	51.57	59.6	54.88	red	+	-0.65	-0.53	-0.2	0.00851	0.0268	0.387	0	0	0
ARB_01716.1	5.9	17.17	8.76	15.89	8.01	9.28	7.21	7.47	6.5	7.85	6.7	9.43	14.04	14.61	15.24	darkgreen	*	0.49	0.31	-0.56	0.256	0.457	0.156	0	0	0
ARB_01717.3	328.24	367.46	301.68	107.29	241.2	353.06	525.27	665.32	149.11	152.01	138.25	142.17	508.67	504.57	512.54	midnightblue	*	-0.17	1.2	-0.62	0.746	0.0174	0.214	0	0	0
ARB_01718.3	3.55	7.22	9.91	15.89	14.38	3.1	3.88	2.17	8.81	4.91	4.45	4.17	2.61	2.33	3.75	turquoise	*	0.67	0.54	1.22	0.353	0.436	0.0857	0	0	0
ARB_01719.2	146.97	160.94	140.02	231.05	219.23	242.72	20.72	24.57	24.42	29.69	29.81	27.36	31.73	40.22	33.92	turquoise	+	2.69	2.37	2.09	1.39e-09	3.03e-09	1.02e-08	1	1	1
ARB_01720.3	93.99	98.5	107.09	116.45	55.56	89.29	27.81	28	35.44	46.54	45.95	55.79	34.76	40.66	35.08	magenta	+	1.74	1.03	1.45	2.66e-06	0.000316	1.15e-05	1	1	1
ARB_01721.1	641.23	596.4	669.15	640.07	579.31	493.93	396.89	357.82	172.29	552.19	494.56	559.6	810.1	852.39	810.67	purple	+	1.13	0.25	-0.38	0.000599	0.386	0.191	1	0	0
ARB_01722.1	100.91	74.37	72.94	75.26	71.35	89.29	79.2	101.29	122.64	117.88	117.57	91.94	110.41	79.9	110.01	blue	*	-0.33	-0.45	-0.32	0.257	0.118	0.266	0	0	0
ARB_01723.2	176.86	152.19	166.09	254	172.11	181.39	215.37	182.03	124.3	169.44	191.79	212.13	122.49	151.08	133.35	magenta	*	-0.06	-0.22	0.27	0.837	0.383	0.285	0	0	0
ARB_01724.1	374.01	387.1	407.55	732.11	404.16	444.94	141.2	113.72	79.13	464.93	410.04	582.54	157.53	203.8	175.98	cyan	-	1.85	-0.3	1.13	3.79e-06	0.285	0.000506	1	0	1
ARB_01725.2	61.65	38.1	69.52	116.45	65.04	40.09	61.7	56.22	91.24	68.96	82.51	96.88	37.79	46.09	35.66	lightcyan	*	-0.34	-0.61	0.43	0.373	0.109	0.261	0	0	0
ARB_01726.2	107.82	118.23	142.28	111.87	131.22	181.39	188.14	197.73	123.59	90.05	103.76	90.12	129.72	118.8	109.28	violet	+	-0.42	0.39	0.06	0.1	0.123	0.824	0	0	0
ARB_01727.3	8.24	20.48	29.5	25.01	14.38	27.78	19.84	17.73	13.68	41.85	47.48	40.02	31.04	35.14	33.19	orange	+	0.1	-1.24	-0.87	0.825	0.00466	0.0357	0	0	0
ARB_01728.1	1.19	1.68	0.6	2.26	1.61	3.1	0.33	0.09	0.11	0.07	0.27	0.07	0.2	0.16	0.21	turquoise	+	2.82	3.29	2.5	0.0014	0.000391	0.00252	0	1	0
ARB_01729.1	1.19	1.68	0.6	2.26	1.61	3.1	55.94	50.11	20.21	178.81	160.59	155.01	9.54	6.92	8.47	darkolivegreen	-	-5.19	-7.28	-2.95	5.7e-06	1.15e-07	0.00161	-1	-1	0
ARB_01730.3	620.7	559.36	540.16	732.11	541.8	579.64	539.21	565.96	483.34	847.59	814.31	689.97	772.35	598.98	712.96	tan	+	0.11	-0.45	-0.28	0.558	0.0201	0.141	0	0	0
ARB_01731.2	128.56	131.38	127.53	153.1	112.33	150.7	69.9	60.03	73.45	56.21	51.55	59.69	65.11	72.69	59.54	turquoise	+	0.94	1.21	0.98	0.000128	9.31e-06	7.99e-05	0	1	0
ARB_01732.2	26.89	32.6	20.3	20.45	36.58	70.85	165.11	212.29	165.36	65.73	72.2	53.31	55.02	47.53	53.42	brown	+	-2.78	-1.28	-0.99	1.48e-06	0.00239	0.0127	-1	0	0
ARB_01733.3	133.16	163.13	119.59	107.29	146.95	187.52	9.2	5.95	3.28	10.34	9.63	16.5	601.11	993.71	633.95	grey60	-	4.61	3.53	-2.38	4.28e-08	7.79e-08	1.61e-06	1	1	-1
ARB_01734.1	59.34	67.78	53.54	79.83	90.28	95.43	38.67	47.06	41.56	68.08	63.91	53.05	77.42	58.83	72.98	brown	*	0.5	-0.03	-0.2	0.0537	0.918	0.422	0	0	0
ARB_01736.2	15.25	23.79	14.54	2.26	11.2	27.78	49.52	55.07	139.56	52.69	49.18	32.06	215.36	130.15	194.54	turquoise	-	-2.03	-1.3	-3.32	0.0131	0.0981	0.000375	0	0	-1
ARB_01737.3	22.24	22.68	20.3	15.89	27.08	27.78	83.18	82.94	90.76	61.92	67.13	72.31	36.13	44.1	36.54	red	+	-1.98	-1.63	-0.84	3.1e-06	2.47e-05	0.00669	-1	-1	0
ARB_01738.1	5.9	0.56	9.91	2.26	14.38	3.1	0.78	0.85	0.55	0.37	0.27	1.4	0.2	0.27	0.49	turquoise	+	2.1	2.54	3.38	0.0654	0.0283	0.00642	0	0	0
ARB_01739.3	89.37	144.52	88.89	75.26	90.28	89.29	185.48	250.04	348.11	130.63	109.15	94.02	156.84	109.23	142.75	cyan	+	-1.23	-0.03	-0.32	0.00114	0.924	0.329	0	0	0
ARB_01742.3	1.19	6.12	1.77	2.26	1.61	15.45	19.84	21.91	19.27	11.22	29.98	8.64	14.04	8.68	13.8	blue	+	-3.06	-2.48	-2.26	0.00274	0.0109	0.0187	0	0	0
ARB_01743.2	282.42	279.03	334.37	373.39	344.66	181.39	70.78	64.99	64.69	214.4	196.15	218.6	237.96	240.52	241.42	black	-	2.16	0.51	0.32	2.49e-08	0.0168	0.126	1	0	0
ARB_01744.3	57.03	44.7	45.54	139.35	74.51	101.58	138.99	150.64	136.94	129.75	134.89	125.05	56.68	58.94	57.21	lightcyan	+	-1.57	-1.44	-0.27	6.26e-06	1.56e-05	0.272	-1	-1	0
ARB_01745.3	100.91	113.85	124.13	272.36	156.39	120	79.42	53.16	107.87	46.54	46.12	62.95	39.85	57.27	39.59	turquoise	+	0.58	1.15	1.35	0.106	0.00328	0.000998	0	0	1
ARB_01746.1	123.95	113.85	122.99	198.94	112.33	187.52	79.86	94.03	115.01	169.15	160.09	136.47	107.36	70.8	93.02	midnightblue	-	0.33	-0.37	0.42	0.224	0.169	0.117	0	0	0
ARB_01747.3	33.86	60.09	38.67	52.4	58.72	15.45	24.93	22.1	49.33	38.77	33.21	39.5	38.61	32.15	31.02	cyan	*	0.57	0.25	0.39	0.228	0.598	0.399	0	0	0
ARB_01749_01750.4	103.21	140.14	117.32	56.97	115.48	150.7	190.58	324.63	244.9	85.66	75.58	63.99	191.37	131.15	174.07	yellow	+	-1.02	0.71	-0.42	0.00353	0.0288	0.184	0	0	0
ARB_01751.1	5.9	1.68	4.11	2.26	4.82	3.1	13.63	17.92	9.74	10.19	8.6	9.03	8.17	9.34	8.04	blue	+	-2.02	-1.48	-1.36	0.000686	0.00703	0.0112	-1	0	0
ARB_01752.1	1.19	0.56	1.77	2.26	1.61	3.1	3.44	5.57	6.5	2.27	1.67	4.04	4.1	3.75	4.18	blue	*	-2.25	-1.27	-1.93	0.00117	0.0449	0.00331	0	0	0
ARB_01753.1	10.58	6.12	4.11	6.8	17.56	21.62	8.31	5.76	7.65	7.41	8.42	7.72	6.81	6.16	7.9	salmon	*	-0.18	-0.32	-0.14	0.718	0.498	0.782	0	0	0
ARB_01754.1	209.02	221.11	196.65	185.19	238.06	126.14	364.58	327.32	287.67	273.85	283.97	299.7	384.55	449.56	424.86	turquoise	-	-0.64	-0.45	-1	0.00352	0.0279	8.66e-05	0	0	-1
ARB_01755.3	344.26	296.5	448.04	410.14	322.73	242.72	267.84	245.25	189.52	224.65	271.44	240.6	367.74	360.67	357.6	green	-	0.63	0.55	-0.01	0.00893	0.0199	0.953	0	0	0
ARB_01757.1	126.26	77.66	109.36	75.26	102.88	70.85	356.39	298.93	298.98	54.16	54.43	63.21	124.44	152.53	134.37	yellow	+	-1.68	0.79	-0.47	2.02e-06	0.00242	0.0498	-1	0	0
ARB_01758.1	914.58	727.06	1023.82	2161.52	716.74	977.27	0.33	0.85	0.11	0.22	0.09	0.33	0.46	1.79	1.05	turquoise	+	11.44	12.17	9.83	5.05e-09	3.17e-09	3.38e-09	1	1	1
ARB_01759.3	8.24	3.9	2.94	15.89	14.38	15.45	3.44	0.47	1.01	1.25	0.8	1.13	1.94	0.92	1.62	turquoise	+	1.93	2.07	1.65	0.0148	0.00889	0.0258	0	0	0
ARB_01760.3	33.86	45.8	59.25	20.45	61.88	40.09	15.63	17.35	20.21	42.88	33.55	42.76	26.92	33.81	28.41	brown	*	1.4	0.23	0.65	0.000732	0.487	0.053	1	0	0
ARB_01762.2	24.56	21.58	32.94	25.01	33.42	27.78	13.19	11.45	16.01	9.46	10.83	16.11	16.91	20.78	17.55	blue	-	0.96	1.12	0.5	0.0123	0.0041	0.144	0	0	0
ARB_01763.3	894.1	1168.57	810.26	690.69	1162.64	1136.21	68.57	50.11	85.78	43.46	35.59	39.89	576.37	549.86	568.39	red	-	3.83	4.58	0.74	6.21e-10	8.4e-11	0.00942	1	1	0
ARB_01764.3	821.25	829.36	702.77	934.7	866.53	891.66	426.77	482.79	166.79	321.15	257.74	280.44	479.48	357.99	421.15	blue	-	1.27	1.46	0.91	0.00125	0.000407	0.0133	0	1	0
ARB_01765.2	492.88	481.98	460.4	520.47	507.41	542.91	544.75	623.03	347.14	437.11	410.37	362.35	641.74	471.51	638.71	lightcyan	*	-0.04	0.25	-0.28	0.883	0.292	0.241	0	0	0
ARB_01766.2	1.19	3.9	0.6	2.26	1.61	9.28	70.78	86.38	49.8	21.19	25.03	17.16	6.13	3.53	5.89	red	+	-5.57	-3.86	-1.8	1.54e-06	8.15e-05	0.0327	-1	-1	0
ARB_01769.3	63.97	78.76	61.54	88.98	65.04	83.14	105.33	143.17	201.73	37.89	42.05	37.41	61.38	51.07	59.98	tan	-	-1.08	0.81	0.25	0.0021	0.0152	0.422	0	0	0
ARB_01770.1	192.95	192.67	154.76	185.19	234.92	212.06	373.43	513.71	576.8	311.34	302.84	222.36	426.87	283.97	421.75	greenyellow	+	-1.43	-0.64	-1.07	4.61e-05	0.0223	0.000723	-1	0	-1
ARB_01771_01772_01773.4	355.71	308.51	342.26	400.95	263.16	457.19	232.86	270.94	146.72	349.7	302.68	313.01	441.74	453.14	405.3	purple	+	0.67	0.05	-0.38	0.0131	0.848	0.147	0	0	0
ARB_01775.1	5.9	20.48	11.07	2.26	8.01	9.28	21.83	30.86	60.9	27.05	27.08	20.95	23.63	17.48	21.31	blue	+	-1.57	-1.1	-0.83	0.0219	0.0986	0.21	0	0	0
ARB_01776.1	332.82	306.33	335.5	630.87	382.25	402.07	478.79	368.56	710.02	181.45	204.02	203.85	184.13	200.57	184.82	darkturquoise	+	-0.63	0.72	0.77	0.0192	0.00821	0.00547	0	0	0
ARB_01777.3	19.91	10.54	14.54	29.57	1.61	3.1	7.87	4.63	12.06	5.35	7.39	7.46	7.63	8.79	6.18	lightyellow	*	0.92	1.09	0.91	0.19	0.114	0.173	0	0	0
ARB_01779.1	834.91	717.27	837.12	1294.14	1075.41	1111.76	2.11	3.68	0.55	32.76	29.13	36.76	11.04	10.44	11.35	blue	-	8.91	4.6	6.19	4.2e-11	6.44e-11	9.5e-12	1	1	1
ARB_01780.3	19.91	29.3	23.75	11.34	14.38	15.45	39.55	46.49	25.12	40.09	42.9	34.54	34.62	27.95	41.33	turquoise	-	-0.56	-0.67	-0.48	0.17	0.0981	0.236	0	0	0
ARB_01781.3	29.21	24.89	34.09	56.97	42.91	21.62	21.61	25.53	15.08	26.17	32.87	26.05	25.96	23.76	22.18	greenyellow	*	0.51	0.05	0.28	0.174	0.893	0.438	0	0	0
ARB_01782.1	862.23	748.83	875.15	594.06	651.17	665.32	205.85	169.78	66.82	397.29	361.73	439.54	671.71	851.49	696.59	pink	+	2.64	1.05	0.17	1.19e-06	0.00617	0.655	1	0	0
ARB_01783.2	33.86	19.38	37.52	38.7	11.2	15.45	12.52	13.92	8.12	27.93	29.64	23.05	48.81	35.91	47.59	purple	+	1.33	0.1	-0.61	0.00688	0.818	0.134	0	0	0
ARB_01784.3	22.24	21.58	15.69	47.83	42.91	27.78	17.4	19.63	9.97	51.37	49.35	42.76	45.23	35.47	46.14	tan	+	0.35	-1.3	-1.11	0.405	0.00262	0.00748	0	0	0
ARB_01785.1	87.07	55.7	58.11	70.68	68.19	89.29	16.73	24.76	1.69	46.25	45.45	39.24	66.35	45.53	59.69	pink	+	2.77	0.54	0.16	0.00198	0.415	0.821	0	0	0
ARB_01786.1	3.55	8.33	11.07	29.57	14.38	15.45	1.22	0.47	0.78	1.39	0.8	0.73	1	0.38	1.47	turquoise	+	3.24	2.94	3.15	0.000227	0.000397	0.000205	1	1	1
ARB_01787-1.5	518	476.53	574.95	810.37	548.05	677.56	6.32	6.33	12.06	6.09	3.07	6.01	4.64	6.92	5.32	turquoise	+	6.07	6.73	6.54	5.15e-11	2.34e-11	1.36e-11	1	1	1
ARB_01787-2.5	8.24	17.17	11.07	20.45	8.01	9.28	53.06	60.79	42.5	16.2	13.92	16.9	28.84	25.2	29.28	brown	+	-2.12	-0.4	-1.21	4.71e-05	0.335	0.00514	-1	0	0
ARB_01788.2	43.13	40.3	35.23	56.97	42.91	64.7	67.46	67.29	55.7	83.02	87.57	87.39	80.19	69.69	80.29	turquoise	-	-0.7	-1.14	-0.97	0.00912	0.000203	0.000807	0	-1	0
ARB_01789.3	3.55	0.56	0.6	2.26	1.61	3.1	0.11	0.09	0.11	0.22	0.45	0.2	13.08	14.5	13.94	darkmagenta	-	3.28	1.91	-3.78	0.000426	0.0127	5.19e-06	1	0	-1
ARB_01790.3	257.21	248.43	146.82	153.1	209.81	254.99	103.78	107.6	130.02	185.4	172.68	162.91	243.13	194.1	234.78	pink	+	0.87	0.25	-0.11	0.00191	0.315	0.671	0	0	0
ARB_01791.3	96.3	168.6	128.67	143.93	234.92	187.52	22.27	24.76	22.55	83.31	60.02	79.47	47.85	39.56	49.05	cyan	-	2.53	0.86	1.56	1.39e-07	0.00237	1.1e-05	1	0	1
ARB_01792.3	45.45	65.58	79.78	47.83	87.12	46.25	116.62	78.93	69.89	62.51	66.28	80.12	54.19	70.25	55.31	brown	*	-0.42	-0.1	0.12	0.22	0.781	0.745	0	0	0
ARB_01793.1	190.65	174.08	161.56	121.03	131.22	70.85	149.61	118.31	14.85	107.78	129.01	112.2	1006.8	1063.11	899.68	darkmagenta	-	1.42	0.58	-2.51	0.0588	0.44	0.0028	0	0	0
ARB_01794.3	130.86	120.42	142.28	139.35	109.18	27.78	48.41	30.29	2.37	19.28	15.46	23.18	194.02	286.87	185.11	green	-	3.07	2.76	-0.73	0.00195	0.00216	0.333	0	0	0
ARB_01795.2	149.27	169.7	125.26	70.68	134.37	77	89.16	100.91	35.21	70.27	69.16	54.48	371.1	309.34	353.31	darkmagenta	-	1.1	1.19	-1.23	0.0101	0.00589	0.00537	0	0	0
ARB_01796.2	19.91	11.65	11.07	25.01	17.56	3.1	48.86	48.01	26.76	9.17	17.52	12.97	9.81	11.32	9.19	black	*	-1.59	0.08	0.39	0.0121	0.909	0.543	0	0	0
ARB_01797.1	33.86	55.7	44.39	20.45	23.91	40.09	120.39	142.22	161.29	58.41	42.73	45.1	91	78.02	95.07	cyan	+	-1.64	-0.1	-0.96	5.32e-05	0.765	0.00472	-1	0	0
ARB_01799.1	24.56	16.07	15.69	25.01	23.91	15.45	16.73	16.97	23.95	22.21	18.71	20.04	17.05	18.25	19.86	saddlebrown	*	-0.08	-0.18	-0.03	0.836	0.59	0.922	0	0	0
ARB_01800.1	45.45	49.1	43.25	38.7	23.91	33.94	22.49	20.39	11.36	55.92	41.37	58.52	46.74	47.53	48.47	tan	+	1.4	-0.16	-0.05	0.000857	0.633	0.889	1	0	0
ARB_01801.3	29.21	39.2	42.11	29.57	49.24	64.7	29.14	30.67	16.48	27.93	38.99	35.58	36.55	34.25	34.65	brown	*	0.59	0.14	0.08	0.127	0.72	0.833	0	0	0
ARB_01802.3	3.55	7.22	1.77	2.26	8.01	3.1	1.89	2.17	1.91	3.15	3.76	3.11	3.02	4.19	3.61	brown	*	0.85	0.11	0	0.152	0.852	0.994	0	0	0
ARB_01804.1	442.61	358.73	352.4	575.66	322.73	346.93	1014.35	1373.59	3672.28	278.69	372.73	187.27	647.23	400.4	618.34	black	+	-2.19	0.49	-0.52	0.000138	0.276	0.251	-1	0	0
ARB_01805.1	40.82	34.8	47.83	56.97	33.42	46.25	17.62	17.92	16.01	25	26.06	29.45	41.23	40.44	43.81	green	-	1.24	0.6	-0.04	0.000187	0.0222	0.889	1	0	0
ARB_01806.1	291.59	295.41	314.09	313.68	238.06	322.42	112.19	75.88	37.56	181.3	183.74	250.95	239.22	341.54	250.87	pink	+	2.14	0.57	0.14	1.61e-05	0.116	0.719	1	0	0
ARB_01807.1	15.25	18.27	11.07	29.57	17.56	21.62	13.41	9.75	2.6	12.25	11.69	13.49	6.68	8.57	5.03	magenta	+	1.04	0.22	1.11	0.106	0.726	0.0702	0	0	0
ARB_01808.3	346.55	358.73	395.18	506.68	294.52	371.44	254.78	290.3	230.5	267.12	232.82	267.51	299.58	269.56	314.99	blue	-	0.52	0.53	0.32	0.0142	0.0128	0.113	0	0	0
ARB_01809.3	29.21	23.79	21.45	34.13	36.58	52.4	26.04	14.3	11.82	23.24	32.53	36.1	24.18	39.56	26.23	brown	*	0.57	-0.31	-0.28	0.248	0.509	0.552	0	0	0
ARB_01810.3	163.07	157.66	166.09	157.68	228.64	120	149.17	157.14	177.31	151.72	146.15	118.17	108.75	93.23	108.55	darkgrey	-	0.01	0.23	0.65	0.961	0.277	0.00506	0	0	0
ARB_01811.1	112.43	117.14	92.3	176.02	102.88	64.7	150.94	167.48	163.92	136.48	167.64	125.44	159.9	139.28	163.48	blue	*	-0.6	-0.42	-0.54	0.0241	0.101	0.0407	0	0	0
ARB_01812.1	29.21	21.58	16.84	25.01	20.73	21.62	26.26	20.39	39.67	29.69	30.83	46.15	18.42	21	15.67	lightcyan	+	-0.36	-0.71	0.23	0.429	0.107	0.624	0	0	0
ARB_01813.1	107.82	135.76	90.03	121.03	71.35	89.29	129.69	149.11	167.03	161.53	161.6	160.45	113.05	113.9	111.63	blue	+	-0.42	-0.55	-0.03	0.0605	0.0183	0.889	0	0	0
ARB_01814.2	70.9	52.4	55.83	107.29	80.82	95.43	43.32	40	40.14	76.72	73.38	76.6	74.65	72.24	82.63	black	-	0.49	-0.39	-0.4	0.0302	0.0734	0.0631	0	0	0
ARB_01815.1	1.19	2.79	0.6	6.8	1.61	15.45	73	74.92	27.23	29.25	44.94	26.18	53.92	53.73	57.21	turquoise	-	-5.4	-4.67	-5.44	4.56e-05	0.000186	4.05e-05	-1	-1	-1
ARB_01816.1	82.45	68.88	100.27	98.13	49.24	89.29	527.26	384.11	446.34	68.52	70	77.78	157.25	198.45	158.18	yellow	+	-2.44	0.2	-1.04	1.48e-07	0.463	0.000864	-1	0	-1
ARB_01817.1	231.97	224.39	303.94	116.45	322.73	291.77	39.77	30.86	21.38	28.07	33.04	26.05	32.97	40.44	35.95	blue	-	3.09	3.13	2.8	8.17e-08	4.89e-08	1.28e-07	1	1	1
ARB_01818.1	38.5	34.8	48.97	56.97	71.35	40.09	57.27	40.39	13.22	39.5	54.09	47.97	63.45	84.57	63.48	purple	+	0.36	-0.21	-0.79	0.573	0.747	0.191	0	0	0
ARB_01819.2	197.54	167.51	172.88	226.47	244.34	242.72	41.99	39.81	21.61	41.12	30.83	46.93	55.85	55.06	42.06	blue	-	2.41	2.17	1.8	5.37e-07	1.16e-06	7.16e-06	1	1	1
ARB_01820.1	369.44	419.82	401.93	377.98	422.94	383.69	392.91	477.03	320.64	560.53	426.19	429.35	883.53	625.23	813.21	darkgrey	+	0.03	-0.23	-0.94	0.911	0.285	0.000335	0	0	0
ARB_01821.1	202.13	160.94	217.01	345.82	190.96	150.7	56.61	52.4	15.31	130.92	122.95	142.43	49.36	53.62	55.02	cyan	-	2.4	0.53	1.86	4.93e-05	0.222	0.000346	1	0	1
ARB_01822.3	130.86	87.53	99.13	125.61	121.78	89.29	170.87	142.6	87.67	204.44	189.61	143.08	121.66	143.28	158.18	turquoise	*	-0.36	-0.82	-0.48	0.276	0.0169	0.144	0	0	0
ARB_01823.1	68.59	77.66	80.92	148.51	68.19	70.85	49.74	50.87	42.73	75.69	75.58	75.04	74.79	71.36	80.29	brown	-	0.68	0.02	0.02	0.00921	0.933	0.932	0	0	0
ARB_01824.1	133.16	111.66	134.34	157.68	93.43	138.42	86.73	84.09	72.74	167.1	150.01	161.88	140.28	144.17	145.39	tan	+	0.62	-0.35	-0.2	0.00438	0.0796	0.321	0	0	0
ARB_01825.1	70.9	64.48	78.64	107.29	115.48	89.29	82.74	57.17	163.68	42.44	52.91	53.7	21.43	26.3	16.97	darkgrey	-	-0.37	0.52	1.73	0.413	0.244	0.00112	0	0	0
ARB_01826.3	248.03	244.06	275.74	364.2	288.25	285.64	109.54	93.07	104.78	90.93	96	96.1	92.24	100.34	94.04	turquoise	+	1.33	1.44	1.42	5.47e-07	2.11e-07	2.47e-07	1	1	1
ARB_01827.2	12.92	9.44	18	20.45	20.73	3.1	16.73	22.1	26.99	15.47	8.42	11	3.96	4.08	4.18	steelblue	-	-0.73	0.18	1.67	0.182	0.758	0.0102	0	0	0
ARB_01828.3	5.9	8.33	6.44	15.89	11.2	3.1	13.63	9.56	13.45	7.99	10.66	13.88	4.1	6.38	4.75	darkgreen	*	-0.8	-0.63	0.45	0.139	0.233	0.427	0	0	0
ARB_01829.3	52.4	58.99	56.97	20.45	55.56	33.94	129.47	119.07	160.1	34.23	33.72	36.37	52.4	59.49	55.61	black	+	-1.26	0.7	0.02	0.000188	0.0158	0.944	-1	0	0
ARB_01830.3	12.92	5.01	7.6	2.26	20.73	21.62	15.85	15.44	10.2	14.15	9.97	14.28	18.83	23.54	18.85	lightyellow	+	-0.84	-0.74	-1.41	0.203	0.248	0.0273	0	0	0
ARB_01831.3	10.58	2.79	4.11	6.8	4.82	15.45	13.19	8.23	3.51	1.98	3.76	2.98	1.13	1.35	0.21	lightgreen	*	-0.62	0.76	2.77	0.461	0.391	0.00735	0	0	0
ARB_01832.1	1.19	0.56	0.6	2.26	1.61	3.1	5.21	4.25	31.21	11.95	19.23	14.02	1.27	1.79	2.18	lightcyan	+	-3.55	-4.32	-1.22	0.00227	0.000319	0.276	0	-1	0
ARB_01833.1	24.56	21.58	15.69	20.45	4.82	15.45	12.3	15.25	8.81	29.98	22.99	26.57	25.96	21.67	26.96	darkorange	*	0.74	-0.41	-0.31	0.106	0.332	0.469	0	0	0
ARB_01834.3	40.82	69.97	34.09	61.54	55.56	46.25	167.33	219.19	238.18	144.98	158.07	116.36	137.36	100.9	124.83	blue	+	-2.13	-1.56	-1.36	9.56e-06	0.000208	0.000722	-1	-1	-1
ARB_01835.1	1.19	2.79	0.6	2.26	1.61	3.1	0.78	0.47	0.11	1.83	2.37	1.26	8.45	10	7.76	steelblue	+	1.88	-0.47	-2.79	0.0326	0.556	0.000549	0	0	-1
ARB_01836.1	8.24	7.22	5.27	6.8	4.82	3.1	12.52	15.06	12.06	16.64	14.26	13.62	9.67	9.23	10.92	blue	+	-0.98	-1.14	-0.55	0.0124	0.00381	0.129	0	0	0
ARB_01837.3	3.55	2.79	1.77	2.26	4.82	15.45	9.86	7.85	6.27	11.95	9.63	11.79	4.78	6.38	9.05	blue	*	-1.62	-2.13	-1.34	0.0127	0.00145	0.0302	0	0	0
ARB_01838.1	5.9	9.44	13.38	2.26	4.82	21.62	33.35	24.38	29.1	71.59	83.35	74.91	23.9	35.03	25.36	turquoise	-	-1.62	-3.04	-1.58	0.00636	2.55e-05	0.00677	0	-1	0
ARB_01839.2	10.58	6.12	7.6	2.26	4.82	3.1	9.64	7.85	4.43	23.82	24.18	22.39	35.72	41.99	39.44	darkturquoise	-	0.15	-1.6	-2.33	0.753	0.000685	1.66e-05	0	-1	-1
ARB_01840.3	8.24	3.9	4.11	6.8	1.61	3.1	93.59	90.4	112.4	42	38.48	49.66	10.76	10.88	10.63	red	+	-4.31	-3.13	-1.12	6.02e-08	2.45e-06	0.0197	-1	-1	0
ARB_01841.1	119.35	124.81	133.21	121.03	216.09	175.25	98.46	100.72	58.3	173.25	169.15	143.86	158.09	127.7	166.86	pink	+	0.6	-0.35	-0.24	0.0399	0.222	0.4	0	0	0
ARB_01842.3	5.9	1.68	0.6	2.26	1.61	3.1	3.66	4.44	0.33	7.99	8.08	7.46	106.39	117.35	121.6	darkgrey	+	-0.08	-2.21	-6.08	0.948	0.0255	3.64e-06	0	0	-1
ARB_01843.1	10.58	1.68	7.6	29.57	4.82	9.28	2.99	6.71	2.14	2.57	2.89	4.43	4.23	4.84	2.75	turquoise	*	0.46	0.6	0.33	0.592	0.469	0.688	0	0	0
ARB_01844.1	119.35	123.71	117.32	116.45	137.52	132.28	305.25	329.62	415.66	350.88	351.39	333.03	183.15	165.45	182.61	red	+	-1.53	-1.52	-0.56	7.42e-07	8.27e-07	0.00759	-1	-1	0
ARB_01845.1	33.86	25.99	14.54	15.89	14.38	21.62	104.44	141.45	29.57	146.01	107.13	93.11	167.83	94.23	132.32	turquoise	-	-1.75	-2.32	-2.5	0.0434	0.00996	0.00637	0	0	0
ARB_01846.3	29.21	41.4	23.75	29.57	36.58	27.78	10.97	15.06	19.04	34.52	32.87	35.58	27.2	29.61	31.02	black	-	1.07	-0.15	0.08	0.00352	0.63	0.812	0	0	0
ARB_01847.3	22.24	41.4	21.45	43.26	4.82	46.25	11.19	9.18	2.37	29.25	25.03	27.75	35.17	28.95	31.16	pink	*	2.13	0.01	-0.19	0.00899	0.983	0.774	0	0	0
ARB_01848.3	47.77	64.48	56.97	29.57	23.91	64.7	51.96	69.39	91.71	80.68	80.99	67.11	61.65	39.23	58.52	blue	*	-0.27	-0.41	0.14	0.481	0.282	0.735	0	0	0
ARB_01849.3	38.5	29.3	29.5	34.13	36.58	9.28	96.25	82.18	77.47	59.58	59.01	62.29	110.41	112.24	107.08	turquoise	-	-1.43	-0.93	-1.8	0.000403	0.00945	4.69e-05	-1	0	-1
ARB_01851.1	5.9	5.01	13.38	6.8	8.01	3.1	9.2	6.71	2.6	7.85	12.21	11.13	7.9	10.22	4.61	tan	*	0.44	-0.45	0.01	0.543	0.488	0.987	0	0	0
ARB_01852.1	1337.35	1642.02	1407.61	2184.6	2480.69	2150.12	515.97	369.52	71.08	1925.03	1304.67	2201.83	941.48	979.31	989.95	black	-	2.61	-0.28	0.59	0.000233	0.658	0.331	1	0	0
ARB_01853.1	392.31	404.55	325.36	304.49	319.59	481.69	110.42	148.91	207.72	184.67	159.59	138.28	129.02	101.34	129.53	turquoise	+	1.3	1.22	1.64	9.92e-05	0.000191	9.84e-06	1	1	1
ARB_01855.3	5.9	16.07	13.38	34.13	17.56	27.78	0.55	1.79	0.55	1.69	2.37	2.32	0.33	0.92	0.77	turquoise	+	3.77	2.43	4.19	2.43e-05	0.000578	6.79e-06	1	1	1
ARB_01856.3	732.41	794.54	856.13	1132.82	1038.01	1099.54	83.18	86.38	25.59	60.16	49.35	63.34	45.92	41.88	37.84	turquoise	+	3.79	3.79	4.25	5.78e-08	4.85e-08	1.35e-08	1	1	1
ARB_01857.3	114.74	87.53	86.61	107.29	99.73	120	107.32	114.29	123.11	149.96	134.72	153.06	104.03	117.24	112.07	darkolivegreen	-	-0.31	-0.65	-0.26	0.121	0.00288	0.191	0	0	0
ARB_01858.1	59.34	40.3	46.68	84.41	27.08	15.45	23.6	13.73	21.38	23.68	24.01	34.02	28.84	38.12	33.05	greenyellow	*	1.32	0.8	0.5	0.006	0.0614	0.23	0	0	0
ARB_01859.2	199.84	289.95	184.2	139.35	206.67	212.06	196.77	235.48	102.64	113.49	90.1	93.63	92.1	73.35	96.09	turquoise	*	0.41	1.18	1.36	0.223	0.00174	0.000533	0	0	1
ARB_01860-1.5	110.13	114.95	107.09	121.03	106.03	138.42	30.47	23.81	23.71	74.38	65.44	69.32	53.5	57.39	51.52	cyan	-	2.1	0.67	1.03	3.55e-08	0.0019	4.13e-05	1	0	1
ARB_01860-2.5	110.13	88.63	77.5	38.7	68.19	40.09	195.45	202.71	432.81	314.42	236	275.65	263.94	229.69	227.55	turquoise	-	-1.54	-1.62	-1.44	0.000475	0.000308	0.000886	-1	-1	-1
ARB_01861.1	3.55	6.12	6.44	2.26	4.82	3.1	59.93	59.46	102.64	14.74	19.57	16.64	35.86	36.13	32.61	magenta	-	-3.75	-1.66	-2.72	1.08e-06	0.00312	3.5e-05	-1	0	-1
ARB_01862.3	57.03	48	67.24	116.45	74.51	70.85	89.61	86.77	156.99	55.77	75.41	63.99	26.78	30.38	29.13	darkmagenta	+	-0.91	-0.19	0.98	0.0138	0.612	0.0101	0	0	0
ARB_01863.2	1.19	1.68	1.77	2.26	1.61	3.1	1	0.47	0.11	1.25	2.72	1.4	0.73	0.81	0.49	magenta	+	2.05	-0.1	1.22	0.0171	0.9	0.117	0	0	0
[truncated: 5,304 more rows]
