# Supplementary material for: RNA Sequencing-Based Genome Reannotation of the Dermatophyte Arthroderma benhamiae and Characterization of Its Secretome and Whole Gene Expression Profile during Infection
Source: mSystems. 2016 Aug 2;1(4):e00036-16. doi: 10.1128/mSystems.00036-16 (PMC5069957; doi:10.1128/mSystems.00036-16)
Supplement: Table S4 [file sys004162042st10.xlsx]

## Sheet: Sheet1
module	GO	genes	pval	fdr	GOname	GOcategory	contrast	cor.group.hub	cor.hub.contrast	cor p-value
yellow	GO:0006364	FLIJena:ARB_00033.1,FLIJena:ARB_00871.1,FLIJena:ARB_01048.1,FLIJena:ARB_01313.1,FLIJena:ARB_01324.3,FLIJena:ARB_01816.1,FLIJena:ARB_01875.1,FLIJena:ARB_02055.2,FLIJena:ARB_03193.3,FLIJena:ARB_03301.1,FLIJena:ARB_03320.1,FLIJena:ARB_03344.1,FLIJena:ARB_03497.2,FLIJena:ARB_03618.2,FLIJena:ARB_04669.3,FLIJena:ARB_05225.3,FLIJena:ARB_05250.1,FLIJena:ARB_05350.2,FLIJena:ARB_06044.3,FLIJena:ARB_06337.2…	2.51e-23	6.84e-20	rRNA processing	biological_process	Gp8+Gp14+S:K+Sa	+	-0.88	1.541e-05
midnightblue	GO:0032543	ARBNEW_331,FLIJena:ARB_00150.1,FLIJena:ARB_00218.3,FLIJena:ARB_00350.3,FLIJena:ARB_00529.3,FLIJena:ARB_02564.1,FLIJena:ARB_02654.1,FLIJena:ARB_03070.3,FLIJena:ARB_03346.3,FLIJena:ARB_03373.3,FLIJena:ARB_03374.3,FLIJena:ARB_03498.3,FLIJena:ARB_03802.3,FLIJena:ARB_04161.3,FLIJena:ARB_06668_06669.4,FLIJena:ARB_06705.1,FLIJena:ARB_06809.3,FLIJena:ARB_06980.3,FLIJena:ARB_07143.1	2.83e-19	5.79e-16	mitochondrial translation	biological_process	Gp8+Gp14+S:K+Sa	+	-0.95	9.2611e-08
yellow	GO:0000463	FLIJena:ARB_00223.3,FLIJena:ARB_00530.3,FLIJena:ARB_00560.2,FLIJena:ARB_00867.1,FLIJena:ARB_01057.3,FLIJena:ARB_02679.3,FLIJena:ARB_03013.1,FLIJena:ARB_03172.3,FLIJena:ARB_03497.2,FLIJena:ARB_03618.2,FLIJena:ARB_04388.2,FLIJena:ARB_04746.2,FLIJena:ARB_05340.1,FLIJena:ARB_06478.1	5.05e-16	6.36e-13	maturation of LSU-rRNA from tricistronic rRNA transcript (SSU-rRNA, 5.8S rRNA, LSU-rRNA)	biological_process	Gp8+Gp14+S:K+Sa	+	-0.88	1.541e-05
yellow	GO:0042273	FLIJena:ARB_00223.3,FLIJena:ARB_00530.3,FLIJena:ARB_00867.1,FLIJena:ARB_01057.3,FLIJena:ARB_01324.3,FLIJena:ARB_01870.3,FLIJena:ARB_02156.1,FLIJena:ARB_02679.3,FLIJena:ARB_02858.1,FLIJena:ARB_03193.3,FLIJena:ARB_03344.1,FLIJena:ARB_03497.2,FLIJena:ARB_05340.1,FLIJena:ARB_07822.3,FLIJena:ARB_08008.1	4.76e-16	6.36e-13	ribosomal large subunit biogenesis	biological_process	Gp8+Gp14+S:K+Sa	+	-0.88	1.541e-05
yellow	GO:0000472	ARBNEW_284,FLIJena:ARB_00033.1,FLIJena:ARB_00984.1,FLIJena:ARB_01054.3,FLIJena:ARB_01446.3,FLIJena:ARB_02055.2,FLIJena:ARB_02807.1,FLIJena:ARB_03840.1,FLIJena:ARB_04267_04268.4,FLIJena:ARB_04850.1,FLIJena:ARB_06140.2,FLIJena:ARB_06337.2,FLIJena:ARB_06535.2,FLIJena:ARB_07667.1	9.57e-16	1.12e-12	endonucleolytic cleavage to generate mature 5'-end of SSU-rRNA from (SSU-rRNA, 5.8S rRNA, LSU-rRNA)	biological_process	Gp8+Gp14+S:K+Sa	+	-0.88	1.541e-05
tan	GO:0010499	FLIJena:ARB_00615.3,FLIJena:ARB_00812.3,FLIJena:ARB_00976.3,FLIJena:ARB_00987.2,FLIJena:ARB_01044.3,FLIJena:ARB_01049.3,FLIJena:ARB_04097.3,FLIJena:ARB_05331.1,FLIJena:ARB_05386.2,FLIJena:ARB_07937.1	1.45e-15	1.58e-12	proteasomal ubiquitin-independent protein catabolic process	biological_process	K:Gp8+Gp14+S+Sa	+	-0.87	2.0886e-05
pink	GO:0002181	FLIJena:ARB_00018.1,FLIJena:ARB_00284.2,FLIJena:ARB_00300.3,FLIJena:ARB_01083.3,FLIJena:ARB_01490.1,FLIJena:ARB_01782.1,FLIJena:ARB_01869.1,FLIJena:ARB_01982.1,FLIJena:ARB_03223.3,FLIJena:ARB_03468.1,FLIJena:ARB_04440.2,FLIJena:ARB_04491.2,FLIJena:ARB_05621.2,FLIJena:ARB_05779.1,FLIJena:ARB_05796.2,FLIJena:ARB_06199.3,FLIJena:ARB_06462.1	5.42e-15	5.24e-12	cytoplasmic translation	biological_process	K:Gp8+Gp14+S+Sa	+	-0.95	6.4635e-08
yellow	GO:0000462	FLIJena:ARB_00223.3,FLIJena:ARB_01054.3,FLIJena:ARB_02252.1,FLIJena:ARB_02491.1,FLIJena:ARB_02533.1,FLIJena:ARB_02807.1,FLIJena:ARB_03497.2,FLIJena:ARB_04850.1,FLIJena:ARB_04851.2,FLIJena:ARB_05072.2,FLIJena:ARB_05350.2,FLIJena:ARB_06218.2,FLIJena:ARB_06337.2,FLIJena:ARB_06798.1,FLIJena:ARB_06984.3,FLIJena:ARB_08018.3	1.44e-14	1.24e-11	maturation of SSU-rRNA from tricistronic rRNA transcript (SSU-rRNA, 5.8S rRNA, LSU-rRNA)	biological_process	Gp8+Gp14+S:K+Sa	+	-0.88	1.541e-05
yellow	GO:0000480	ARBNEW_284,FLIJena:ARB_00033.1,FLIJena:ARB_01054.3,FLIJena:ARB_01446.3,FLIJena:ARB_02055.2,FLIJena:ARB_02807.1,FLIJena:ARB_03840.1,FLIJena:ARB_04267_04268.4,FLIJena:ARB_04850.1,FLIJena:ARB_06140.2,FLIJena:ARB_06337.2,FLIJena:ARB_06535.2,FLIJena:ARB_07667.1	3.6e-14	2.94e-11	endonucleolytic cleavage in 5'-ETS of tricistronic rRNA transcript (SSU-rRNA, 5.8S rRNA, LSU-rRNA)	biological_process	Gp8+Gp14+S:K+Sa	+	-0.88	1.541e-05
yellow	GO:0000447	ARBNEW_284,FLIJena:ARB_00033.1,FLIJena:ARB_00984.1,FLIJena:ARB_01054.3,FLIJena:ARB_01313.1,FLIJena:ARB_01446.3,FLIJena:ARB_02055.2,FLIJena:ARB_02807.1,FLIJena:ARB_04267_04268.4,FLIJena:ARB_04850.1,FLIJena:ARB_06140.2,FLIJena:ARB_06337.2,FLIJena:ARB_06535.2,FLIJena:ARB_07667.1	6.35e-14	4.94e-11	endonucleolytic cleavage in ITS1 to separate SSU-rRNA from 5.8S rRNA and LSU-rRNA from tricistronic rRNA transcript (SSU-rRNA, 5.8S rRNA, LSU-rRNA)	biological_process	Gp8+Gp14+S:K+Sa	+	-0.88	1.541e-05
yellow	GO:0042274	FLIJena:ARB_01313.1,FLIJena:ARB_03497.2,FLIJena:ARB_04521.1,FLIJena:ARB_05250.1,FLIJena:ARB_06044.3,FLIJena:ARB_06337.2,FLIJena:ARB_06535.2,FLIJena:ARB_06690.1,FLIJena:ARB_06984.3,FLIJena:ARB_07303.1,FLIJena:ARB_07630.1,FLIJena:ARB_08018.3	6.81e-14	5.06e-11	ribosomal small subunit biogenesis	biological_process	Gp8+Gp14+S:K+Sa	+	-0.88	1.541e-05
tan	GO:0043161	FLIJena:ARB_00298.3,FLIJena:ARB_00615.3,FLIJena:ARB_00812.3,FLIJena:ARB_00976.3,FLIJena:ARB_00987.2,FLIJena:ARB_01044.3,FLIJena:ARB_01049.3,FLIJena:ARB_04097.3,FLIJena:ARB_05331.1,FLIJena:ARB_05386.2,FLIJena:ARB_07937.1	3.1e-13	2.2e-10	proteasome-mediated ubiquitin-dependent protein catabolic process	biological_process	K:Gp8+Gp14+S+Sa	+	-0.87	2.0886e-05
black	GO:0006511	FLIJena:ARB_01985.1,FLIJena:ARB_02970.3,FLIJena:ARB_05416.1,FLIJena:ARB_05433.1,FLIJena:ARB_05950.1,FLIJena:ARB_06592.1,FLIJena:ARB_06672.3,FLIJena:ARB_07269.2,FLIJena:ARB_07513.2	5.04e-10	2.5e-07	ubiquitin-dependent protein catabolic process	biological_process	K:Gp8+Gp14+S+Sa	-	0.97	1.1421e-09
darkred	GO:0032543	FLIJena:ARB_00414.1,FLIJena:ARB_01239.3,FLIJena:ARB_01388.3,FLIJena:ARB_01589.1,FLIJena:ARB_04265.2,FLIJena:ARB_05089.3,FLIJena:ARB_06186.1	9.62e-08	3.93e-05	mitochondrial translation	biological_process	Gp8+Gp14+S:K+Sa	-	0.9	4.5622e-06
midnightblue	GO:0000462	FLIJena:ARB_00624.2,FLIJena:ARB_02561.1,FLIJena:ARB_03102.1,FLIJena:ARB_03812.1,FLIJena:ARB_05415.1,FLIJena:ARB_05427.1,FLIJena:ARB_06883_06884.4,FLIJena:ARB_07554.2,FLIJena:ARB_07564.1	1.22e-07	4.85e-05	maturation of SSU-rRNA from tricistronic rRNA transcript (SSU-rRNA, 5.8S rRNA, LSU-rRNA)	biological_process	Gp8+Gp14+S:K+Sa	+	-0.95	9.2611e-08
yellow	GO:0000027	FLIJena:ARB_01057.3,FLIJena:ARB_01875.1,FLIJena:ARB_02858.1,FLIJena:ARB_03344.1,FLIJena:ARB_03618.2,FLIJena:ARB_03800.3,FLIJena:ARB_07273.3	1.56e-06	0.000456	ribosomal large subunit assembly	biological_process	Gp8+Gp14+S:K+Sa	+	-0.88	1.541e-05
tan	GO:0006511	FLIJena:ARB_01052.1,FLIJena:ARB_02920.3,FLIJena:ARB_03113.3,FLIJena:ARB_03903.1,FLIJena:ARB_04012.3,FLIJena:ARB_04231.1,FLIJena:ARB_04680.1	1.77e-06	0.0005	ubiquitin-dependent protein catabolic process	biological_process	K:Gp8+Gp14+S+Sa	+	-0.87	2.0886e-05
yellow	GO:0000466	FLIJena:ARB_00223.3,FLIJena:ARB_00530.3,FLIJena:ARB_01057.3,FLIJena:ARB_04388.2,FLIJena:ARB_04746.2,FLIJena:ARB_05340.1	1.97e-06	0.000537	maturation of 5.8S rRNA from tricistronic rRNA transcript (SSU-rRNA, 5.8S rRNA, LSU-rRNA)	biological_process	Gp8+Gp14+S:K+Sa	+	-0.88	1.541e-05
midnightblue	GO:0006364	FLIJena:ARB_01177.2,FLIJena:ARB_01310.1,FLIJena:ARB_02561.1,FLIJena:ARB_03102.1,FLIJena:ARB_03429.1,FLIJena:ARB_03469.3,FLIJena:ARB_05995.1,FLIJena:ARB_06404.1,FLIJena:ARB_07392.3	2.83e-06	0.000759	rRNA processing	biological_process	Gp8+Gp14+S:K+Sa	+	-0.95	9.2611e-08
